# Supplementary material for: Crystal structure of octa­kis­(4-meth­oxy­pyridinium) bis­(4-meth­oxy­pyridine-κN)tetra­kis­(thio­cyanato-κN)ferrate(III) bis­[(4-meth­oxypyri­dine-κN)pentakis­(thio­cyanato-κN)ferrate(III)] hexa­kis­(thio­cyanato-κN)ferrate(III) with iron in three different octa­hedral coordination environments
Source: Acta Crystallogr E Crystallogr Commun. 2018 Feb 2;74(Pt 3):287–91. doi: 10.1107/S2056989018001883 (PMC5947788; doi:10.1107/S2056989018001883)
Supplement: Supplementary file 1 [file e-74-00287-sup1.cif]

##############################################################################
#                                                                            #
# This CIF contains the data in a paper accepted for publication in          #
# Acta Crystallographica Section E. It conforms to the requirements of       #
# Notes for Authors for Acta Crystallographica Section E, and has been       #
# peer reviewed under the auspices of the IUCr Commission on Journals.       #
#                                                                            #
# Full details of the Crystallographic Information File format               #
# are given in the paper "The Crystallographic Information File (CIF):       #
# a New Standard Archive File for Crystallography" by S. R. Hall, F. H.      #
# Allen and I. D. Brown [Acta Cryst. (1991), A47, 655-685].                  #
#                                                                            #
# The current version of the core CIF dictionary is obtainable from          #
# ftp://ftp.iucr.org/pub/cif_core.dic.                                       #
#                                                                            #
# Software is freely available for graphical display of the structure(s)     #
# in this CIF. For information consult the CIF software page                 #
# http://www.iucr.org/resources/cif/software.                                #
#                                                                            #
# This file may be used for bona fide research purposes within the           #
# scientific community so long as proper attribution is given to the journal # 
# article from which it was obtained.                                        #
#                                                                            #
##############################################################################
data_I
_database_code_depnum_ccdc_archive 'CCDC 1821019'
_audit_creation_method     'SHELXL-2014/7'
_journal_date_recd_electronic     2018-01-12
_journal_date_accepted     2018-01-31
_journal_name_full     'Acta Crystallographica, Section E'
_journal_year     2018
_journal_volume     74
_journal_issue      3
_journal_page_first     287
_journal_page_last     291
_journal_paper_category     GM
_journal_paper_doi     10.1107/S2056989018001883
_journal_coeditor_code     WM5434
_publ_contact_author_name     'Aleksej Jochim'
_publ_contact_author_address
;
Institut f\"ur Anorganische Chemie
Christian-Albrechts-Universit\"at Kiel
Max-Eyth Strasse 2
D-24118 Kiel
Germany
;
_publ_contact_author_email     ajochim@ac.uni-kiel.de
_publ_contact_author_fax     +431-880-1520
_publ_contact_author_phone     +431-880-2410
_publ_section_title
;\
Crystal structure of octakis(4-methoxypyridinium)
bis(4-methoxypyridine-\k<i>N</i>)tetrakis(thiocyanato-\k<i>N</i>)ferrate(III)
bis[(4-methoxypyridine-\k<i>N</i>)pentakis(thiocyanato-\k<i>N</i>)\
ferrate(III)] hexakis(thiocyanato-\k<i>N</i>)ferrate(III) with iron in three
different octahedral coordination environments
;
_publ_section_title_footnote     .
loop_
    _publ_author_name
    _publ_author_footnote
    _publ_author_address
    'Jochim, Aleksej' .
;
Institut f\"ur Anorganische Chemie
Christian-Albrechts-Universit\"at Kiel
Max-Eyth Strasse 2
D-24118 Kiel
Germany
;
    'Jess, Inke' .
;
Institut f\"ur Anorganische Chemie
Christian-Albrechts-Universit\"at Kiel
Max-Eyth Strasse 2
D-24118 Kiel
Germany
;
    'N\"ather, Christian' .
;
Institut f\"ur Anorganische Chemie
Christian-Albrechts-Universit\"at Kiel
Max-Eyth Strasse 2
D-24118 Kiel
Germany
;
_publ_section_synopsis
;
The crystal structure of the title compound consists of three different
negatively charged discrete octahedral iron(III) complexes, that are
charge-balanced by 4-methoxypyridinium cations.
;
_chemical_name_systematic
;\
Bis(4-methoxypyridine-\k<i>N</i>)tetrakis(thiocyanato-\k<i>N</i>)ferrate(III)
bis[(4-methoxypyridine-\k<i>N</i>)pentakis(thiocyanato-\k<i>N</i>)ferrate(III)]
hexakis(thiocyanato-\k<i>N</i>)ferrate(III)
;
_chemical_name_common     ?
_chemical_formula_moiety
;
8(C6 H8 N O +), C16 H14 Fe N6 O2 S4 -,
2(C11 H7 Fe N6 O1 S5 2-), C6 Fe N6 S6 3-
;
_chemical_formula_sum     'C92 H92 Fe4 N32 O12 S20'
_chemical_formula_iupac
;
(C6 H8 N O)8 [Fe (N C S)4 (C6 H7 N O)2]
[Fe (N C S)5 (C6 H7 N O)]2 [Fe (N C S)6]
;
_chemical_formula_weight     2702.57
_chemical_melting_point     ?
_shelx_space_group_comment
;
The symmetry employed for this shelxl refinement is uniquely defined
by the following loop, which should always be used as a source of
symmetry information in preference to the above space-group names.
They are only intended as comments.
;
_space_group_crystal_system     monoclinic
_space_group_name_H-M_alt     'C 2/c'
_space_group_name_Hall     '-C 2yc'
loop_
    _space_group_symop_operation_xyz
    'x, y, z'
    '-x, y, -z+1/2'
    'x+1/2, y+1/2, z'
    '-x+1/2, y+1/2, -z+1/2'
    '-x, -y, -z'
    'x, -y, z-1/2'
    '-x+1/2, -y+1/2, -z'
    'x+1/2, -y+1/2, z-1/2'
_cell_length_a     35.5034(8)
_cell_length_b     10.51990(10)
_cell_length_c     35.7432(8)
_cell_angle_alpha     90
_cell_angle_beta     113.864(2)
_cell_angle_gamma     90
_cell_volume     12208.5(4)
_cell_formula_units_Z     4
_cell_measurement_reflns_used     41955
_cell_measurement_theta_min     1.254
_cell_measurement_theta_max     25.005
_cell_measurement_temperature     170(2)
_exptl_crystal_description     block
_exptl_crystal_colour     brown
_exptl_crystal_size_max     0.4189
_exptl_crystal_size_mid     0.2261
_exptl_crystal_size_min     0.1314
_exptl_crystal_density_diffrn     1.470
_exptl_crystal_density_meas     ?
_exptl_crystal_density_method     ?
_exptl_crystal_F_000     5552
_exptl_absorpt_coefficient_mu     0.876
_exptl_absorpt_correction_type     numerical
_exptl_absorpt_process_details
;
(<i>X-RED</i> and <i>X-SHAPE</i>; Stoe & Cie, 2008)
;
_shelx_estimated_absorpt_T_min     ?
_shelx_estimated_absorpt_T_max     ?
_exptl_absorpt_correction_T_min     0.6070
_exptl_absorpt_correction_T_max     0.8059
_diffrn_ambient_temperature     170(2)
_diffrn_radiation_type     MoK\a
_diffrn_radiation_wavelength     0.71073
_diffrn_measurement_device_type     'Stoe IPDS-2'
_diffrn_measurement_method     'Omega scans'
_diffrn_detector_area_resol_mean     ?
_diffrn_reflns_number     41955
_diffrn_reflns_av_R_equivalents     0.0495
_diffrn_reflns_theta_min     1.254
_diffrn_reflns_theta_max     25.005
_diffrn_reflns_theta_full     25.005
_diffrn_measured_fraction_theta_max     0.996
_diffrn_measured_fraction_theta_full     0.996
_diffrn_reflns_limit_h_min     -42
_diffrn_reflns_limit_h_max     42
_diffrn_reflns_limit_k_min     -11
_diffrn_reflns_limit_k_max     12
_diffrn_reflns_limit_l_min     -42
_diffrn_reflns_limit_l_max     40
_refine_special_details     ?
_reflns_number_total     10715
_reflns_number_gt     9204
_reflns_threshold_expression     'I > 2\s(I)'
_refine_ls_structure_factor_coef     Fsqd
_refine_ls_matrix_type     full
_refine_ls_R_factor_all     0.0477
_refine_ls_R_factor_gt     0.0401
_refine_ls_wR_factor_gt     0.1019
_refine_ls_wR_factor_ref     0.1061
_refine_ls_goodness_of_fit_ref     1.036
_refine_ls_restrained_S_all     1.036
_refine_ls_number_reflns     10715
_refine_ls_number_parameters     763
_refine_ls_number_restraints     0
_refine_ls_hydrogen_treatment     constr
_refine_ls_weighting_scheme     calc
_refine_ls_weighting_details
             'w=1/[\s^2^(Fo^2^)+(0.0524P)^2^+13.0479P] where P=(Fo^2^+2Fc^2^)/3'
_atom_sites_solution_hydrogens     mixed
_atom_sites_solution_primary     ?
_atom_sites_solution_secondary     ?
_refine_ls_shift/su_max     0.003
_refine_ls_shift/su_mean     0.000
_refine_diff_density_max     0.864
_refine_diff_density_min     -0.668
_refine_ls_extinction_method
;
SHELXL2014 (Sheldrick, 2015)
;
_refine_ls_extinction_coef     0.00035(6)
_refine_ls_extinction_expression
                                  'Fc^*^=kFc[1+0.001xFc^2^\l^3^/sin(2\q)]^-1/4^'
loop_
    _atom_type_symbol
    _atom_type_description
    _atom_type_scat_dispersion_real
    _atom_type_scat_dispersion_imag
    _atom_type_scat_source
    'C' 'C' 0.0033 0.0016
                         'International Tables Vol C Tables 4.2.6.8 and 6.1.1.4'
    'H' 'H' 0.0000 0.0000
                         'International Tables Vol C Tables 4.2.6.8 and 6.1.1.4'
    'N' 'N' 0.0061 0.0033
                         'International Tables Vol C Tables 4.2.6.8 and 6.1.1.4'
    'O' 'O' 0.0106 0.0060
                         'International Tables Vol C Tables 4.2.6.8 and 6.1.1.4'
    'S' 'S' 0.1246 0.1234
                         'International Tables Vol C Tables 4.2.6.8 and 6.1.1.4'
    'Fe' 'Fe' 0.3463 0.8444
                         'International Tables Vol C Tables 4.2.6.8 and 6.1.1.4'
_computing_data_collection
;
X-AREA (Stoe & Cie, 2008)
;
_computing_cell_refinement
;
X-AREA (Stoe & Cie, 2008)
;
_computing_data_reduction
;
X-AREA (Stoe & Cie, 2008)
;
_computing_structure_solution
;
SHELXS97 (Sheldrick, 2008)
;
_computing_structure_refinement
;
SHELXL2014 (Sheldrick, 2015)
;
_computing_molecular_graphics
;
XP (Sheldrick, 2008) and DIAMOND (Brandenburg, 2014)
;
_computing_publication_material
;
publCIF (Westrip, 2010)
;
loop_
    _atom_site_type_symbol
    _atom_site_label
    _atom_site_fract_x
    _atom_site_fract_y
    _atom_site_fract_z
    _atom_site_U_iso_or_equiv
    _atom_site_adp_type
    _atom_site_calc_flag
    _atom_site_occupancy
    _atom_site_disorder_assembly
    _atom_site_disorder_group
    Fe Fe1 0.5000 0.79411(4) 0.7500 0.03724(12) Uani d 1 . .
    Fe Fe2 0.71066(2) 1.07287(4) 0.84000(2) 0.04926(12) Uani d 1 . .
    Fe Fe3 0.5000 0.0000 0.5000 0.03680(12) Uani d 1 . .
    N N1 0.52452(6) 0.9347(2) 0.79210(6) 0.0445(5) Uani d 1 . .
    C C1 0.53236(7) 1.0362(2) 0.80667(7) 0.0392(5) Uani d 1 . .
    S S1 0.54416(2) 1.17539(7) 0.82712(2) 0.05421(18) Uani d 1 . .
    N N2 0.52698(7) 0.6624(2) 0.79435(8) 0.0556(6) Uani d 1 . .
    C C2 0.54258(8) 0.5929(2) 0.82173(8) 0.0452(6) Uani d 1 . .
    S S2 0.56402(3) 0.49338(7) 0.85800(2) 0.0700(2) Uani d 1 . .
    N N3 0.68743(8) 0.9154(3) 0.85615(8) 0.0674(7) Uani d 1 . .
    C C3 0.67683(8) 0.8151(4) 0.86277(9) 0.0601(8) Uani d 1 . .
    S S3 0.66233(3) 0.67745(10) 0.87176(3) 0.0744(3) Uani d 1 . .
    N N4 0.73167(7) 1.2305(3) 0.81932(8) 0.0579(6) Uani d 1 . .
    C C4 0.74817(8) 1.3210(3) 0.81490(9) 0.0510(6) Uani d 1 . .
    S S4 0.77159(3) 1.44758(9) 0.80971(3) 0.0805(3) Uani d 1 . .
    N N5 0.74237(7) 0.9600(3) 0.81615(7) 0.0565(6) Uani d 1 . .
    C C5 0.76540(8) 0.8855(3) 0.81352(8) 0.0443(6) Uani d 1 . .
    S S5 0.79698(2) 0.78076(7) 0.81075(3) 0.0610(2) Uani d 1 . .
    N N6 0.67957(8) 1.1883(3) 0.86335(8) 0.0686(7) Uani d 1 . .
    C C6 0.67073(8) 1.2423(3) 0.88703(8) 0.0475(6) Uani d 1 . .
    S S6 0.65888(3) 1.31425(9) 0.92017(4) 0.0839(3) Uani d 1 . .
    N N7 0.76055(8) 1.0821(3) 0.89460(8) 0.0776(9) Uani d 1 . .
    C C7 0.78393(8) 1.1252(3) 0.92523(8) 0.0550(7) Uani d 1 . .
    S S7 0.81637(3) 1.18196(10) 0.96765(3) 0.0776(3) Uani d 1 . .
    N N8 0.55865(7) 0.0555(2) 0.53986(7) 0.0478(5) Uani d 1 . .
    C C8 0.59190(8) 0.0635(3) 0.56455(8) 0.0455(6) Uani d 1 . .
    S S8 0.63856(2) 0.07056(9) 0.59923(2) 0.0672(2) Uani d 1 . .
    N N9 0.47535(7) 0.1365(2) 0.52431(7) 0.0504(5) Uani d 1 . .
    C C9 0.46529(8) 0.2161(2) 0.54081(8) 0.0440(6) Uani d 1 . .
    S S9 0.45060(3) 0.32654(7) 0.56329(3) 0.0669(2) Uani d 1 . .
    N N10 0.49907(7) -0.1274(2) 0.54230(7) 0.0515(5) Uani d 1 . .
    C C10 0.49663(8) -0.2122(3) 0.56219(8) 0.0480(6) Uani d 1 . .
    S S10 0.49314(3) -0.33036(9) 0.58901(3) 0.0790(3) Uani d 1 . .
    N N11 0.44671(6) 0.77950(18) 0.76427(6) 0.0391(4) Uani d 1 . .
    C C11 0.40853(7) 0.7706(2) 0.73448(8) 0.0420(5) Uani d 1 . .
    H H11 0.4052 0.7838 0.7070 0.050 Uiso calc 1 . .
    C C12 0.37417(8) 0.7434(2) 0.74160(8) 0.0439(5) Uani d 1 . .
    H H12 0.3478 0.7392 0.7196 0.053 Uiso calc 1 . .
    C C13 0.37876(8) 0.7224(2) 0.78148(8) 0.0435(6) Uani d 1 . .
    C C14 0.41790(8) 0.7334(2) 0.81264(8) 0.0448(6) Uani d 1 . .
    H H14 0.4220 0.7209 0.8403 0.054 Uiso calc 1 . .
    C C15 0.45048(8) 0.7622(2) 0.80300(7) 0.0419(5) Uani d 1 . .
    H H15 0.4770 0.7705 0.8246 0.050 Uiso calc 1 . .
    O O11 0.34810(6) 0.6914(2) 0.79279(6) 0.0558(5) Uani d 1 . .
    C C16 0.30703(8) 0.6808(3) 0.76090(10) 0.0643(8) Uani d 1 . .
    H H16A 0.2982 0.7638 0.7479 0.096 Uiso calc 1 . .
    H H16B 0.2880 0.6524 0.7728 0.096 Uiso calc 1 . .
    H H16C 0.3071 0.6190 0.7404 0.096 Uiso calc 1 . .
    N N21 0.65815(6) 1.07258(19) 0.78190(6) 0.0390(4) Uani d 1 . .
    C C21 0.66158(7) 1.0628(2) 0.74598(7) 0.0402(5) Uani d 1 . .
    H H21 0.6884 1.0570 0.7464 0.048 Uiso calc 1 . .
    C C22 0.62854(7) 1.0607(2) 0.70855(7) 0.0415(5) Uani d 1 . .
    H H22 0.6325 1.0533 0.6839 0.050 Uiso calc 1 . .
    C C23 0.58915(7) 1.0696(2) 0.70784(7) 0.0401(5) Uani d 1 . .
    C C24 0.58506(7) 1.0811(2) 0.74488(7) 0.0394(5) Uani d 1 . .
    H H24 0.5586 1.0884 0.7453 0.047 Uiso calc 1 . .
    C C25 0.61953(7) 1.0817(2) 0.78039(7) 0.0391(5) Uani d 1 . .
    H H25 0.6163 1.0889 0.8054 0.047 Uiso calc 1 . .
    O O21 0.55360(5) 1.06869(18) 0.67422(5) 0.0500(4) Uani d 1 . .
    C C26 0.55563(10) 1.0511(3) 0.63513(8) 0.0603(7) Uani d 1 . .
    H H26C 0.5717 1.1203 0.6304 0.091 Uiso calc 1 . .
    H H26B 0.5277 1.0515 0.6135 0.091 Uiso calc 1 . .
    H H26A 0.5689 0.9696 0.6349 0.091 Uiso calc 1 . .
    N N31 0.73444(8) 0.1116(4) 0.61226(9) 0.0760(8) Uani d 1 . .
    H H31A 0.7380 0.1133 0.6381 0.091 Uiso d 1 . .
    C C31 0.74033(11) 0.0049(4) 0.59560(13) 0.0812(10) Uani d 1 . .
    H H31 0.7470 -0.0709 0.6114 0.097 Uiso calc 1 . .
    C C32 0.73708(10) 0.0020(4) 0.55662(12) 0.0735(9) Uani d 1 . .
    H H32 0.7416 -0.0746 0.5450 0.088 Uiso calc 1 . .
    C C33 0.72697(9) 0.1138(3) 0.53394(9) 0.0618(8) Uani d 1 . .
    C C34 0.72211(9) 0.2252(4) 0.55238(10) 0.0655(8) Uani d 1 . .
    H H34 0.7164 0.3030 0.5376 0.079 Uiso calc 1 . .
    C C35 0.72563(9) 0.2221(4) 0.59177(10) 0.0697(9) Uani d 1 . .
    H H35 0.7219 0.2973 0.6046 0.084 Uiso calc 1 . .
    O O31 0.72109(8) 0.1230(3) 0.49454(7) 0.0789(7) Uani d 1 . .
    C C36 0.72391(14) 0.0086(5) 0.47393(14) 0.1034(15) Uani d 1 . .
    H H36A 0.7520 -0.0249 0.4866 0.155 Uiso calc 1 . .
    H H36B 0.7170 0.0273 0.4450 0.155 Uiso calc 1 . .
    H H36C 0.7046 -0.0546 0.4760 0.155 Uiso calc 1 . .
    N N41 0.60287(10) 0.4088(3) 0.79138(10) 0.0577(8) Uani d 0.78 A 1
    H H41A 0.6064 0.4147 0.8171 0.069 Uiso calc 0.78 A 1
    C C41 0.56493(12) 0.4082(4) 0.76217(14) 0.0584(9) Uani d 0.78 A 1
    H H41 0.5421 0.4127 0.7696 0.070 Uiso calc 0.78 A 1
    C C42 0.55780(17) 0.4013(4) 0.7213(2) 0.0517(12) Uani d 0.78 A 1
    H H42 0.5306 0.4029 0.7006 0.062 Uiso calc 0.78 A 1
    C C43 0.59162(14) 0.3921(4) 0.71152(19) 0.0500(9) Uani d 0.78 A 1
    C C44 0.63139(17) 0.3912(4) 0.74297(19) 0.0556(11) Uani d 0.78 A 1
    H H44 0.6548 0.3842 0.7366 0.067 Uiso calc 0.78 A 1
    C C45 0.63606(14) 0.4005(4) 0.7822(2) 0.0588(10) Uani d 0.78 A 1
    H H45 0.6629 0.4012 0.8035 0.071 Uiso calc 0.78 A 1
    O O41 0.58854(16) 0.3815(4) 0.67352(15) 0.0650(9) Uani d 0.78 A 1
    C C46 0.54772(19) 0.3796(5) 0.64126(18) 0.0760(15) Uani d 0.78 A 1
    H H46A 0.5316 0.3117 0.6465 0.114 Uiso calc 0.78 A 1
    H H46B 0.5496 0.3644 0.6150 0.114 Uiso calc 0.78 A 1
    H H46C 0.5343 0.4616 0.6404 0.114 Uiso calc 0.78 A 1
    N N41' 0.5283(4) 0.3881(14) 0.6671(4) 0.078(4) Uiso d 0.22 B 2
    H H41B 0.5037 0.3847 0.6470 0.094 Uiso calc 0.22 B 2
    C C41' 0.5639(9) 0.387(2) 0.6578(8) 0.068(6) Uiso d 0.22 B 2
    H H41C 0.5614 0.3769 0.6304 0.081 Uiso calc 0.22 B 2
    C C42' 0.6009(7) 0.399(2) 0.6891(7) 0.056(6) Uiso d 0.22 B 2
    H H42' 0.6252 0.4012 0.6840 0.067 Uiso calc 0.22 B 2
    C C43' 0.6036(6) 0.4100(15) 0.7292(5) 0.040(4) Uiso d 0.22 B 2
    C C44' 0.5661(5) 0.4075(17) 0.7368(6) 0.038(4) Uiso d 0.22 B 2
    H H44' 0.5672 0.4152 0.7637 0.046 Uiso calc 0.22 B 2
    C C45' 0.5316(6) 0.3944(15) 0.7055(5) 0.068(4) Uiso d 0.22 B 2
    H H45' 0.5071 0.3890 0.7101 0.081 Uiso calc 0.22 B 2
    O O41' 0.6404(4) 0.4209(13) 0.7590(5) 0.060(4) Uiso d 0.22 B 2
    C C46' 0.6450(6) 0.430(2) 0.8004(6) 0.071(6) Uiso d 0.22 B 2
    H H46D 0.6338 0.5110 0.8046 0.107 Uiso calc 0.22 B 2
    H H46E 0.6743 0.4248 0.8186 0.107 Uiso calc 0.22 B 2
    H H46F 0.6302 0.3597 0.8064 0.107 Uiso calc 0.22 B 2
    N N51 0.59908(9) 1.0443(3) 0.92277(9) 0.0739(8) Uani d 1 . .
    H H51A 0.5915 1.1152 0.9086 0.089 Uiso d 1 . .
    C C51 0.59439(14) 0.9349(4) 0.90294(11) 0.0872(12) Uani d 1 . .
    H H51 0.5846 0.9352 0.8740 0.105 Uiso calc 1 . .
    C C52 0.60336(12) 0.8228(3) 0.92326(10) 0.0726(9) Uani d 1 . .
    H H52 0.5996 0.7448 0.9088 0.087 Uiso calc 1 . .
    C C53 0.61806(8) 0.8244(3) 0.96546(9) 0.0534(7) Uani d 1 . .
    C C54 0.62320(9) 0.9399(3) 0.98531(9) 0.0586(7) Uani d 1 . .
    H H54 0.6333 0.9430 1.0143 0.070 Uiso calc 1 . .
    C C55 0.61375(9) 1.0490(3) 0.96308(11) 0.0658(8) Uani d 1 . .
    H H55 0.6177 1.1288 0.9766 0.079 Uiso calc 1 . .
    O O51 0.62817(7) 0.7208(2) 0.98876(7) 0.0753(6) Uani d 1 . .
    C C56 0.62525(15) 0.5989(4) 0.96868(15) 0.1087(16) Uani d 1 . .
    H H56A 0.5970 0.5862 0.9484 0.163 Uiso calc 1 . .
    H H56B 0.6325 0.5308 0.9891 0.163 Uiso calc 1 . .
    H H56C 0.6442 0.5975 0.9550 0.163 Uiso calc 1 . .
    N N61 0.63662(9) 0.7464(3) 0.60504(10) 0.0733(8) Uani d 1 . .
    H H61A 0.6463 0.8241 0.6110 0.088 Uiso d 1 . .
    C C61 0.65506(10) 0.6400(4) 0.62406(10) 0.0738(10) Uani d 1 . .
    H H61 0.6803 0.6450 0.6476 0.089 Uiso calc 1 . .
    C C62 0.63809(9) 0.5255(4) 0.61004(9) 0.0637(8) Uani d 1 . .
    H H62 0.6512 0.4497 0.6236 0.076 Uiso calc 1 . .
    C C63 0.60118(9) 0.5200(3) 0.57551(8) 0.0516(6) Uani d 1 . .
    C C64 0.58280(9) 0.6310(3) 0.55646(10) 0.0603(7) Uani d 1 . .
    H H64 0.5576 0.6291 0.5328 0.072 Uiso calc 1 . .
    C C65 0.60119(10) 0.7427(3) 0.57192(12) 0.0746(9) Uani d 1 . .
    H H65 0.5887 0.8199 0.5590 0.089 Uiso calc 1 . .
    O O61 0.58606(7) 0.4041(2) 0.56325(7) 0.0689(6) Uani d 1 . .
    C C66 0.54801(13) 0.3931(4) 0.52734(11) 0.0837(11) Uani d 1 . .
    H H66A 0.5256 0.4317 0.5328 0.125 Uiso calc 1 . .
    H H66B 0.5419 0.3032 0.5205 0.125 Uiso calc 1 . .
    H H66C 0.5507 0.4370 0.5044 0.125 Uiso calc 1 . .
loop_
    _atom_site_aniso_label
    _atom_site_aniso_U_11
    _atom_site_aniso_U_22
    _atom_site_aniso_U_33
    _atom_site_aniso_U_12
    _atom_site_aniso_U_13
    _atom_site_aniso_U_23
    Fe1 0.0402(3) 0.0329(2) 0.0371(3) 0.000 0.0141(2) 0.000
    Fe2 0.0431(2) 0.0689(3) 0.0364(2) -0.00179(18) 0.01665(16) -0.00331(17)
    Fe3 0.0354(2) 0.0376(3) 0.0359(2) 0.00046(19) 0.0128(2) -0.00297(19)
    N1 0.0445(11) 0.0497(13) 0.0382(11) -0.0020(10) 0.0156(9) -0.0005(10)
    C1 0.0399(12) 0.0440(14) 0.0344(11) -0.0029(10) 0.0158(10) -0.0017(11)
    S1 0.0670(4) 0.0429(4) 0.0535(4) -0.0062(3) 0.0252(3) -0.0091(3)
    N2 0.0540(13) 0.0515(13) 0.0674(15) 0.0090(11) 0.0306(12) 0.0143(12)
    C2 0.0533(14) 0.0360(13) 0.0497(15) 0.0000(11) 0.0243(12) 0.0047(12)
    S2 0.1166(7) 0.0410(4) 0.0453(4) 0.0038(4) 0.0255(4) 0.0087(3)
    N3 0.0582(15) 0.092(2) 0.0496(14) 0.0032(14) 0.0194(12) 0.0181(14)
    C3 0.0410(14) 0.096(2) 0.0438(15) 0.0074(15) 0.0170(12) 0.0201(15)
    S3 0.0578(4) 0.0962(7) 0.0681(5) -0.0018(4) 0.0242(4) 0.0257(5)
    N4 0.0519(13) 0.0652(16) 0.0581(15) -0.0100(12) 0.0238(12) -0.0140(12)
    C4 0.0421(14) 0.0595(17) 0.0497(15) -0.0029(13) 0.0167(12) -0.0123(13)
    S4 0.1028(7) 0.0734(6) 0.0786(6) -0.0361(5) 0.0504(5) -0.0217(5)
    N5 0.0493(13) 0.0680(15) 0.0513(13) 0.0066(12) 0.0193(11) 0.0020(12)
    C5 0.0400(13) 0.0491(15) 0.0397(13) -0.0026(12) 0.0119(10) 0.0029(11)
    S5 0.0506(4) 0.0549(4) 0.0701(5) 0.0091(3) 0.0168(4) -0.0054(4)
    N6 0.0565(14) 0.103(2) 0.0492(14) -0.0064(14) 0.0242(12) -0.0212(14)
    C6 0.0417(13) 0.0563(16) 0.0433(14) -0.0018(12) 0.0158(11) -0.0036(12)
    S6 0.1018(7) 0.0733(6) 0.1058(7) -0.0133(5) 0.0722(6) -0.0343(5)
    N7 0.0529(14) 0.135(3) 0.0435(14) -0.0044(16) 0.0175(12) -0.0062(16)
    C7 0.0465(15) 0.076(2) 0.0409(15) 0.0066(14) 0.0165(13) 0.0043(14)
    S7 0.0787(6) 0.0835(6) 0.0521(4) -0.0013(5) 0.0072(4) -0.0097(4)
    N8 0.0423(12) 0.0512(13) 0.0470(12) -0.0013(10) 0.0150(10) -0.0038(10)
    C8 0.0395(14) 0.0528(15) 0.0443(14) -0.0072(11) 0.0170(12) -0.0099(12)
    S8 0.0401(4) 0.0985(6) 0.0536(4) -0.0165(4) 0.0094(3) -0.0112(4)
    N9 0.0472(12) 0.0485(13) 0.0556(13) 0.0022(10) 0.0209(11) -0.0059(11)
    C9 0.0434(13) 0.0418(14) 0.0479(14) -0.0017(11) 0.0195(11) -0.0038(11)
    S9 0.0867(6) 0.0474(4) 0.0806(5) 0.0039(4) 0.0483(5) -0.0143(4)
    N10 0.0538(13) 0.0515(13) 0.0470(12) -0.0035(11) 0.0181(11) -0.0014(11)
    C10 0.0514(15) 0.0517(15) 0.0363(13) -0.0091(12) 0.0131(11) -0.0045(12)
    S10 0.0975(7) 0.0740(6) 0.0533(4) -0.0277(5) 0.0180(4) 0.0145(4)
    N11 0.0425(11) 0.0344(10) 0.0386(10) -0.0012(8) 0.0145(9) 0.0007(8)
    C11 0.0442(13) 0.0386(13) 0.0404(13) -0.0004(10) 0.0142(11) 0.0019(10)
    C12 0.0397(12) 0.0447(14) 0.0428(13) 0.0000(11) 0.0121(11) 0.0015(11)
    C13 0.0412(13) 0.0424(13) 0.0489(14) 0.0035(11) 0.0205(11) 0.0039(11)
    C14 0.0471(13) 0.0479(14) 0.0376(13) 0.0048(11) 0.0154(11) 0.0035(11)
    C15 0.0412(12) 0.0412(13) 0.0399(13) 0.0017(10) 0.0130(10) 0.0000(10)
    O11 0.0422(10) 0.0753(13) 0.0525(11) 0.0000(9) 0.0217(9) 0.0084(10)
    C16 0.0409(14) 0.087(2) 0.0641(19) -0.0022(15) 0.0210(14) 0.0042(17)
    N21 0.0408(10) 0.0408(11) 0.0374(10) -0.0014(8) 0.0178(9) -0.0010(8)
    C21 0.0406(12) 0.0445(13) 0.0386(12) 0.0005(10) 0.0191(10) -0.0005(10)
    C22 0.0461(13) 0.0445(13) 0.0378(12) 0.0031(11) 0.0210(11) 0.0006(10)
    C23 0.0402(12) 0.0381(13) 0.0404(13) 0.0004(10) 0.0145(10) 0.0016(10)
    C24 0.0392(12) 0.0376(12) 0.0442(13) 0.0000(10) 0.0199(11) 0.0014(10)
    C25 0.0422(12) 0.0410(13) 0.0382(12) -0.0012(10) 0.0203(10) 0.0004(10)
    O21 0.0444(9) 0.0641(12) 0.0374(9) 0.0043(8) 0.0123(8) 0.0020(8)
    C26 0.0614(17) 0.076(2) 0.0365(14) 0.0080(15) 0.0126(13) -0.0004(14)
    N31 0.0529(15) 0.121(3) 0.0520(15) -0.0178(17) 0.0194(12) 0.0008(18)
    C31 0.064(2) 0.095(3) 0.081(3) -0.010(2) 0.0256(19) 0.014(2)
    C32 0.0612(19) 0.085(3) 0.079(2) -0.0132(17) 0.0332(17) -0.0039(19)
    C33 0.0499(16) 0.082(2) 0.0572(17) -0.0205(15) 0.0251(14) -0.0133(16)
    C34 0.0546(17) 0.082(2) 0.0592(18) -0.0135(16) 0.0217(15) -0.0070(16)
    C35 0.0484(16) 0.101(3) 0.0600(19) -0.0145(17) 0.0217(15) -0.0189(19)
    O31 0.0853(16) 0.1038(19) 0.0560(13) -0.0289(14) 0.0372(12) -0.0195(13)
    C36 0.101(3) 0.131(4) 0.097(3) -0.043(3) 0.060(3) -0.056(3)
    N41 0.0628(19) 0.0545(18) 0.0594(19) 0.0086(15) 0.0285(16) -0.0037(15)
    C41 0.055(2) 0.053(2) 0.073(3) 0.0061(17) 0.032(2) -0.0064(19)
    C42 0.050(3) 0.048(2) 0.054(3) 0.0077(18) 0.018(3) -0.001(2)
    C43 0.059(2) 0.0353(19) 0.062(3) 0.0048(18) 0.030(3) 0.006(2)
    C44 0.052(3) 0.046(2) 0.077(3) 0.006(2) 0.034(3) 0.006(2)
    C45 0.053(2) 0.043(2) 0.077(3) 0.0051(18) 0.023(2) 0.001(2)
    O41 0.071(3) 0.065(2) 0.068(3) 0.006(2) 0.037(2) 0.013(2)
    C46 0.087(4) 0.067(3) 0.068(3) 0.015(3) 0.025(3) 0.018(3)
    N51 0.086(2) 0.0571(16) 0.0754(19) 0.0108(15) 0.0294(16) 0.0107(14)
    C51 0.124(3) 0.077(2) 0.0504(18) 0.022(2) 0.024(2) 0.0067(18)
    C52 0.096(3) 0.0576(19) 0.0496(17) 0.0106(18) 0.0145(17) -0.0042(15)
    C53 0.0473(14) 0.0591(17) 0.0493(15) -0.0019(13) 0.0147(12) 0.0028(13)
    C54 0.0509(15) 0.074(2) 0.0519(16) 0.0012(14) 0.0215(13) -0.0087(15)
    C55 0.0527(17) 0.0586(18) 0.084(2) -0.0001(14) 0.0251(16) -0.0165(17)
    O51 0.0763(15) 0.0694(15) 0.0645(14) -0.0028(12) 0.0123(11) 0.0188(12)
    C56 0.112(3) 0.053(2) 0.113(3) -0.003(2) -0.004(3) 0.012(2)
    N61 0.0665(17) 0.0770(19) 0.085(2) -0.0157(15) 0.0390(16) -0.0243(17)
    C61 0.0502(17) 0.123(3) 0.0469(17) -0.006(2) 0.0188(14) -0.007(2)
    C62 0.0531(16) 0.087(2) 0.0482(16) 0.0126(16) 0.0180(14) 0.0145(16)
    C63 0.0528(15) 0.0569(17) 0.0464(14) 0.0053(13) 0.0215(13) 0.0054(13)
    C64 0.0497(15) 0.0589(18) 0.0610(18) 0.0065(14) 0.0108(14) 0.0077(14)
    C65 0.0600(19) 0.060(2) 0.095(3) 0.0046(16) 0.0228(19) 0.0008(18)
    O61 0.0777(14) 0.0559(13) 0.0672(13) 0.0048(11) 0.0231(12) 0.0078(10)
    C66 0.097(3) 0.072(2) 0.065(2) -0.022(2) 0.0148(19) -0.0037(18)
_geom_special_details
;
 All esds (except the esd in the dihedral angle between two l.s. planes)
 are estimated using the full covariance matrix.  The cell esds are taken
 into account individually in the estimation of esds in distances, angles
 and torsion angles; correlations between esds in cell parameters are only
 used when they are defined by crystal symmetry.  An approximate (isotropic)
 treatment of cell esds is used for estimating esds involving l.s. planes.
;
loop_
    _geom_bond_atom_site_label_1
    _geom_bond_atom_site_label_2
    _geom_bond_site_symmetry_2
    _geom_bond_distance
    _geom_bond_publ_flag
    Fe1 N2 . 2.030(2) y
    Fe1 N2 2_656 2.030(2) ?
    Fe1 N1 2_656 2.037(2) ?
    Fe1 N1 . 2.038(2) y
    Fe1 N11 2_656 2.1550(19) ?
    Fe1 N11 . 2.1551(19) y
    Fe2 N6 . 2.034(3) y
    Fe2 N3 . 2.036(3) y
    Fe2 N7 . 2.039(3) y
    Fe2 N5 . 2.045(2) y
    Fe2 N4 . 2.074(3) y
    Fe2 N21 . 2.158(2) y
    Fe3 N10 . 2.030(2) y
    Fe3 N10 5_656 2.030(2) ?
    Fe3 N9 5_656 2.049(2) ?
    Fe3 N9 . 2.049(2) y
    Fe3 N8 5_656 2.075(2) ?
    Fe3 N8 . 2.075(2) y
    N1 C1 . 1.171(3) ?
    C1 S1 . 1.614(3) ?
    N2 C2 . 1.166(3) ?
    C2 S2 . 1.600(3) ?
    N3 C3 . 1.176(4) ?
    C3 S3 . 1.612(4) ?
    N4 C4 . 1.162(4) ?
    C4 S4 . 1.619(3) ?
    N5 C5 . 1.163(3) ?
    C5 S5 . 1.604(3) ?
    N6 C6 . 1.162(4) ?
    C6 S6 . 1.599(3) ?
    N7 C7 . 1.165(4) ?
    C7 S7 . 1.603(3) ?
    N8 C8 . 1.156(3) ?
    C8 S8 . 1.620(3) ?
    N9 C9 . 1.161(3) ?
    C9 S9 . 1.614(3) ?
    N10 C10 . 1.166(3) ?
    C10 S10 . 1.605(3) ?
    N11 C11 . 1.346(3) ?
    N11 C15 . 1.348(3) ?
    C11 C12 . 1.373(3) ?
    C12 C13 . 1.385(4) ?
    C13 O11 . 1.346(3) ?
    C13 C14 . 1.390(4) ?
    C14 C15 . 1.368(3) ?
    O11 C16 . 1.447(3) ?
    N21 C21 . 1.342(3) ?
    N21 C25 . 1.353(3) ?
    C21 C22 . 1.377(3) ?
    C22 C23 . 1.392(3) ?
    C23 O21 . 1.345(3) ?
    C23 C24 . 1.394(3) ?
    C24 C25 . 1.361(3) ?
    O21 C26 . 1.440(3) ?
    N31 C31 . 1.326(5) ?
    N31 C35 . 1.342(5) ?
    C31 C32 . 1.351(5) ?
    C32 C33 . 1.391(5) ?
    C33 O31 . 1.341(4) ?
    C33 C34 . 1.389(5) ?
    C34 C35 . 1.363(5) ?
    O31 C36 . 1.435(5) ?
    N41 C41 . 1.329(5) ?
    N41 C45 . 1.348(6) ?
    C41 C42 . 1.381(7) ?
    C42 C43 . 1.383(6) ?
    C43 O41 . 1.323(7) ?
    C43 C44 . 1.405(7) ?
    C44 C45 . 1.346(8) ?
    O41 C46 . 1.442(7) ?
    N41' C45' . 1.33(2) ?
    N41' C41' . 1.43(3) ?
    C41' C42' . 1.34(3) ?
    C42' C43' . 1.40(3) ?
    C43' O41' . 1.31(2) ?
    C43' C44' . 1.46(3) ?
    C44' C45' . 1.29(2) ?
    O41' C46' . 1.42(2) ?
    N51 C55 . 1.320(4) ?
    N51 C51 . 1.326(5) ?
    C51 C52 . 1.353(5) ?
    C52 C53 . 1.382(4) ?
    C53 O51 . 1.329(4) ?
    C53 C54 . 1.381(4) ?
    C54 C55 . 1.358(5) ?
    O51 C56 . 1.453(5) ?
    N61 C65 . 1.334(5) ?
    N61 C61 . 1.335(5) ?
    C61 C62 . 1.349(5) ?
    C62 C63 . 1.391(4) ?
    C63 O61 . 1.332(4) ?
    C63 C64 . 1.377(4) ?
    C64 C65 . 1.349(5) ?
    O61 C66 . 1.443(4) ?
    C11 H11 . 0.9500 ?
    C12 H12 . 0.9500 ?
    C14 H14 . 0.9500 ?
    C15 H15 . 0.9500 ?
    C16 H16A . 0.9800 ?
    C16 H16B . 0.9800 ?
    C16 H16C . 0.9800 ?
    C21 H21 . 0.9500 ?
    C22 H22 . 0.9500 ?
    C24 H24 . 0.9500 ?
    C25 H25 . 0.9500 ?
    C26 H26C . 0.9800 ?
    C26 H26B . 0.9800 ?
    C26 H26A . 0.9800 ?
    N31 H31A . 0.8800 ?
    C31 H31 . 0.9500 ?
    C32 H32 . 0.9500 ?
    C34 H34 . 0.9500 ?
    C35 H35 . 0.9500 ?
    C36 H36A . 0.9800 ?
    C36 H36B . 0.9800 ?
    C36 H36C . 0.9800 ?
    N41 H41A . 0.8800 ?
    C41 H41 . 0.9500 ?
    C42 H42 . 0.9500 ?
    C44 H44 . 0.9500 ?
    C45 H45 . 0.9500 ?
    C46 H46A . 0.9800 ?
    C46 H46B . 0.9800 ?
    C46 H46C . 0.9800 ?
    N41' H41B . 0.8800 ?
    C41' H41C . 0.9500 ?
    C42' H42' . 0.9500 ?
    C44' H44' . 0.9500 ?
    C45' H45' . 0.9500 ?
    C46' H46D . 0.9800 ?
    C46' H46E . 0.9800 ?
    C46' H46F . 0.9800 ?
    N51 H51A . 0.8800 ?
    C51 H51 . 0.9500 ?
    C52 H52 . 0.9500 ?
    C54 H54 . 0.9500 ?
    C55 H55 . 0.9500 ?
    C56 H56A . 0.9800 ?
    C56 H56B . 0.9800 ?
    C56 H56C . 0.9800 ?
    N61 H61A . 0.8800 ?
    C61 H61 . 0.9500 ?
    C62 H62 . 0.9500 ?
    C64 H64 . 0.9500 ?
    C65 H65 . 0.9500 ?
    C66 H66A . 0.9800 ?
    C66 H66B . 0.9800 ?
    C66 H66C . 0.9800 ?
loop_
    _geom_angle_atom_site_label_1
    _geom_angle_atom_site_label_2
    _geom_angle_atom_site_label_3
    _geom_angle_site_symmetry_1
    _geom_angle_site_symmetry_3
    _geom_angle
    _geom_angle_publ_flag
    N2 Fe1 N2 . 2_656 93.91(15) y
    N2 Fe1 N1 . 2_656 176.31(10) y
    N2 Fe1 N1 2_656 2_656 89.62(10) ?
    N2 Fe1 N1 . . 89.62(10) y
    N2 Fe1 N1 2_656 . 176.31(10) ?
    N1 Fe1 N1 2_656 . 86.87(12) y
    N2 Fe1 N11 . 2_656 87.37(8) y
    N2 Fe1 N11 2_656 2_656 87.05(8) ?
    N1 Fe1 N11 2_656 2_656 91.76(8) ?
    N1 Fe1 N11 . 2_656 94.19(8) ?
    N2 Fe1 N11 . . 87.05(8) y
    N2 Fe1 N11 2_656 . 87.37(8) ?
    N1 Fe1 N11 2_656 . 94.19(8) y
    N1 Fe1 N11 . . 91.75(8) y
    N11 Fe1 N11 2_656 . 171.82(11) y
    N6 Fe2 N3 . . 91.15(12) y
    N6 Fe2 N7 . . 89.08(11) y
    N3 Fe2 N7 . . 93.56(12) y
    N6 Fe2 N5 . . 178.84(12) y
    N3 Fe2 N5 . . 90.01(11) y
    N7 Fe2 N5 . . 90.87(11) y
    N6 Fe2 N4 . . 90.10(11) y
    N3 Fe2 N4 . . 176.00(10) y
    N7 Fe2 N4 . . 90.25(12) y
    N5 Fe2 N4 . . 88.73(10) y
    N6 Fe2 N21 . . 89.70(9) y
    N3 Fe2 N21 . . 88.88(9) y
    N7 Fe2 N21 . . 177.30(12) y
    N5 Fe2 N21 . . 90.29(9) y
    N4 Fe2 N21 . . 87.34(9) y
    N10 Fe3 N10 . 5_656 180.0 ?
    N10 Fe3 N9 . 5_656 89.53(9) y
    N10 Fe3 N9 5_656 5_656 90.46(9) ?
    N10 Fe3 N9 . . 90.46(9) y
    N10 Fe3 N9 5_656 . 89.54(9) ?
    N9 Fe3 N9 5_656 . 180.00(12) ?
    N10 Fe3 N8 . 5_656 90.66(9) y
    N10 Fe3 N8 5_656 5_656 89.34(9) ?
    N9 Fe3 N8 5_656 5_656 89.65(9) ?
    N9 Fe3 N8 . 5_656 90.35(9) y
    N10 Fe3 N8 . . 89.34(9) y
    N10 Fe3 N8 5_656 . 90.66(9) ?
    N9 Fe3 N8 5_656 . 90.35(9) ?
    N9 Fe3 N8 . . 89.65(9) y
    N8 Fe3 N8 5_656 . 180.0 ?
    C1 N1 Fe1 . . 160.8(2) ?
    N1 C1 S1 . . 178.8(2) ?
    C2 N2 Fe1 . . 175.4(2) ?
    N2 C2 S2 . . 177.7(3) ?
    C3 N3 Fe2 . . 170.6(3) ?
    N3 C3 S3 . . 179.9(3) ?
    C4 N4 Fe2 . . 168.0(2) ?
    N4 C4 S4 . . 178.9(3) ?
    C5 N5 Fe2 . . 161.5(2) ?
    N5 C5 S5 . . 178.6(3) ?
    C6 N6 Fe2 . . 160.3(3) ?
    N6 C6 S6 . . 178.9(3) ?
    C7 N7 Fe2 . . 158.5(3) ?
    N7 C7 S7 . . 179.0(4) ?
    C8 N8 Fe3 . . 167.4(2) ?
    N8 C8 S8 . . 178.4(3) ?
    C9 N9 Fe3 . . 173.3(2) ?
    N9 C9 S9 . . 179.1(3) ?
    C10 N10 Fe3 . . 170.7(2) ?
    N10 C10 S10 . . 179.2(3) ?
    C11 N11 C15 . . 116.9(2) ?
    C11 N11 Fe1 . . 121.15(16) ?
    C15 N11 Fe1 . . 121.38(16) ?
    N11 C11 C12 . . 123.6(2) ?
    C11 C12 C13 . . 118.7(2) ?
    O11 C13 C12 . . 125.1(2) ?
    O11 C13 C14 . . 116.6(2) ?
    C12 C13 C14 . . 118.3(2) ?
    C15 C14 C13 . . 119.3(2) ?
    N11 C15 C14 . . 123.1(2) ?
    C13 O11 C16 . . 117.5(2) ?
    C21 N21 C25 . . 116.7(2) ?
    C21 N21 Fe2 . . 122.91(16) ?
    C25 N21 Fe2 . . 120.35(15) ?
    N21 C21 C22 . . 124.0(2) ?
    C21 C22 C23 . . 118.1(2) ?
    O21 C23 C22 . . 126.1(2) ?
    O21 C23 C24 . . 115.4(2) ?
    C22 C23 C24 . . 118.6(2) ?
    C25 C24 C23 . . 119.1(2) ?
    N21 C25 C24 . . 123.4(2) ?
    C23 O21 C26 . . 118.1(2) ?
    C31 N31 C35 . . 122.2(3) ?
    N31 C31 C32 . . 121.3(4) ?
    C31 C32 C33 . . 118.4(4) ?
    O31 C33 C34 . . 116.2(3) ?
    O31 C33 C32 . . 124.5(3) ?
    C34 C33 C32 . . 119.3(3) ?
    C35 C34 C33 . . 119.6(4) ?
    N31 C35 C34 . . 119.2(3) ?
    C33 O31 C36 . . 117.7(3) ?
    C41 N41 C45 . . 121.1(4) ?
    N41 C41 C42 . . 121.7(4) ?
    C41 C42 C43 . . 117.7(5) ?
    O41 C43 C42 . . 123.1(5) ?
    O41 C43 C44 . . 117.4(4) ?
    C42 C43 C44 . . 119.5(6) ?
    C45 C44 C43 . . 119.6(5) ?
    C44 C45 N41 . . 120.5(4) ?
    C43 O41 C46 . . 117.5(4) ?
    C45' N41' C41' . . 121.6(18) ?
    C42' C41' N41' . . 118(2) ?
    C41' C42' C43' . . 120(2) ?
    O41' C43' C42' . . 117.9(18) ?
    O41' C43' C44' . . 122.3(15) ?
    C42' C43' C44' . . 119.8(18) ?
    C45' C44' C43' . . 117.3(18) ?
    C44' C45' N41' . . 123.7(18) ?
    C43' O41' C46' . . 120.3(16) ?
    C55 N51 C51 . . 121.6(3) ?
    N51 C51 C52 . . 121.2(3) ?
    C51 C52 C53 . . 118.5(3) ?
    O51 C53 C54 . . 116.9(3) ?
    O51 C53 C52 . . 124.1(3) ?
    C54 C53 C52 . . 119.0(3) ?
    C55 C54 C53 . . 119.5(3) ?
    N51 C55 C54 . . 120.1(3) ?
    C53 O51 C56 . . 117.8(3) ?
    C65 N61 C61 . . 121.3(3) ?
    N61 C61 C62 . . 120.4(3) ?
    C61 C62 C63 . . 119.0(3) ?
    O61 C63 C64 . . 124.5(3) ?
    O61 C63 C62 . . 116.1(3) ?
    C64 C63 C62 . . 119.4(3) ?
    C65 C64 C63 . . 118.9(3) ?
    N61 C65 C64 . . 121.0(3) ?
    C63 O61 C66 . . 118.3(3) ?
    C11 C12 H12 . . 120.6 ?
    C13 C12 H12 . . 120.6 ?
    C15 C14 H14 . . 120.3 ?
    C13 C14 H14 . . 120.3 ?
    N11 C15 H15 . . 118.5 ?
    C14 C15 H15 . . 118.5 ?
    O11 C16 H16A . . 109.5 ?
    O11 C16 H16B . . 109.5 ?
    H16A C16 H16B . . 109.5 ?
    O11 C16 H16C . . 109.5 ?
    H16A C16 H16C . . 109.5 ?
    H16B C16 H16C . . 109.5 ?
    N21 C21 H21 . . 118.0 ?
    C22 C21 H21 . . 118.0 ?
    C21 C22 H22 . . 120.9 ?
    C23 C22 H22 . . 120.9 ?
    C25 C24 H24 . . 120.5 ?
    C23 C24 H24 . . 120.5 ?
    N21 C25 H25 . . 118.3 ?
    C24 C25 H25 . . 118.3 ?
    O21 C26 H26C . . 109.5 ?
    O21 C26 H26B . . 109.5 ?
    H26C C26 H26B . . 109.5 ?
    O21 C26 H26A . . 109.5 ?
    H26C C26 H26A . . 109.5 ?
    H26B C26 H26A . . 109.5 ?
    C31 N31 H31A . . 120.5 ?
    C35 N31 H31A . . 117.2 ?
    N31 C31 H31 . . 119.4 ?
    C32 C31 H31 . . 119.4 ?
    C31 C32 H32 . . 120.8 ?
    C33 C32 H32 . . 120.8 ?
    C35 C34 H34 . . 120.2 ?
    C33 C34 H34 . . 120.2 ?
    N31 C35 H35 . . 120.4 ?
    C34 C35 H35 . . 120.4 ?
    O31 C36 H36A . . 109.5 ?
    O31 C36 H36B . . 109.5 ?
    H36A C36 H36B . . 109.5 ?
    O31 C36 H36C . . 109.5 ?
    H36A C36 H36C . . 109.5 ?
    H36B C36 H36C . . 109.5 ?
    C41 N41 H41A . . 119.5 ?
    C45 N41 H41A . . 119.5 ?
    N41 C41 H41 . . 119.2 ?
    C42 C41 H41 . . 119.2 ?
    C41 C42 H42 . . 121.2 ?
    C43 C42 H42 . . 121.2 ?
    C45 C44 H44 . . 120.2 ?
    C43 C44 H44 . . 120.2 ?
    C44 C45 H45 . . 119.8 ?
    N41 C45 H45 . . 119.8 ?
    C45' N41' H41B . . 119.2 ?
    C41' N41' H41B . . 119.2 ?
    C42' C41' H41C . . 121.2 ?
    N41' C41' H41C . . 121.2 ?
    C41' C42' H42' . . 120.1 ?
    C43' C42' H42' . . 120.1 ?
    C45' C44' H44' . . 121.4 ?
    C43' C44' H44' . . 121.4 ?
    C44' C45' H45' . . 118.2 ?
    N41' C45' H45' . . 118.2 ?
    O41' C46' H46D . . 109.5 ?
    O41' C46' H46E . . 109.5 ?
    H46D C46' H46E . . 109.5 ?
    O41' C46' H46F . . 109.5 ?
    H46D C46' H46F . . 109.5 ?
    H46E C46' H46F . . 109.5 ?
    C55 N51 H51A . . 119.3 ?
    C51 N51 H51A . . 119.1 ?
    N51 C51 H51 . . 119.4 ?
    C52 C51 H51 . . 119.4 ?
    C51 C52 H52 . . 120.7 ?
    C53 C52 H52 . . 120.7 ?
    C55 C54 H54 . . 120.2 ?
    C53 C54 H54 . . 120.2 ?
    N51 C55 H55 . . 119.9 ?
    C54 C55 H55 . . 119.9 ?
    O51 C56 H56A . . 109.5 ?
    O51 C56 H56B . . 109.5 ?
    H56A C56 H56B . . 109.5 ?
    O51 C56 H56C . . 109.5 ?
    H56A C56 H56C . . 109.5 ?
    H56B C56 H56C . . 109.5 ?
    C65 N61 H61A . . 112.2 ?
    C61 N61 H61A . . 126.3 ?
    N61 C61 H61 . . 119.8 ?
    C62 C61 H61 . . 119.8 ?
    C61 C62 H62 . . 120.5 ?
    C63 C62 H62 . . 120.5 ?
    C65 C64 H64 . . 120.6 ?
    C63 C64 H64 . . 120.6 ?
    N61 C65 H65 . . 119.5 ?
    C64 C65 H65 . . 119.5 ?
    O61 C66 H66A . . 109.5 ?
    O61 C66 H66B . . 109.5 ?
    H66A C66 H66B . . 109.5 ?
    O61 C66 H66C . . 109.5 ?
    H66A C66 H66C . . 109.5 ?
    H66B C66 H66C . . 109.5 ?
loop_
    _geom_hbond_atom_site_label_D
    _geom_hbond_atom_site_label_H
    _geom_hbond_atom_site_label_A
    _geom_hbond_site_symmetry_A
    _geom_hbond_distance_DH
    _geom_hbond_distance_HA
    _geom_hbond_distance_DA
    _geom_hbond_angle_DHA
    C21 H21 N5 . 0.95 2.66 3.141(3) 112.2
    C25 H25 N6 . 0.95 2.58 3.079(4) 113.0
    N31 H31A S4 4_636 0.88 2.67 3.359(3) 135.6
    N41 H41A S2 . 0.88 2.62 3.320(3) 137.3
    C46 H46C S10 1_565 0.98 2.85 3.691(5) 144.3
    N41' H41B S2 2_656 0.88 2.60 3.225(14) 128.5
    N41' H41B S9 . 0.88 2.88 3.676(15) 150.8
    C42' H42' S5 4_646 0.95 2.98 3.83(3) 150.5
    C45' H45' S1 2_646 0.95 2.86 3.370(18) 114.9
    C45' H45' S2 2_656 0.95 2.92 3.394(19) 112.1
    C46' H46D S3 . 0.98 2.81 3.52(2) 130.2
    N51 H51A S1 . 0.88 2.78 3.464(3) 135.1
    C54 H54 S8 6_566 0.95 2.97 3.885(3) 162.5
    C56 H56B S7 7_667 0.98 2.90 3.793(4) 151.7
    N61 H61A S8 1_565 0.88 2.62 3.419(3) 151.0
    C62 H62 S5 4_646 0.95 2.93 3.831(3) 159.5
    C65 H65 N8 1_565 0.95 2.68 3.608(4) 167.2
_shelx_hkl_file
;
  -2   0   0  493.71   16.49   0
   2   0   0  495.07   15.79   0
   4   0   0  632.39   15.23   0
  -4   0   0  645.71   14.07   0
   6   0   0 1115.08   14.17   0
  -6   0   0 1136.52   14.55   0
  -8   0   0 1628.85   14.05   0
   8   0   0 1644.81   14.21   0
 -10   0   0  701.35    9.34   0
  10   0   0  682.67   10.34   0
 -12   0   0  122.27    6.29   0
  12   0   0  117.10    6.04   0
  14   0   0 1712.59   10.83   0
 -14   0   0 1838.52   10.95   0
 -16   0   0    6.79    5.99   0
  16   0   0    1.46    4.63   0
 -18   0   0 2596.55   11.26   0
  18   0   0 2384.31   11.11   0
 -20   0   0 1742.56    9.30   0
  20   0   0 1595.78    9.81   0
  22   0   0 2362.76   11.05   0
 -22   0   0 2573.45   10.90   0
  24   0   0 1262.64    8.50   0
 -24   0   0 1443.88    8.55   0
  26   0   0    5.19    3.94   0
 -26   0   0    1.73    4.07   0
 -28   0   0   41.05    4.30   0
  28   0   0   28.80    4.23   0
 -30   0   0  159.91    4.48   0
  30   0   0  128.92    4.53   0
 -32   0   0  206.12    4.81   0
  32   0   0  153.27    4.77   0
 -34   0   0  283.04    5.07   0
  34   0   0  236.96    5.16   0
 -36   0   0   55.69    4.06   0
  36   0   0   44.45    4.24   0
  38   0   0  224.29    5.65   0
 -38   0   0  266.19    5.33   0
  -1  -1   0 1663.18   29.90   0
   1  -1   0 1533.82   22.56   0
   1   1   0 1635.77   28.42   0
  -1   1   0 1589.81   24.42   0
   3  -1   0  373.90   12.07   0
  -3  -1   0  409.78   14.33   0
  -3   1   0  382.96   14.21   0
   3   1   0  417.97   15.48   0
  -5   1   0 6003.62   26.84   0
   5  -1   0 5821.33   26.00   0
  -7  -1   0  453.32   12.33   0
   7  -1   0  400.03    9.20   0
  -7   1   0  430.84    9.56   0
   7   1   0  457.29   10.89   0
  11   1   0  929.11    9.95   0
 -11  -1   0  966.49    9.93   0
 -11   1   0  939.38    9.55   0
  11  -1   0  868.42    9.30   0
  13  -1   0  376.69    6.84   0
  13   1   0  408.03    7.15   0
 -13   1   0  409.05    6.96   0
 -13  -1   0  416.62    8.06   0
  15  -1   0   31.14    4.90   0
  15   1   0   37.69    4.92   0
 -15   1   0   42.72    5.15   0
 -15  -1   0   41.56    6.02   0
  17   1   0  353.79    6.12   0
  17  -1   0  340.25    6.70   0
 -17   1   0  369.80    6.11   0
 -17  -1   0  376.69    6.16   0
  19   1   0   73.66    4.73   0
 -19   1   0   73.29    4.88   0
 -19  -1   0   71.29    5.55   0
  19  -1   0   68.92    4.66   0
  21  -1   0   21.89    4.36   0
 -21  -1   0   29.62    4.27   0
  21   1   0   28.49    4.27   0
 -21   1   0   26.38    4.63   0
 -23  -1   0  565.40    6.16   0
 -23   1   0  558.87    6.18   0
  23   1   0  503.76    6.13   0
  23  -1   0  507.04    6.04   0
  25  -1   0   22.19    4.17   0
  25   1   0   33.11    4.35   0
 -25  -1   0   35.33    4.30   0
 -25   1   0   24.36    4.36   0
 -27  -1   0    3.14    4.01   0
 -27   1   0    1.24    4.34   0
  27  -1   0    6.06    4.01   0
  27   1   0    9.88    3.94   0
 -29  -1   0  103.94    4.27   0
  29   1   0   96.10    4.50   0
 -29   1   0  101.35    4.49   0
  29  -1   0   79.82    4.53   0
  31   1   0    0.98    4.87   0
 -31  -1   0    1.24    3.93   0
  31  -1   0    0.69    3.81   0
 -31   1   0   -2.20    3.87   0
 -33   1   0  227.28    4.93   0
  33  -1   0  195.16    4.67   0
  33   1   0  197.13    4.96   0
 -33  -1   0  212.06    4.78   0
 -35   1   0   97.04    4.25   0
  35   1   0   99.97    4.34   0
  35  -1   0   80.98    4.44   0
 -35  -1   0   90.75    4.14   0
  37   1   0   47.64    4.36   0
  37  -1   0   42.51    4.98   0
 -37  -1   0   55.14    4.18   0
 -37   1   0   64.49    4.14   0
   0   2   0    0.20    9.53   0
   0   2   0    2.33   12.02   0
   2  -2   0   25.61    9.27   0
   2   2   0   27.86   11.09   0
  -2   2   0   24.97    9.08   0
  -2  -2   0   26.96   11.87   0
   4   2   0   68.38   10.78   0
  -4  -2   0   73.15   11.33   0
  -4   2   0   67.08    8.66   0
  -4  -2   0   67.93   11.61   0
   4  -2   0   56.78    8.28   0
   8   2   0 1253.71   13.01   0
   8  -2   0 1087.77   10.58   0
  -8   2   0 1152.42   10.97   0
  -8  -2   0 1187.44   12.59   0
 -10   2   0  227.23    7.00   0
 -10  -2   0  232.67    8.06   0
  10   2   0  245.01    8.08   0
  10  -2   0  208.05    6.67   0
 -12  -2   0    2.35    6.60   0
  12   2   0    0.98    6.58   0
 -12   2   0    3.05    5.41   0
  12  -2   0    2.64    5.35   0
 -14  -2   0  595.04    7.74   0
  14   2   0  611.98    7.90   0
 -14   2   0  584.01    7.09   0
  14  -2   0  535.81    6.88   0
  16   2   0    0.36    4.72   0
 -16   2   0    5.99    4.58   0
  16  -2   0   -1.95    4.39   0
 -16  -2   0    0.11    5.72   0
  18   2   0   94.66    5.80   0
  18  -2   0   91.88    4.89   0
 -18   2   0   89.17    4.98   0
 -18  -2   0   92.76    4.86   0
 -20   2   0   18.44    4.82   0
  20  -2   0   15.75    4.60   0
  20   2   0   15.88    4.41   0
 -20  -2   0   16.79    5.44   0
  22   2   0   37.25    4.22   0
 -22   2   0   30.53    4.56   0
 -22  -2   0   37.16    5.17   0
  22  -2   0   27.31    4.25   0
 -24  -2   0  364.31    5.67   0
 -24   2   0  360.79    5.59   0
  24   2   0  337.53    5.72   0
  24  -2   0  311.27    5.24   0
  26  -2   0  238.67    5.89   0
  26   2   0  273.02    6.21   0
 -26   2   0  280.37    5.50   0
 -26  -2   0  290.18    5.49   0
  28  -2   0   94.43    4.38   0
 -28   2   0  113.12    4.59   0
 -28  -2   0  106.21    4.53   0
  28   2   0   95.69    4.63   0
  30  -2   0   38.23    4.13   0
 -30  -2   0   41.71    4.10   0
 -30   2   0   44.56    4.07   0
  30   2   0   36.48    4.19   0
  32   2   0   10.89    4.06   0
 -32  -2   0   10.20    4.58   0
  32  -2   0    8.60    3.99   0
 -32   2   0   10.54    4.00   0
 -34   2   0   42.51    3.88   0
 -34  -2   0   33.31    4.83   0
  34  -2   0   28.11    4.17   0
  34   2   0   34.26    4.33   0
 -36   2   0   11.87    3.90   0
 -36  -2   0    6.17    4.63   0
  36   2   0   13.03    4.21   0
  36  -2   0    8.99    4.69   0
 -38   2   0   17.32    3.98   0
  38   2   0   15.61    4.15   0
  38  -2   0   13.20    4.07   0
 -38  -2   0   13.42    4.01   0
   1   3   0 6152.81   27.91   0
  -1   3   0 6227.63   26.78   0
  -1   3   0 6223.58   26.77   0
   1   3   0 6225.49   29.12   0
  -3   3   0 4560.62   20.99   0
   3   3   0 4598.75   26.79   0
   3  -3   0 4333.80   21.10   0
   5   3   0 2008.44   19.14   0
  -5  -3   0 1776.93   18.27   0
  -5   3   0 1821.45   12.97   0
   5  -3   0 1685.78   12.56   0
   5   3   0 1812.91   17.36   0
  -7  -3   0  206.21    7.63   0
   7  -3   0  197.79    6.71   0
  -7  -3   0  217.94    9.06   0
   7   3   0  227.50    7.49   0
  -7   3   0  219.35    7.11   0
  -9  -3   0   13.21    5.24   0
   9  -3   0   12.87    5.29   0
  -9   3   0   12.24    5.68   0
   9   3   0   17.57    6.60   0
 -11  -3   0    0.90    5.11   0
  11  -3   0    3.75    5.00   0
 -11   3   0    3.72    5.41   0
  11   3   0    0.24    5.25   0
 -13   3   0  762.65    7.51   0
  13  -3   0  681.05    7.24   0
  13   3   0  816.59    9.63   0
 -13  -3   0  733.56    8.92   0
 -15   3   0   34.08    4.58   0
  15   3   0   27.47    4.96   0
  15  -3   0   25.62    5.31   0
 -15  -3   0   28.91    4.81   0
 -17   3   0  131.24    4.96   0
  17   3   0  138.29    6.20   0
  17  -3   0  115.05    4.72   0
 -17  -3   0  124.20    5.93   0
 -19   3   0   88.38    4.80   0
  19   3   0   86.78    6.02   0
  19  -3   0   75.64    4.59   0
 -19  -3   0   82.98    4.99   0
 -21  -3   0   57.29    4.58   0
  21   3   0   58.80    4.88   0
 -21   3   0   80.84    4.57   0
  21  -3   0   53.41    4.21   0
 -23  -3   0   77.61    4.66   0
  23  -3   0   67.85    4.20   0
 -23   3   0   83.03    4.62   0
  23   3   0   79.25    4.69   0
  25  -3   0  377.20    5.57   0
 -25  -3   0  408.98    5.94   0
 -25   3   0  445.11    5.81   0
  25   3   0  427.94    6.34   0
  27   3   0  206.67    6.08   0
 -27  -3   0  212.41    5.00   0
  27  -3   0  174.61    4.76   0
 -27   3   0  221.16    4.98   0
  29  -3   0   43.73    3.97   0
 -29  -3   0   48.69    4.09   0
 -29   3   0   48.03    4.23   0
  29   3   0   42.69    4.29   0
 -31  -3   0    7.25    4.61   0
  31  -3   0    2.85    3.90   0
  31   3   0    9.41    3.91   0
 -31   3   0    8.64    4.13   0
 -33  -3   0   54.34    4.03   0
  33   3   0   51.08    5.41   0
 -33   3   0   56.08    4.32   0
  33  -3   0   41.48    4.14   0
 -35   3   0    4.87    3.97   0
  35   3   0   -1.74    3.97   0
  35  -3   0    4.13    3.89   0
 -35  -3   0    5.54    3.87   0
 -37   3   0   66.78    4.10   0
 -37  -3   0   38.63    4.09   0
  37  -3   0   37.51    4.04   0
  37   3   0   48.17    4.50   0
   0   4   0   23.91    5.80   0
   0   4   0   26.67    6.69   0
   2   4   0   54.04    7.46   0
  -2   4   0   50.45    6.89   0
   2   4   0   51.96    6.82   0
  -2   4   0   55.31    6.99   0
  -4  -4   0   28.98    7.07   0
   4  -4   0   24.08    5.50   0
   4   4   0   29.90    6.73   0
   4   4   0   27.33    6.42   0
  -4   4   0   29.60    5.58   0
  -6  -4   0    1.79    6.17   0
   6   4   0   -2.02    6.15   0
  -6   4   0    6.01    5.42   0
   6  -4   0    2.71    5.33   0
   6   4   0    3.31    5.99   0
   8  -4   0  493.38    7.11   0
  -8   4   0  536.41    7.47   0
   8   4   0  556.37    9.35   0
  -8  -4   0  508.75    9.33   0
  -8  -4   0  520.96   10.53   0
  10  -4   0   52.55    4.91   0
 -10   4   0   64.01    5.37   0
 -10  -4   0   59.26    7.27   0
 -10  -4   0   55.48    6.28   0
  10   4   0   73.90    6.55   0
  12   4   0  100.69    6.46   0
 -12  -4   0   89.11    6.02   0
 -12   4   0   94.81    5.15   0
  12  -4   0   84.43    4.86   0
 -12  -4   0   91.28    6.12   0
  14  -4   0  108.07    5.09   0
 -14  -4   0  123.94    6.06   0
 -14   4   0  136.20    5.27   0
  14   4   0  145.24    5.68   0
  16  -4   0  810.36    7.10   0
 -16   4   0  931.09    7.53   0
  16   4   0  996.93    9.13   0
 -16  -4   0  866.84    8.89   0
 -18   4   0  161.14    5.09   0
 -18  -4   0  148.30    5.11   0
  18   4   0  164.13    6.53   0
  18  -4   0  141.10    4.78   0
  20  -4   0   95.03    4.42   0
 -20  -4   0   97.81    5.85   0
 -20   4   0   98.86    4.68   0
  20   4   0  108.70    6.24   0
  22  -4   0    8.35    3.81   0
 -22   4   0    3.80    4.12   0
 -22  -4   0    2.94    4.13   0
  22   4   0    7.34    5.29   0
 -24   4   0   25.23    4.39   0
  24  -4   0   15.15    4.04   0
  24   4   0    8.16    4.46   0
 -24  -4   0   11.95    4.23   0
  26   4   0   34.67    4.40   0
 -26  -4   0   32.61    4.12   0
  26  -4   0   17.76    4.02   0
 -26   4   0   36.36    4.28   0
 -28   4   0   45.32    4.17   0
 -28  -4   0   37.92    4.13   0
  28   4   0   50.46    4.55   0
  28  -4   0   36.81    3.81   0
  30   4   0  238.30    6.11   0
 -30  -4   0  231.31    5.77   0
 -30   4   0  245.91    5.06   0
  30  -4   0  220.28    4.83   0
  32   4   0    3.27    5.00   0
 -32   4   0    4.53    4.03   0
  32  -4   0    1.82    3.80   0
 -32  -4   0    0.57    3.75   0
  34   4   0   46.04    4.45   0
 -34   4   0   45.14    4.03   0
  34  -4   0   38.76    4.15   0
 -34  -4   0   50.34    4.14   0
 -36   4   0    6.31    3.93   0
  36   4   0    4.99    4.04   0
  36  -4   0   14.19    3.82   0
 -36  -4   0    8.53    4.63   0
   1   5   0   53.59    5.15   0
   1   5   0   53.91    5.37   0
  -1   5   0   55.01    6.22   0
  -1   5   0   51.53    6.49   0
  -3   5   0 5988.82   19.86   0
  -3   5   0 6080.91   20.28   0
  -5   5   0  224.44    6.10   0
   5  -5   0  202.53    6.96   0
  -5  -5   0  221.13    6.64   0
   5   5   0  238.60    7.18   0
   5   5   0  222.14    7.41   0
  -7   5   0   95.47    5.35   0
  -7  -5   0   98.70    6.40   0
   7  -5   0   96.41    6.00   0
   7   5   0   98.76    6.12   0
   7   5   0  107.07    6.30   0
  -9  -5   0  677.24   10.56   0
   9   5   0  726.00    9.54   0
  -9   5   0  713.15    7.58   0
   9  -5   0  635.07    7.71   0
 -11  -5   0  113.78    6.40   0
 -11   5   0  133.32    4.98   0
 -11  -5   0  119.38    6.53   0
  11  -5   0  113.89    5.59   0
  11   5   0  136.25    6.81   0
 -13   5   0  108.99    5.13   0
 -13  -5   0   99.29    5.93   0
  13  -5   0  105.67    4.71   0
 -13  -5   0  109.31    6.76   0
  13   5   0  122.90    6.68   0
 -15   5   0  287.58    5.69   0
  15  -5   0  252.85    5.40   0
 -15  -5   0  268.80    7.76   0
 -15  -5   0  261.26    6.59   0
  15   5   0  318.34    7.40   0
 -17   5   0 1081.63    7.77   0
 -17  -5   0 1042.24   11.10   0
 -17  -5   0  944.36    9.11   0
  17  -5   0  913.77    7.14   0
  17   5   0 1164.00   10.35   0
 -19   5   0    4.88    4.40   0
  19  -5   0    7.68    4.16   0
 -19  -5   0    7.34    5.57   0
 -19  -5   0    5.21    5.09   0
  19   5   0    6.66    4.58   0
 -21  -5   0 1200.70    9.67   0
 -21   5   0 1391.77    8.29   0
  21   5   0 1431.52   10.76   0
  21  -5   0 1165.05    7.65   0
 -23  -5   0  387.89    6.76   0
  23   5   0  465.76    6.96   0
  23  -5   0  357.89    5.51   0
 -23   5   0  459.27    5.93   0
 -25   5   0  109.77    4.50   0
 -25  -5   0   99.54    5.24   0
  25  -5   0   91.22    4.23   0
  25   5   0  111.19    5.83   0
 -27   5   0  298.95    5.14   0
  27  -5   0  244.52    4.80   0
  27   5   0  308.94    5.69   0
 -27  -5   0  258.57    5.94   0
  29  -5   0  140.94    4.52   0
 -29   5   0  192.11    4.83   0
 -29  -5   0  155.86    5.59   0
  29   5   0  193.53    5.29   0
  31  -5   0   23.10    3.84   0
  31   5   0   27.79    4.41   0
 -31  -5   0   25.59    4.80   0
 -31   5   0   26.44    4.03   0
 -33   5   0   28.43    4.03   0
  33   5   0   21.86    4.34   0
 -33  -5   0   25.78    3.99   0
  33  -5   0   17.70    3.91   0
  35   5   0   38.38    5.26   0
 -35   5   0   55.85    4.02   0
 -35  -5   0   42.00    3.87   0
  35  -5   0   23.86    4.28   0
   0   6   0  978.75   10.03   0
   0   6   0  948.68    9.15   0
   2   6   0 1218.31   11.16   0
   2   6   0 1191.56   10.09   0
  -2   6   0 1157.89    9.21   0
  -2   6   0 1220.02    9.68   0
   4   6   0 1835.21   13.26   0
   4   6   0 1899.79   13.09   0
  -4   6   0 1881.33   11.08   0
  -4   6   0 1841.04   10.85   0
   4   6   0 1785.59   13.43   0
   6  -6   0 2409.71   11.63   0
   6   6   0 2622.39   15.36   0
   6   6   0 2767.93   15.82   0
  -6   6   0 2546.57   12.41   0
  -6   6   0 2698.92   12.48   0
  -8  -6   0   34.14    5.83   0
  -8   6   0   35.35    4.73   0
   8  -6   0   30.53    4.37   0
   8   6   0   30.94    5.78   0
 -10  -6   0  235.21    7.90   0
  10  -6   0  217.10    5.09   0
 -10   6   0  261.79    6.42   0
  10   6   0  256.65    6.42   0
 -12   6   0 1677.45    9.62   0
 -12  -6   0 1534.38   13.81   0
  12   6   0 1752.96   12.88   0
  12  -6   0 1413.82    9.26   0
 -14  -6   0  341.18    8.57   0
  14   6   0  398.13    7.93   0
 -14   6   0  382.11    6.06   0
  14  -6   0  311.81    5.49   0
 -16  -6   0  530.52    7.82   0
  16   6   0  645.62    7.96   0
 -16   6   0  615.35    6.51   0
  16  -6   0  498.15    5.86   0
 -16  -6   0  544.89    9.47   0
  18  -6   0  315.73    5.10   0
 -18  -6   0  311.57    6.84   0
 -18  -6   0  334.89    8.42   0
 -18   6   0  362.73    5.59   0
  18   6   0  401.14    7.78   0
 -20   6   0  338.77    5.54   0
  20   6   0  368.10    7.53   0
  20  -6   0  275.05    5.13   0
 -20  -6   0  305.78    8.16   0
 -20  -6   0  292.68    6.69   0
 -22  -6   0    5.80    4.94   0
  22   6   0    4.51    5.38   0
 -22   6   0    7.19    5.20   0
 -22  -6   0    1.39    5.28   0
  22  -6   0    2.74    3.90   0
 -24   6   0    7.44    4.14   0
  24   6   0    3.93    4.38   0
 -24  -6   0    9.19    4.82   0
  24  -6   0    8.96    3.84   0
 -24  -6   0    2.56    5.38   0
  26  -6   0  492.91    5.61   0
 -26   6   0  597.72    6.10   0
 -26  -6   0  433.66    7.12   0
 -26  -6   0  480.84    8.30   0
  26   6   0  580.89    7.39   0
 -28  -6   0   93.41    4.39   0
  28  -6   0   87.89    4.13   0
  28   6   0   98.37    5.79   0
 -28   6   0   94.92    4.48   0
 -28  -6   0   93.21    5.97   0
  30   6   0    0.12    4.22   0
 -30  -6   0   -0.66    3.83   0
  30  -6   0   -0.98    3.71   0
 -30  -6   0    3.03    4.69   0
 -30   6   0   -0.40    3.82   0
  32  -6   0   14.30    3.91   0
 -32  -6   0   23.11    4.62   0
  32   6   0   26.53    4.38   0
 -32   6   0   26.11    4.06   0
  -1   7   0 1771.81   11.23   0
   1   7   0 1767.51   11.44   0
   1   7   0 1727.48   11.59   0
  -1   7   0 1693.03   10.56   0
   3   7   0    4.57    5.60   0
   3   7   0    5.35    5.74   0
  -3   7   0    0.46    5.53   0
  -3   7   0    3.50    4.17   0
  -5   7   0   -4.22    5.24   0
   5   7   0    0.86    5.50   0
   5   7   0    6.03    4.66   0
  -5   7   0    3.43    4.31   0
   5   7   0    1.79    5.76   0
  -7   7   0  479.65    6.15   0
   7   7   0  471.91    8.21   0
  -7   7   0  498.94    7.11   0
   7   7   0  494.96    8.23   0
   9  -7   0    2.26    4.16   0
   9   7   0    9.15    5.43   0
  -9   7   0    7.03    4.36   0
  -9   7   0    6.16    4.64   0
 -11   7   0  161.21    5.02   0
  11   7   0  137.37    6.14   0
  11  -7   0  116.95    4.66   0
 -13  -7   0  176.33    7.57   0
  13  -7   0  163.76    4.83   0
  13   7   0  200.17    6.96   0
 -13   7   0  206.22    5.28   0
  15  -7   0    1.04    4.00   0
  15   7   0    4.53    5.59   0
 -15   7   0    6.70    4.36   0
 -15  -7   0    3.75    5.85   0
  17   7   0    4.82    5.74   0
  17  -7   0    4.44    3.87   0
 -17  -7   0    1.79    6.33   0
 -17   7   0   -2.34    5.35   0
  19   7   0   95.51    6.16   0
  19  -7   0   80.81    4.40   0
 -19  -7   0   81.61    6.39   0
 -19   7   0  103.00    4.77   0
  21   7   0    3.93    5.25   0
  21  -7   0    6.60    3.80   0
 -21  -7   0    5.36    6.23   0
 -21  -7   0    9.20    4.98   0
 -21   7   0    5.20    4.24   0
 -23  -7   0  142.75    5.84   0
  23  -7   0  127.48    5.26   0
 -23   7   0  186.27    5.01   0
  23   7   0  160.37    6.22   0
 -23  -7   0  145.13    7.47   0
 -25   7   0  111.48    4.58   0
  25  -7   0   97.93    4.18   0
 -25  -7   0   87.79    6.36   0
  25   7   0  110.89    6.13   0
 -25  -7   0   76.94    5.36   0
  27   7   0   11.08    5.25   0
 -27   7   0   10.51    4.20   0
  27  -7   0   12.11    3.77   0
 -27  -7   0    9.09    4.98   0
 -27  -7   0   13.57    6.22   0
 -29   7   0   20.52    4.09   0
 -29  -7   0   13.96    4.69   0
  29   7   0   15.62    4.94   0
 -29  -7   0   12.68    5.51   0
  29  -7   0    9.27    3.83   0
 -31   7   0   -4.66    4.07   0
  31  -7   0    3.71    3.84   0
 -31  -7   0    6.35    4.70   0
  31   7   0    4.17    4.91   0
 -31  -7   0   -0.45    5.42   0
   0   8   0 1634.41   11.29   0
   0   8   0 1595.56   10.73   0
  -2   8   0  142.68    4.96   0
  -2   8   0  149.88    6.11   0
   2   8   0  148.83    6.10   0
   2   8   0  150.14    5.96   0
   4   8   0   57.28    4.62   0
   4   8   0   62.90    5.55   0
  -4   8   0   69.60    4.76   0
   4   8   0   56.37    4.76   0
  -4   8   0   45.05    5.60   0
  -6   8   0  424.16    6.17   0
   6   8   0  422.47    7.63   0
   6   8   0  461.79    7.73   0
   6   8   0  433.25    7.67   0
  -6   8   0  451.51    6.37   0
  -8   8   0  121.22    4.86   0
  -8   8   0  114.64    4.68   0
   8   8   0  112.91    6.05   0
   8   8   0  117.22    6.28   0
   8   8   0  105.08    5.92   0
  10   8   0   91.44    5.93   0
  10  -8   0   79.11    4.45   0
 -10   8   0  104.65    4.85   0
 -10   8   0   90.27    4.39   0
 -12   8   0  111.07    4.67   0
 -12   8   0  130.20    4.87   0
  12   8   0  123.36    6.08   0
  12  -8   0  109.22    4.49   0
  14  -8   0   80.45    4.19   0
  14   8   0  107.87    6.39   0
 -14   8   0  102.81    5.50   0
 -16   8   0  150.96    4.98   0
  16   8   0  152.64    7.07   0
  16  -8   0  111.24    4.61   0
 -18   8   0    8.99    4.17   0
  18  -8   0   10.02    3.82   0
 -18  -8   0    8.43    6.54   0
  18   8   0   11.32    5.27   0
 -20  -8   0   71.79    7.19   0
 -20   8   0   88.81    4.58   0
  20   8   0   95.22    5.99   0
  20  -8   0   74.39    4.14   0
  22  -8   0   13.07    4.03   0
 -22   8   0   13.49    4.39   0
 -22  -8   0   15.68    6.37   0
  22   8   0   15.15    5.31   0
  24  -8   0    7.45    3.95   0
  24   8   0   10.76    5.24   0
 -24   8   0   17.89    4.28   0
 -24  -8   0   10.43    6.35   0
  26  -8   0    9.02    3.97   0
  26   8   0    6.84    5.14   0
 -26  -8   0    8.05    6.99   0
 -26   8   0   10.77    4.28   0
 -28  -8   0    6.79    4.98   0
  28   8   0    2.72    5.12   0
 -28   8   0    0.61    4.12   0
  28  -8   0   -2.23    3.81   0
 -28  -8   0    3.85    6.94   0
   1   9   0  180.93    5.39   0
   1   9   0  181.84    5.50   0
  -1   9   0  189.95    6.32   0
  -1   9   0  190.77    5.26   0
   3   9   0  725.67    7.74   0
  -3   9   0  736.72    8.34   0
  -3   9   0  713.28    7.25   0
   3   9   0  742.39    8.50   0
   3   9   0  673.84    8.34   0
  -5   9   0  953.50    8.58   0
  -5   9   0  988.19    8.40   0
   5   9   0 1006.86    9.93   0
   5   9   0 1085.83   10.06   0
   5   9   0  919.89   10.20   0
  -7   9   0  914.67    8.08   0
  -7   9   0  912.96    7.80   0
   7   9   0  936.75    9.49   0
   7   9   0  909.84    9.58   0
   7   9   0 1010.69   10.21   0
   9   9   0    6.15    5.23   0
   9   9   0    3.66    5.42   0
  -9   9   0    4.38    5.21   0
  -9   9   0   10.98    4.36   0
  11   9   0  388.90    7.69   0
 -11   9   0  446.87    6.19   0
  11   9   0  408.94    7.81   0
 -11   9   0  429.93    5.80   0
  13   9   0  317.74    7.40   0
  13  -9   0  299.64    5.27   0
 -13   9   0  333.36    5.69   0
 -13   9   0  326.14    5.48   0
  15   9   0    2.49    5.15   0
  15  -9   0   -0.92    4.05   0
 -15   9   0    4.92    4.27   0
 -17   9   0  278.03    5.49   0
  17   9   0  277.78    7.26   0
  17  -9   0  225.06    4.98   0
  19   9   0   47.49    5.70   0
 -19   9   0   46.48    4.31   0
  19  -9   0   36.69    3.99   0
  21   9   0  150.36    6.52   0
  21  -9   0  107.10    5.30   0
 -21   9   0  174.91    5.04   0
 -23   9   0   14.80    4.30   0
  23   9   0   13.96    5.34   0
  23  -9   0    9.52    4.78   0
  25  -9   0   28.61    4.18   0
  25   9   0   43.53    6.35   0
 -25   9   0   31.59    4.41   0
   0  10   0  239.87    6.60   0
   2  10   0  118.64    5.71   0
  -2  10   0  106.20    4.89   0
   2  10   0   98.57    5.76   0
  -2  10   0  111.96    5.76   0
   2  10   0  120.50    5.79   0
   4  10   0   44.83    4.41   0
   4  10   0   46.07    5.67   0
   4  10   0   42.49    5.44   0
  -4  10   0   41.89    5.48   0
   6  10   0   45.39    5.24   0
   6  10   0   47.20    5.33   0
  -6  10   0   56.97    4.56   0
   6  10   0   51.37    5.18   0
   8  10   0    0.90    5.17   0
   8  10   0    3.27    5.00   0
  -8  10   0    6.81    4.14   0
   8  10   0    8.29    4.80   0
 -10  10   0   31.35    4.52   0
  10  10   0   36.75    5.37   0
  10  10   0   37.93    5.51   0
 -12  10   0  120.32    4.75   0
  12  10   0  103.98    6.24   0
  12  10   0   97.96    6.21   0
  14  10   0   66.03    5.55   0
  14  10   0   71.01    5.79   0
 -14  10   0   82.67    4.64   0
  16  10   0  211.31    6.74   0
 -16  10   0  207.80    5.02   0
  16  10   0  173.82    6.42   0
  18 -10   0    3.10    5.04   0
  18  10   0   22.00    5.66   0
 -18  10   0   17.32    4.32   0
 -20  10   0   68.12    5.51   0
  20  10   0   73.98    6.76   0
  20 -10   0   62.77    4.58   0
  22 -10   0   26.57    4.20   0
  22  10   0   28.02    5.66   0
 -22  10   0   27.50    4.35   0
   1  11   0  179.96    5.07   0
   1  11   0  166.47    5.97   0
  -1  11   0  157.47    5.92   0
   1  11   0  136.45    5.91   0
   3  11   0    7.16    4.97   0
  -3  11   0   -0.01    3.98   0
   3  11   0    4.41    3.90   0
   3  11   0    7.73    4.91   0
   5  11   0    8.49    5.09   0
   5  11   0    8.40    4.89   0
  -5  11   0    6.75    3.89   0
   5  11   0    3.24    5.09   0
  -7  11   0   21.81    5.05   0
   7  11   0   24.38    5.03   0
   7  11   0   23.97    5.12   0
   7  11   0   14.92    5.16   0
   9  11   0  113.19    6.17   0
   9  11   0  109.98    5.96   0
  -9  11   0  129.91    5.23   0
  -9  11   0  153.31    4.82   0
  11  11   0   35.14    5.37   0
  11  11   0   34.12    5.36   0
 -11  11   0   49.06    4.47   0
 -13  11   0    8.44    4.27   0
  13  11   0   10.83    5.14   0
  13  11   0   11.17    5.14   0
 -15  11   0   53.54    4.48   0
  15  11   0   47.10    5.67   0
  15  11   0   36.68    5.56   0
  17  11   0   19.27    5.58   0
  17  11   0   19.33    6.03   0
 -17  11   0   23.21    4.41   0
   0  12   0  127.35    5.67   0
   0  12   0  109.10    5.79   0
   0  12   0  123.13    5.83   0
   2  12   0   47.67    5.29   0
  -2  12   0   37.08    5.15   0
   2  12   0   39.02    5.03   0
   2  12   0   33.53    5.40   0
  -2  12   0   40.43    4.20   0
  -4  12   0   25.31    5.01   0
   4  12   0   17.33    4.24   0
   4  12   0   18.57    5.18   0
   4  12   0   20.52    5.15   0
   6  12   0    6.61    4.99   0
   6  12   0    6.71    4.92   0
   6  12   0    6.15    4.93   0
  -6  12   0    8.31    4.77   0
   8  12   0   34.47    5.38   0
   8  12   0   36.35    5.38   0
  -8  12   0   45.78    4.59   0
  10  12   0   24.04    5.43   0
  10  12   0   25.82    5.35   0
 -10  12   0   27.98    4.30   0
  38   0  -1    2.71    3.93   0
 -38   0   1   -1.05    3.75   0
  36   0  -1    1.33    4.84   0
 -36   0   1   -2.63    3.89   0
  34   0  -1    0.06    3.80   0
 -34   0   1   -2.91    4.66   0
  32   0  -1    7.94    3.96   0
 -32   0   1    1.27    3.90   0
  30   0  -1    1.54    4.03   0
 -30   0   1    3.19    3.98   0
  28   0  -1    3.22    3.92   0
 -28   0   1   -6.19    3.99   0
  26   0  -1    0.64    4.00   0
 -26   0   1   -1.65    4.19   0
  24   0  -1    5.85    4.30   0
 -24   0   1    8.30    4.39   0
  22   0  -1    1.37    5.30   0
 -22   0   1    1.00    4.55   0
 -20   0   1    0.50    4.55   0
  20   0  -1    0.18    4.49   0
  18   0  -1    1.67    4.40   0
 -18   0   1   -1.25    4.53   0
 -16   0   1    0.95    4.92   0
  16   0  -1    0.69    4.85   0
 -14   0   1    1.34    5.07   0
  14   0  -1    3.48    5.03   0
 -12   0   1   -3.16    5.88   0
  12   0  -1    2.81    5.77   0
  10   0  -1    1.05    8.16   0
 -10   0   1    1.80    7.01   0
  -8   0   1    6.85    7.99   0
   8   0  -1    6.58    7.79   0
   6   0  -1   -0.73    8.33   0
  -6   0   1    2.33    8.69   0
   4   0  -1    3.90   11.02   0
  -4   0   1    1.14    9.47   0
   2   0  -1    0.73    9.08   0
  -2   0   1    8.17   10.54   0
  -2   0  -1    1.07   12.64   0
   2   0   1    1.24    9.63   0
  -4   0  -1    9.84    9.70   0
   4   0   1   13.70    9.46   0
  -6   0  -1    7.82    8.71   0
   6   0   1    5.81    8.35   0
   8   0   1    1.69    7.17   0
  -8   0  -1    0.35    7.21   0
  10   0   1    4.65    7.18   0
 -10   0  -1    2.76    7.40   0
 -12   0  -1    4.76    6.64   0
  12   0   1    2.52    5.26   0
 -14   0  -1    2.35    6.14   0
  14   0   1    2.86    4.89   0
  16   0   1    1.62    4.56   0
 -16   0  -1   -0.68    4.67   0
  18   0   1   -1.59    4.31   0
 -18   0  -1    1.15    4.39   0
 -20   0  -1   -5.69    4.17   0
  20   0   1    3.48    4.43   0
 -22   0  -1   -1.48    4.20   0
  22   0   1    8.79    5.36   0
  24   0   1    2.28    4.18   0
 -24   0  -1    2.57    4.27   0
  26   0   1    0.56    3.96   0
 -26   0  -1   -1.21    5.06   0
 -28   0  -1    6.53    3.97   0
  28   0   1    6.07    3.74   0
  30   0   1   -0.77    3.86   0
 -30   0  -1    2.17    3.79   0
 -32   0  -1   -2.04    3.83   0
  32   0   1    0.23    3.82   0
 -34   0  -1    5.85    3.77   0
  34   0   1   -2.24    5.01   0
 -36   0  -1    4.18    4.49   0
  36   0   1    4.35    3.92   0
  38   0   1   -7.13    4.98   0
 -38   0  -1   -0.49    3.89   0
 -37  -1   1  255.87    4.82   0
 -37   1   1  219.28    4.94   0
  37   1  -1  220.29    5.10   0
  37  -1  -1  196.83    5.00   0
  35  -1  -1    6.65    4.71   0
 -35   1   1   11.45    3.97   0
 -35  -1   1    2.70    3.84   0
  35   1  -1    3.84    3.80   0
 -33   1   1  106.12    4.30   0
 -33  -1   1  109.11    5.08   0
  33   1  -1   87.15    4.45   0
  33  -1  -1   90.51    4.41   0
  31  -1  -1  257.68    5.00   0
 -31   1   1  313.15    5.07   0
  31   1  -1  264.54    5.88   0
 -31  -1   1  280.11    4.98   0
  29  -1  -1  353.55    6.14   0
 -29   1   1  397.77    5.72   0
 -29  -1   1  410.99    5.41   0
  29   1  -1  370.45    5.68   0
 -27  -1   1  517.45    6.06   0
  27  -1  -1  457.04    5.87   0
 -27   1   1  538.74    5.96   0
  27   1  -1  468.79    6.05   0
 -25  -1   1  134.40    5.72   0
  25  -1  -1  107.13    4.54   0
 -25   1   1  129.18    4.77   0
  25   1  -1  119.44    4.58   0
 -23  -1   1   42.35    4.37   0
 -23   1   1   46.42    5.56   0
  23   1  -1   34.22    4.29   0
  23  -1  -1   38.32    4.42   0
 -21  -1   1   37.98    4.38   0
 -21   1   1   32.02    4.63   0
  21   1  -1   30.38    5.27   0
  21  -1  -1   37.09    4.46   0
  19  -1  -1  375.90    5.94   0
  19   1  -1  397.51    6.00   0
 -19   1   1  418.72    6.14   0
 -19  -1   1  410.26    6.68   0
 -17  -1   1 1187.92    8.78   0
 -17   1   1 1157.48    8.54   0
  17  -1  -1 1063.94    8.24   0
  17   1  -1 1147.80    8.85   0
  15   1  -1 1222.16    9.41   0
  15  -1  -1 1127.49    8.88   0
 -15   1   1 1197.00    9.79   0
 -15  -1   1 1237.15    9.31   0
  13  -1  -1   30.53    5.58   0
 -13   1   1   28.06    5.71   0
  13   1  -1   30.20    6.58   0
 -13  -1   1   32.52    5.41   0
  11  -1  -1 6010.53   19.90   0
 -11   1   1 6310.16   20.26   0
   9   1  -1  525.76    9.56   0
  -9   1   1  498.98    9.68   0
   9  -1  -1  475.79    9.31   0
  -9  -1   1  516.40    9.69   0
  -7  -1   1  735.85   12.19   0
   7   1  -1  756.25   12.27   0
   7  -1  -1  678.06   10.56   0
  -7   1   1  700.88   10.86   0
  -5   1   1   79.48    8.95   0
   5   1  -1   83.60    9.73   0
  -5  -1   1   83.62   11.91   0
   5  -1  -1   76.92    8.47   0
  -3   1   1  693.65   14.32   0
   3   1  -1  715.92   17.13   0
   3  -1  -1  649.59   15.21   0
  -3  -1   1  696.25   15.94   0
  -1   1   1  166.74   13.34   0
   1  -1  -1  163.04   12.44   0
   1  -1  -1  163.44   12.84   0
  -1   1   1  165.26   14.40   0
   1  -1   1  402.21   14.26   0
   1   1   1  415.34   23.41   0
  -1   1  -1  421.96   14.90   0
   1   1   1  449.73   17.20   0
  -1  -1  -1  432.79   15.41   0
   3   1   1 1398.40   23.06   0
   3  -1   1 1185.67   16.15   0
  -3  -1  -1 1367.35   23.20   0
  -3   1  -1 1237.51   16.62   0
   5   1   1   10.00   10.38   0
   5  -1   1    6.06    7.85   0
  -5  -1  -1    9.41   10.38   0
  -5   1  -1    6.51    8.09   0
   9  -1   1  133.96    7.21   0
  -9   1  -1  138.92    7.45   0
  -9  -1  -1  146.01    7.24   0
   9   1   1  140.05    7.28   0
 -11   1  -1  924.46    9.24   0
 -11  -1  -1  946.90   10.72   0
  11   1   1  921.69    9.80   0
  11  -1   1  859.13   10.04   0
  13  -1   1 1203.32    9.34   0
 -13  -1  -1 1347.72   10.84   0
  13   1   1 1269.18   10.86   0
 -13   1  -1 1320.77    9.56   0
 -15  -1  -1   44.42    5.07   0
 -15   1  -1   45.04    5.09   0
  15   1   1   45.25    5.99   0
  15  -1   1   36.34    4.92   0
 -17  -1  -1  107.06    5.91   0
 -17   1  -1  101.23    4.94   0
  17   1   1   98.19    5.84   0
  17  -1   1   95.97    4.72   0
  19  -1   1  378.84    5.78   0
 -19  -1  -1  437.74    6.90   0
  19   1   1  398.13    6.93   0
 -19   1  -1  419.04    6.15   0
 -21  -1  -1   71.70    5.33   0
  21  -1   1   67.97    5.50   0
 -21   1  -1   69.43    4.74   0
  21   1   1   70.21    4.34   0
 -23  -1  -1    6.19    5.12   0
  23  -1   1    7.57    4.30   0
 -23   1  -1    8.60    4.49   0
  23   1   1    2.86    4.14   0
  25  -1   1   -2.74    4.07   0
 -25   1  -1   -3.99    4.28   0
 -25  -1  -1    4.94    4.10   0
  25   1   1    2.88    3.77   0
  27  -1   1   68.43    4.23   0
 -27   1  -1   78.23    5.35   0
 -27  -1  -1   67.78    4.58   0
  27   1   1   64.14    4.32   0
 -29  -1  -1   13.29    3.80   0
 -29   1  -1   12.40    4.17   0
  29   1   1    7.77    4.04   0
  29  -1   1    8.64    4.06   0
  31   1   1   22.16    4.11   0
  31  -1   1   31.66    3.87   0
 -31   1  -1   32.50    4.08   0
 -31  -1  -1   28.03    4.92   0
  33  -1   1   33.10    3.98   0
 -33   1  -1   31.27    3.97   0
  33   1   1   28.67    4.08   0
 -33  -1  -1   30.13    4.01   0
  35   1   1   -2.00    3.87   0
  35  -1   1    2.47    4.16   0
 -35  -1  -1   -3.54    3.63   0
 -35   1  -1    2.69    4.16   0
  37  -1   1    3.87    3.94   0
 -37   1  -1    0.50    3.79   0
 -37  -1  -1    5.18    4.61   0
  37   1   1    4.47    4.91   0
 -38  -2   1   -4.27    4.61   0
  38  -2  -1    1.31    4.01   0
  38   2  -1   -0.86    3.99   0
 -38   2   1   -2.26    3.88   0
  36  -2  -1   17.31    3.99   0
 -36   2   1    5.10    4.04   0
  36   2  -1   19.72    4.21   0
 -36  -2   1    6.69    4.57   0
  34   2  -1   -3.04    3.86   0
 -34   2   1   -1.10    3.84   0
 -34  -2   1    1.04    4.67   0
  34  -2  -1    1.41    3.79   0
  32  -2  -1   -1.85    3.89   0
 -32  -2   1    3.24    4.71   0
  32   2  -1    2.33    3.80   0
 -32   2   1    3.84    3.90   0
  30   2  -1   16.74    4.89   0
 -30  -2   1   14.72    4.01   0
  30  -2  -1   12.58    3.94   0
 -30   2   1   16.05    4.11   0
  28   2  -1   64.52    4.45   0
  28  -2  -1   56.05    4.27   0
 -28   2   1   59.59    4.43   0
 -28  -2   1   69.51    4.59   0
  26   2  -1  114.47    4.84   0
 -26   2   1  112.96    4.82   0
  26  -2  -1  105.84    4.42   0
 -26  -2   1  114.43    5.54   0
 -24   2   1   40.01    4.46   0
  24  -2  -1   48.06    4.19   0
  24   2  -1   46.10    5.24   0
 -24  -2   1   44.54    4.29   0
  22  -2  -1  705.84    6.63   0
 -22  -2   1  793.69    7.15   0
  22   2  -1  786.31    7.32   0
 -22   2   1  828.75    6.94   0
  20   2  -1  124.78    4.86   0
 -20   2   1  126.35    5.03   0
  20  -2  -1  115.60    4.84   0
 -20  -2   1  117.11    4.85   0
 -18   2   1  203.90    5.49   0
  18  -2  -1  185.53    5.26   0
  18   2  -1  216.10    5.37   0
 -18  -2   1  212.97    5.33   0
 -16   2   1  144.84    5.24   0
 -16  -2   1  137.30    5.56   0
  16  -2  -1  122.66    5.11   0
  16   2  -1  148.69    5.66   0
 -14  -2   1  117.71    5.53   0
  14  -2  -1  107.67    5.38   0
 -14   2   1  115.40    5.68   0
  14   2  -1  131.04    5.87   0
  12  -2  -1   53.56    5.52   0
 -12   2   1   59.70    5.84   0
 -12  -2   1   56.42    5.81   0
  12   2  -1   58.83    6.95   0
  10  -2  -1    2.51    5.73   0
  10   2  -1    6.78    7.14   0
 -10  -2   1    6.20    6.97   0
 -10   2   1    5.04    6.15   0
  -8   2   1   10.85    7.03   0
  -8  -2   1    2.02    8.07   0
   8  -2  -1    2.17    6.67   0
   8   2  -1    1.36    8.33   0
   6   2  -1 2960.21   20.70   0
  -6  -2   1 2747.60   19.65   0
   6  -2  -1 2664.08   16.43   0
  -6   2   1 2795.81   17.14   0
  -4   2   1  347.71   10.08   0
  -4  -2   1  342.95   11.61   0
   4  -2  -1  324.44    9.85   0
  -4  -2   1  350.45   15.97   0
   4   2  -1  377.88   15.68   0
   4   2  -1  354.01   11.13   0
  -2   2   1 3693.36   25.37   0
   2   2  -1 3805.81   31.57   0
  -2   2   1 3798.20   24.28   0
   2  -2  -1 3506.10   24.90   0
   0   2   1 1579.91   18.15   0
   0  -2  -1 1580.96   18.63   0
   0   2   1 1597.18   20.55   0
   0   2  -1 1639.33   18.59   0
   2   2   1  242.48   12.63   0
  -2  -2  -1  232.04   12.98   0
  -2   2  -1  232.87   10.39   0
   2   2   1  224.18   14.12   0
   2  -2   1  220.47   10.33   0
  -4   2  -1 2211.43   16.51   0
   4   2   1 2301.45   24.64   0
  -4  -2  -1 2183.95   23.35   0
   4  -2   1 2106.82   16.01   0
  -4  -2  -1 2346.60   22.15   0
   6   2   1  816.10   14.55   0
  -6  -2  -1  768.30   14.05   0
  -6   2  -1  743.67   10.68   0
   6  -2   1  697.55   10.09   0
   8  -2   1  798.72    9.53   0
  -8  -2  -1  883.19   12.34   0
   8   2   1  920.09   12.65   0
  -8   2  -1  822.24    9.84   0
 -10   2  -1  854.71    9.14   0
 -10  -2  -1  866.82   10.79   0
  10  -2   1  787.64    8.83   0
  10   2   1  895.88   10.90   0
  12   2   1 3708.73   17.57   0
 -12   2  -1 3527.47   14.33   0
 -12  -2  -1 3648.66   16.45   0
  12  -2   1 3293.43   14.03   0
  14   2   1   39.03    6.08   0
 -14   2  -1   35.28    4.91   0
 -14  -2  -1   29.71    5.03   0
  14  -2   1   26.27    4.69   0
  16   2   1 1479.63   10.27   0
 -16  -2  -1 1490.51    9.99   0
  16  -2   1 1340.41    8.74   0
 -16   2  -1 1439.20    8.98   0
 -18   2  -1  337.35    5.85   0
  18   2   1  350.83    6.02   0
 -18  -2  -1  337.84    6.66   0
  18  -2   1  309.44    5.72   0
  20   2   1  385.03    6.98   0
 -20   2  -1  395.02    5.97   0
 -20  -2  -1  379.13    6.71   0
  20  -2   1  355.72    5.82   0
 -22  -2  -1   51.37    4.41   0
  22  -2   1   48.29    4.26   0
 -22   2  -1   56.03    4.47   0
  22   2   1   42.48    4.33   0
 -24  -2  -1  671.18    7.45   0
  24   2   1  660.53    6.88   0
 -24   2  -1  689.63    6.42   0
  24  -2   1  591.69    6.17   0
 -26  -2  -1  122.79    4.84   0
  26   2   1  111.90    4.86   0
  26  -2   1  100.15    4.49   0
 -26   2  -1  119.37    4.67   0
  28   2   1    7.56    4.11   0
  28  -2   1   13.61    3.94   0
 -28   2  -1    7.99    5.20   0
 -28  -2  -1   13.59    3.92   0
  30  -2   1  179.09    4.62   0
  30   2   1  182.78    4.79   0
 -30  -2  -1  192.45    4.74   0
 -30   2  -1  201.08    5.54   0
 -32   2  -1   14.52    4.08   0
  32  -2   1    9.08    4.16   0
  32   2   1   14.28    3.99   0
 -32  -2  -1   14.50    3.88   0
 -34   2  -1   29.53    4.06   0
 -34  -2  -1   25.44    3.95   0
  34  -2   1   20.88    4.02   0
  34   2   1   24.03    4.15   0
 -36  -2  -1   21.72    3.99   0
  36   2   1   20.51    4.23   0
 -36   2  -1   20.71    3.88   0
  36  -2   1   27.31    4.07   0
 -37  -3   1   13.17    4.53   0
 -37   3   1   14.77    4.12   0
  37  -3  -1   11.72    4.08   0
  37   3  -1    6.40    4.41   0
 -35   3   1   11.52    4.04   0
 -35  -3   1   10.82    3.53   0
  35   3  -1    2.39    5.04   0
  35  -3  -1   16.04    4.01   0
 -33   3   1  280.72    4.90   0
 -33  -3   1  221.37    4.87   0
  33   3  -1  205.43    6.13   0
  33  -3  -1  191.91    4.89   0
  31   3  -1   -2.24    3.87   0
  31  -3  -1   -3.57    4.69   0
 -31  -3   1    0.37    4.47   0
 -31   3   1   -3.24    3.96   0
  29  -3  -1   46.80    3.95   0
 -29  -3   1   52.02    4.21   0
  29   3  -1   45.69    5.26   0
 -29   3   1   55.16    4.13   0
  27   3  -1  309.24    5.60   0
  27  -3  -1  279.54    5.03   0
 -27   3   1  329.74    5.43   0
 -27  -3   1  310.24    5.51   0
  25  -3  -1    9.06    4.02   0
 -25   3   1    6.28    4.39   0
  25   3  -1    7.99    4.30   0
 -25  -3   1   10.55    4.21   0
  23  -3  -1    4.39    3.97   0
 -23   3   1    4.99    4.24   0
 -23  -3   1    2.59    5.13   0
  23   3  -1    0.22    4.28   0
  21  -3  -1  539.74    6.06   0
 -21  -3   1  613.92    7.32   0
 -21   3   1  643.67    6.45   0
  21   3  -1  646.85    7.35   0
 -19  -3   1 1525.79   10.16   0
  19  -3  -1 1339.08    8.48   0
 -19   3   1 1580.05    8.88   0
  19   3  -1 1611.40   10.25   0
  17  -3  -1  220.90    5.16   0
  17   3  -1  259.19    5.97   0
 -17   3   1  247.85    5.37   0
 -17  -3   1  232.15    6.49   0
 -15  -3   1 2774.20   13.88   0
  15   3  -1 3027.47   14.88   0
  15  -3  -1 2577.44   11.25   0
 -15   3   1 2851.24   11.99   0
 -13   3   1   65.62    5.12   0
  13  -3  -1   58.98    4.95   0
  13   3  -1   71.14    6.73   0
 -13  -3   1   66.81    6.29   0
  11  -3  -1  743.48    7.88   0
  11   3  -1  869.76    9.58   0
 -11   3   1  814.72    8.28   0
 -11  -3   1  778.82    9.15   0
  -9  -3   1  245.09    9.42   0
   9   3  -1  261.37    8.16   0
  -9  -3   1  224.55    7.79   0
  -9   3   1  240.28    6.60   0
   9  -3  -1  221.26    6.31   0
   7  -3  -1   28.49    7.13   0
  -7   3   1   29.59    6.08   0
  -7  -3   1   32.48    8.66   0
  -7  -3   1   34.31    7.54   0
   7   3  -1   34.36    7.14   0
  -3   3  -1 1671.68   13.53   0
   3   3   1 1825.02   17.32   0
   3   3   1 1664.68   18.75   0
   3  -3   1 1577.48   13.26   0
  -3  -3  -1 1657.79   16.93   0
   5  -3   1 4046.18   18.29   0
  -5   3  -1 4433.12   18.55   0
   5   3   1 4460.90   26.56   0
   7  -3   1  564.44    8.22   0
   7   3   1  659.53   11.07   0
  -7   3  -1  620.04    8.62   0
  -7  -3  -1  610.01   11.01   0
  -7  -3  -1  582.01   10.91   0
   9  -3   1  195.59    6.08   0
  -9   3  -1  221.73    6.45   0
  -9  -3  -1  209.09    7.60   0
   9   3   1  228.22    7.80   0
  11  -3   1 1213.65    9.08   0
 -11   3  -1 1360.47    9.59   0
 -11  -3  -1 1333.44   11.74   0
  11   3   1 1456.23   12.47   0
  13  -3   1  234.97    5.39   0
 -13   3  -1  260.60    5.69   0
 -13  -3  -1  262.49    6.15   0
  13   3   1  283.13    7.29   0
  15  -3   1  108.71    4.67   0
 -15   3  -1  118.68    4.88   0
  15   3   1  120.78    6.30   0
 -15  -3  -1  115.26    6.13   0
  17   3   1   -2.60    5.65   0
  17  -3   1   -0.20    4.27   0
 -17  -3  -1    4.16    5.40   0
 -17   3  -1    7.03    4.38   0
  19   3   1  115.41    5.11   0
 -19  -3  -1  112.80    5.00   0
  19  -3   1  107.85    4.66   0
 -19   3  -1  114.95    4.92   0
 -21   3  -1  165.52    4.98   0
 -21  -3  -1  166.33    5.26   0
  21  -3   1  134.50    5.51   0
  21   3   1  166.21    5.27   0
 -23   3  -1 1942.40    8.99   0
  23  -3   1 1618.61    8.73   0
 -23  -3  -1 1850.46   10.51   0
  23   3   1 1894.95   10.57   0
  25   3   1    2.24    5.28   0
 -25   3  -1    0.50    4.48   0
  25  -3   1    2.22    4.13   0
 -25  -3  -1    3.73    5.11   0
 -27  -3  -1   60.68    4.31   0
  27   3   1   70.00    4.37   0
  27  -3   1   61.08    4.21   0
 -27   3  -1   74.62    4.35   0
  29  -3   1   38.99    3.83   0
 -29   3  -1   41.62    4.23   0
 -29  -3  -1   44.66    4.09   0
  29   3   1   38.37    5.02   0
 -31  -3  -1    6.49    4.84   0
 -31   3  -1   -6.82    4.14   0
  31  -3   1    3.15    3.94   0
  31   3   1    1.58    4.79   0
  33   3   1   99.58    4.79   0
  33  -3   1   90.24    4.51   0
 -33   3  -1  113.82    4.65   0
 -33  -3  -1  103.14    5.31   0
  35  -3   1    3.06    3.95   0
  35   3   1    6.19    4.14   0
 -35   3  -1   -0.04    3.97   0
 -35  -3  -1    6.67    3.87   0
  37  -3   1  106.79    4.66   0
 -37  -3  -1  160.55    4.79   0
  37   3   1  142.61    5.16   0
 -37   3  -1  131.59    4.68   0
  36  -4  -1    4.96    3.89   0
  36   4  -1   -1.10    4.04   0
 -36  -4   1    3.75    3.60   0
 -36   4   1    5.00    4.89   0
 -34   4   1  205.35    5.03   0
  34   4  -1  208.06    6.27   0
 -34  -4   1  196.31    5.00   0
  34  -4  -1  211.95    4.82   0
  32   4  -1   65.90    4.50   0
  32  -4  -1   50.67    4.23   0
 -32  -4   1   59.06    5.08   0
 -32   4   1   63.87    4.21   0
  30  -4  -1    4.94    3.92   0
 -30  -4   1    0.17    4.60   0
  30   4  -1    2.03    3.91   0
 -30   4   1   -0.55    4.04   0
 -28  -4   1  325.33    6.18   0
  28  -4  -1  316.87    4.98   0
  28   4  -1  371.00    6.77   0
 -28   4   1  386.97    5.34   0
 -26   4   1  471.49    5.76   0
 -26  -4   1  420.40    5.70   0
  26   4  -1  442.37    6.97   0
  26  -4  -1  375.17    5.42   0
 -24   4   1  650.34    6.30   0
  24   4  -1  670.79    7.22   0
 -24  -4   1  626.55    6.53   0
  24  -4  -1  548.14    5.93   0
  22  -4  -1  153.18    4.45   0
 -22  -4   1  163.94    5.78   0
  22   4  -1  189.91    6.14   0
 -22   4   1  171.53    4.84   0
  20  -4  -1 1508.73    8.42   0
 -20  -4   1 1623.04    9.97   0
 -20   4   1 1809.38    9.00   0
  20   4  -1 1803.82   11.53   0
 -18   4   1   29.79    5.69   0
  18  -4  -1   27.02    4.41   0
 -18  -4   1   28.08    5.59   0
  18   4  -1   35.12    6.00   0
  16   4  -1   53.92    5.14   0
  16  -4  -1   43.35    4.46   0
 -16   4   1   52.37    4.72   0
 -16  -4   1   45.79    4.82   0
 -14  -4   1  967.92   11.99   0
  14  -4  -1  866.05    7.55   0
 -14   4   1  986.60    8.05   0
  14   4  -1 1086.28   10.19   0
 -14  -4   1  909.04    9.25   0
 -12  -4   1   46.81    7.08   0
  12   4  -1   53.84    5.07   0
  12  -4  -1   44.82    5.62   0
 -12  -4   1   42.74    5.64   0
 -12   4   1   50.12    5.04   0
  10  -4  -1  100.04    5.12   0
 -10  -4   1  110.54    8.09   0
  10   4  -1  115.87    6.53   0
 -10   4   1  115.66    5.66   0
 -10  -4   1  103.53    5.73   0
  -8  -4   1  709.05   12.21   0
   8   4  -1  770.25   10.40   0
  -8  -4   1  714.23    9.46   0
   8  -4  -1  677.06    7.84   0
  -8   4   1  758.76    8.28   0
  -6  -4   1   62.10    7.07   0
   6   4  -1   65.14    6.67   0
  -6   4   1   64.59    5.59   0
   6  -4  -1   60.69    5.49   0
   6   4  -1   67.51    7.34   0
  -4   4   1 1076.82   11.13   0
  -4   4   1 1100.15   10.98   0
   4  -4  -1 1001.43    9.97   0
   4   4  -1 1023.07   12.27   0
   4   4  -1 1082.41   12.70   0
   2  -4  -1   29.95    7.09   0
  -2   4   1   32.08    5.86   0
   2   4  -1   36.40    5.54   0
  -2   4   1   39.58    6.67   0
   0   4   1  495.34    9.32   0
   0   4  -1  473.89    8.43   0
   0   4  -1  481.38    8.51   0
   0   4   1  486.95    9.71   0
   2   4   1   44.85    7.76   0
   2   4   1   39.89    5.41   0
  -2   4  -1   39.67    5.67   0
  -2  -4  -1   42.31    7.32   0
   4  -4   1  165.66    6.30   0
   4   4   1  184.17    7.49   0
  -4  -4  -1  178.79    7.95   0
   4   4   1  172.52    7.85   0
  -4   4  -1  187.20    7.56   0
  -6   4  -1   94.22    7.13   0
  -6  -4  -1   87.46    6.97   0
   6  -4   1   84.33    5.58   0
   6   4   1   92.73    7.74   0
  -8  -4  -1  471.38   10.09   0
  -8   4  -1  502.19    7.26   0
   8   4   1  517.76    9.28   0
   8  -4   1  448.38    6.88   0
  -8  -4  -1  478.63    9.16   0
 -10   4  -1 1014.98    8.72   0
  10   4   1 1074.31   11.32   0
 -10  -4  -1  974.76   11.64   0
 -10  -4  -1  923.81   10.58   0
  10  -4   1  888.87    8.15   0
 -12  -4  -1  604.83    8.98   0
  12   4   1  656.72    9.06   0
  12  -4   1  538.39    6.48   0
 -12  -4  -1  566.99    8.34   0
 -12   4  -1  600.53    6.92   0
  14  -4   1  774.91    7.12   0
  14   4   1  962.50    9.81   0
 -14  -4  -1  827.77    8.48   0
 -14   4  -1  877.18    8.43   0
  16  -4   1  321.39    5.66   0
 -16  -4  -1  349.88    7.12   0
 -16   4  -1  366.01    5.85   0
  16   4   1  391.20    7.64   0
 -18   4  -1  481.17    6.05   0
  18  -4   1  411.41    5.75   0
  18   4   1  500.04    7.19   0
 -18  -4  -1  438.34    7.29   0
  20  -4   1  197.28    4.75   0
 -20  -4  -1  208.29    6.20   0
  20   4   1  228.33    6.57   0
 -20   4  -1  223.96    5.13   0
  22   4   1   18.48    4.46   0
 -22  -4  -1   12.36    5.11   0
 -22   4  -1   17.10    4.14   0
  22  -4   1   14.63    4.08   0
 -24   4  -1 1031.00    7.45   0
  24   4   1 1003.61    8.41   0
  24  -4   1  829.59    6.98   0
 -24  -4  -1  954.05    8.19   0
  26  -4   1   70.81    4.18   0
  26   4   1   98.55    4.60   0
 -26  -4  -1   87.60    4.30   0
 -26   4  -1   96.47    4.42   0
  28  -4   1   30.67    4.01   0
 -28   4  -1   42.32    4.07   0
  28   4   1   36.57    5.32   0
 -28  -4  -1   30.52    4.14   0
  30   4   1    5.68    3.99   0
 -30   4  -1    2.35    4.09   0
 -30  -4  -1    2.82    3.58   0
  30  -4   1    4.29    3.85   0
 -32   4  -1   81.32    4.14   0
 -32  -4  -1   53.25    4.04   0
  32  -4   1   51.18    4.01   0
  32   4   1   55.59    5.40   0
 -34   4  -1   27.68    4.01   0
  34  -4   1   19.13    3.98   0
  34   4   1   17.92    4.38   0
 -34  -4  -1   24.43    4.75   0
  36  -4   1   15.99    4.01   0
  36   4   1   24.27    5.28   0
 -36  -4  -1   19.69    4.04   0
 -36   4  -1   16.10    4.09   0
  35  -5  -1   10.24    3.79   0
  35   5  -1   14.92    4.00   0
 -35  -5   1   11.45    3.89   0
 -35   5   1   22.18    3.90   0
 -33   5   1   42.80    4.12   0
 -33  -5   1   34.28    4.02   0
  33   5  -1   33.84    5.30   0
  33  -5  -1   37.00    4.06   0
  31   5  -1   76.22    5.48   0
  31  -5  -1   63.76    4.28   0
 -31   5   1   76.87    4.41   0
 -31  -5   1   85.79    4.25   0
 -29   5   1   76.45    4.32   0
 -29  -5   1   74.04    5.14   0
  29  -5  -1   75.15    4.09   0
  29   5  -1   80.24    5.63   0
  27   5  -1   43.85    4.42   0
 -27  -5   1   40.40    5.07   0
 -27   5   1   49.93    4.23   0
  27  -5  -1   35.80    3.85   0
 -25   5   1   26.98    4.23   0
  25  -5  -1   21.78    3.96   0
  25   5  -1   30.67    5.16   0
 -25  -5   1   28.64    4.90   0
  23  -5  -1  111.85    4.64   0
  23   5  -1  143.75    5.94   0
 -23  -5   1  123.05    5.51   0
 -23   5   1  144.70    5.01   0
 -21   5   1  287.16    5.34   0
  21  -5  -1  235.76    4.90   0
  21   5  -1  276.25    6.79   0
 -21  -5   1  229.93    6.16   0
  19   5  -1 1180.35   10.02   0
 -19  -5   1 1048.41   11.65   0
  19  -5  -1  919.57    7.12   0
 -19  -5   1  957.36    8.98   0
 -19   5   1 1092.05    7.66   0
  17  -5  -1  793.97    7.51   0
  17   5  -1 1005.59    9.85   0
 -17  -5   1  879.23   11.51   0
 -17  -5   1  811.68    8.08   0
 -17   5   1  954.43    7.55   0
  15   5  -1  661.61    8.91   0
 -15  -5   1  560.11    9.83   0
 -15  -5   1  522.57    7.97   0
 -15   5   1  620.84    6.84   0
  15  -5  -1  510.69    6.32   0
 -13   5   1  325.65    5.73   0
 -13  -5   1  285.79    7.04   0
  13   5  -1  347.37    7.68   0
  13  -5  -1  275.96    6.16   0
 -13  -5   1  301.66    8.58   0
 -11  -5   1  719.54   11.38   0
  11   5  -1  809.97    8.99   0
  11  -5  -1  674.13    6.82   0
 -11   5   1  774.46    7.22   0
   9  -5  -1   38.00    4.51   0
  -9  -5   1   43.35    7.04   0
   9   5  -1   50.82    5.01   0
  -9   5   1   47.06    4.92   0
   7   5  -1  438.23    8.74   0
   7  -5  -1  371.78    6.39   0
   7   5  -1  398.20    7.98   0
  -7   5   1  413.13    6.69   0
   5  -5  -1  284.06    6.37   0
   5   5  -1  316.70    7.85   0
  -5   5   1  308.66    6.78   0
   5   5  -1  300.58    7.69   0
  -5   5   1  316.86    7.43   0
  -3   5   1 2835.73   14.12   0
   3   5  -1 2842.12   16.45   0
   3   5  -1 2907.64   15.90   0
  -3   5   1 2835.34   14.55   0
   1   5  -1   39.11    5.18   0
  -1   5   1   42.60    5.28   0
  -1   5   1   40.83    6.45   0
   1   5  -1   43.63    5.26   0
  -1   5  -1  111.26    6.75   0
   1   5   1  111.81    5.83   0
  -1   5  -1  110.76    5.59   0
   1   5   1  106.24    5.43   0
   3   5   1  135.98    6.74   0
   3   5   1  132.74    7.54   0
  -3   5  -1  132.68    5.73   0
   5   5   1  733.25    9.74   0
   5   5   1  683.21   10.02   0
   5  -5   1  656.72    7.66   0
  -5   5  -1  697.15    7.93   0
  -5  -5  -1  665.47    8.91   0
   7  -5   1  643.78    7.32   0
   7   5   1  721.62   10.08   0
  -7  -5  -1  701.58    9.78   0
  -7   5  -1  773.34    7.93   0
   9  -5   1   32.21    4.70   0
  -9  -5  -1   33.72    5.66   0
  -9   5  -1   35.46    4.75   0
   9   5   1   37.67    5.98   0
  11  -5   1    1.43    4.37   0
 -11   5  -1    5.39    4.68   0
 -11  -5  -1   -0.60    5.56   0
  11   5   1    2.49    5.58   0
 -11  -5  -1    1.44    5.25   0
 -13  -5  -1   62.65    5.63   0
 -13  -5  -1   65.84    6.41   0
  13  -5   1   61.82    4.66   0
 -13   5  -1   67.36    4.96   0
  13   5   1   70.58    6.11   0
 -15  -5  -1   18.96    5.36   0
  15  -5   1   15.91    4.26   0
 -15   5  -1   24.48    4.55   0
  15   5   1   22.97    6.09   0
 -15  -5  -1   20.49    5.15   0
  17   5   1   78.35    5.96   0
  17  -5   1   61.98    4.32   0
 -17  -5  -1   67.80    5.44   0
 -17   5  -1   69.96    4.65   0
 -17  -5  -1   75.92    5.66   0
 -19  -5  -1   13.90    4.78   0
  19   5   1   20.58    5.43   0
  19  -5   1   18.04    3.96   0
 -19   5  -1   21.24    4.35   0
 -21  -5  -1  548.79    7.43   0
 -21   5  -1  627.67    6.68   0
  21   5   1  653.52    8.45   0
  21  -5   1  543.63    6.22   0
 -23  -5  -1   33.17    5.13   0
  23   5   1   34.07    5.52   0
  23  -5   1   31.33    4.15   0
 -23   5  -1   44.89    4.52   0
 -25   5  -1   13.31    4.01   0
  25   5   1   -5.47    5.12   0
 -25  -5  -1    6.58    4.69   0
  25  -5   1   -0.17    3.76   0
 -27  -5  -1    5.85    4.84   0
  27  -5   1    1.94    3.77   0
 -27   5  -1    5.69    4.12   0
  27   5   1    4.30    4.26   0
  29  -5   1   35.03    3.92   0
 -29  -5  -1   42.45    3.95   0
 -29   5  -1   38.63    4.08   0
  29   5   1   44.22    4.36   0
  31   5   1   38.95    5.29   0
 -31  -5  -1   33.86    4.66   0
  31  -5   1   32.38    3.96   0
 -31   5  -1   41.33    4.12   0
  33   5   1    1.71    5.04   0
 -33   5  -1    2.44    3.89   0
  33  -5   1   12.71    3.75   0
 -33  -5  -1    6.83    4.54   0
 -34  -6   1    1.29    4.80   0
 -34   6   1    1.87    3.94   0
  34  -6  -1    3.39    3.82   0
  34   6  -1   10.75    5.19   0
  32   6  -1   16.51    5.15   0
 -32  -6   1   19.66    4.80   0
 -32  -6   1   22.08    5.70   0
  32  -6  -1   18.93    3.78   0
 -32   6   1   27.74    4.06   0
  30   6  -1   -2.62    4.77   0
  30  -6  -1   -2.84    3.67   0
 -30   6   1    6.91    3.96   0
 -30  -6   1    0.32    5.27   0
 -30  -6   1    1.98    4.45   0
 -28  -6   1    3.66    4.83   0
  28  -6  -1   -0.24    3.81   0
  28   6  -1   -1.84    5.16   0
 -28   6   1   -1.01    4.05   0
 -28  -6   1    4.91    5.23   0
 -26  -6   1   16.51    3.93   0
 -26   6   1   20.40    4.17   0
 -26  -6   1   18.28    5.67   0
  26   6  -1   16.63    4.51   0
  26  -6  -1    9.97    4.01   0
  24  -6  -1   64.37    4.18   0
 -24  -6   1   74.78    4.18   0
 -24   6   1   85.25    4.67   0
 -24  -6   1   77.44    6.09   0
  24   6  -1   85.65    4.66   0
 -22  -6   1   75.04    6.02   0
  22  -6  -1   60.42    4.16   0
 -22   6   1   81.33    4.57   0
 -22  -6   1   64.12    5.06   0
  22   6  -1   83.39    5.85   0
 -20   6   1   43.54    4.62   0
  20  -6  -1   31.57    4.14   0
  20   6  -1   38.43    5.58   0
 -20  -6   1   34.56    5.09   0
 -20  -6   1   29.39    5.83   0
 -18   6   1  160.79    4.95   0
 -18  -6   1  137.94    5.84   0
  18   6  -1  176.00    6.53   0
  18  -6  -1  140.70    4.59   0
 -18  -6   1  145.05    7.30   0
 -16  -6   1  124.99    7.70   0
 -16   6   1  147.95    5.11   0
 -16  -6   1  122.16    5.78   0
  16   6  -1  146.65    6.54   0
  16  -6  -1  114.89    4.66   0
 -14   6   1   28.60    5.69   0
  14  -6  -1   18.84    4.27   0
 -14  -6   1   16.70    6.84   0
  14   6  -1   21.85    5.10   0
  12  -6  -1   95.82    4.68   0
 -12  -6   1  107.74    6.91   0
  12   6  -1  110.12    6.56   0
 -12   6   1  118.54    6.04   0
  10  -6  -1    3.57    4.13   0
  10   6  -1   -1.59    5.60   0
 -10  -6   1    0.52    6.28   0
 -10   6   1    7.08    4.22   0
   8   6  -1  439.88    8.44   0
   8  -6  -1  369.70    6.95   0
   8   6  -1  410.83    7.12   0
  -8   6   1  401.09    6.85   0
  -8   6   1  429.17    6.18   0
   6   6  -1   14.79    5.61   0
  -6   6   1   16.78    4.53   0
   6   6  -1   13.54    4.95   0
   6  -6  -1   18.43    4.47   0
  -6   6   1   13.80    4.65   0
   4   6  -1 3341.19   15.98   0
  -4   6   1 3312.96   13.96   0
   4   6  -1 3309.44   16.05   0
  -4   6   1 3378.67   15.02   0
   4   6  -1 3436.10   17.09   0
  -2   6   1  166.92    6.54   0
  -2   6   1  160.41    5.39   0
   2   6  -1  158.90    5.62   0
   2   6  -1  176.32    6.68   0
   0   6   1  142.45    5.65   0
   0   6  -1  190.82    5.97   0
   0   6   1  152.08    6.56   0
   0   6  -1  136.11    5.73   0
  -2   6  -1  259.28    6.85   0
  -2   6  -1  262.85    5.82   0
   2   6   1  263.67    6.13   0
   2   6   1  279.50    7.59   0
  -4   6  -1  459.73    6.69   0
   4   6   1  449.48    8.86   0
   4   6   1  466.12    8.91   0
   4   6   1  475.75    8.05   0
  -4   6  -1  471.24    7.40   0
   6  -6   1  194.07    5.34   0
   6   6   1  230.45    6.93   0
  -6   6  -1  205.22    5.35   0
   6   6   1  205.97    7.02   0
  -6  -6  -1  211.65    7.21   0
  -8  -6  -1   40.21    5.81   0
   8  -6   1   39.80    4.40   0
  -8   6  -1   49.32    4.65   0
   8   6   1   46.67    5.85   0
  10  -6   1  706.00    7.60   0
  10   6   1  836.11   10.02   0
 -10  -6  -1  753.95    9.78   0
 -10   6  -1  843.08    7.62   0
  12  -6   1  165.60    5.10   0
 -12   6  -1  186.70    5.23   0
  12   6   1  201.43    6.95   0
 -12  -6  -1  174.58    6.39   0
 -14   6  -1  128.36    5.05   0
  14   6   1  128.49    6.72   0
  14  -6   1  106.69    4.78   0
 -14  -6  -1  107.26    6.33   0
 -16   6  -1  265.38    5.41   0
  16  -6   1  226.79    5.08   0
 -16  -6  -1  220.53    6.36   0
 -16  -6  -1  236.92    7.31   0
  16   6   1  272.29    7.11   0
  18   6   1   21.69    5.78   0
 -18  -6  -1   16.75    5.26   0
  18  -6   1   20.48    3.93   0
 -18   6  -1   18.46    4.47   0
 -18  -6  -1   17.63    6.03   0
  20  -6   1  202.84    4.94   0
 -20  -6  -1  202.62    6.58   0
 -20  -6  -1  209.77    6.34   0
 -20   6  -1  241.39    5.29   0
  20   6   1  264.16    7.29   0
  22   6   1  132.66    6.19   0
 -22  -6  -1  111.22    5.35   0
 -22  -6  -1  114.62    6.34   0
  22  -6   1  112.63    4.48   0
 -22   6  -1  123.16    4.70   0
  24  -6   1   12.98    3.71   0
 -24  -6  -1    6.98    4.76   0
 -24  -6  -1    8.17    4.67   0
  24   6   1   10.26    5.30   0
 -24   6  -1    7.11    4.13   0
 -26   6  -1   56.21    4.48   0
 -26  -6  -1   53.41    5.03   0
  26   6   1   62.64    5.48   0
  26  -6   1   38.52    4.03   0
 -26  -6  -1   59.69    5.99   0
 -28  -6  -1   12.38    5.44   0
 -28   6  -1   13.64    4.10   0
  28   6   1   21.16    5.06   0
 -28  -6  -1   11.01    4.62   0
  28  -6   1    7.00    3.82   0
  30  -6   1   51.28    4.00   0
 -30   6  -1   57.84    4.27   0
  30   6   1   64.53    5.49   0
 -30  -6  -1   51.48    5.20   0
 -30  -6  -1   51.54    5.00   0
 -32  -6  -1    0.61    4.55   0
 -32   6  -1    7.52    3.96   0
  32  -6   1    4.58    3.81   0
  32   6   1    4.28    5.03   0
  31  -7  -1   20.55    3.99   0
 -31  -7   1   23.43    4.96   0
 -31   7   1   37.09    4.17   0
  31   7  -1   25.84    5.32   0
 -31  -7   1   29.47    6.49   0
 -29  -7   1   10.32    4.86   0
 -29   7   1    9.19    4.26   0
  29   7  -1   11.09    4.25   0
 -29  -7   1   11.10    6.70   0
  29  -7  -1   10.34    3.85   0
 -27   7   1   51.26    4.58   0
 -27  -7   1   49.58    6.60   0
 -27  -7   1   45.53    5.19   0
  27   7  -1   54.51    5.49   0
  27  -7  -1   37.06    4.08   0
  25   7  -1   -1.52    5.01   0
  25  -7  -1   -2.55    3.99   0
 -25   7   1    2.36    4.16   0
 -25  -7   1   -1.47    4.72   0
 -25  -7   1    0.89    6.59   0
 -23   7   1  232.24    5.20   0
 -23  -7   1  200.66    6.01   0
  23   7  -1  230.75    6.63   0
  23  -7  -1  180.56    4.67   0
 -23  -7   1  202.90    8.38   0
  21   7  -1   50.59    5.60   0
 -21  -7   1   39.79    6.83   0
 -21  -7   1   45.14    5.16   0
 -21   7   1   40.65    4.60   0
  21  -7  -1   39.50    4.06   0
 -19  -7   1    7.19    6.15   0
 -19   7   1   11.48    4.45   0
  19   7  -1   12.91    5.64   0
  19  -7  -1    5.57    4.04   0
 -17   7   1  186.98    5.14   0
 -17  -7   1  164.00    7.07   0
  17   7  -1  186.62    6.86   0
  17  -7  -1  147.69    4.72   0
 -15   7   1  111.87    4.67   0
  15  -7  -1   88.07    4.28   0
  15   7  -1  103.69    6.31   0
 -15  -7   1   94.28    6.90   0
  13  -7  -1  795.11    6.85   0
 -13   7   1  870.53    7.38   0
 -13   7   1  947.56    8.14   0
  13   7  -1  910.94    9.79   0
 -11   7   1  410.71    6.89   0
 -11   7   1  420.18    6.88   0
  11   7  -1  409.77    7.86   0
  11  -7  -1  354.59    6.33   0
  -9   7   1  722.07    7.77   0
   9   7  -1  681.47    8.92   0
  -9   7   1  678.90    6.99   0
   9  -7  -1  599.71    6.78   0
   7   7  -1   32.31    6.07   0
   7  -7  -1   21.72    5.26   0
   7   7  -1   24.21    5.80   0
  -7   7   1   27.26    4.62   0
  -7   7   1   30.27    4.50   0
  -5   7   1    6.76    4.41   0
   5   7  -1    6.43    5.74   0
  -5   7   1    5.04    5.15   0
   5   7  -1    7.07    5.60   0
   5   7  -1    3.69    4.83   0
   3   7  -1  357.31    6.55   0
  -3   7   1  357.75    7.19   0
   3   7  -1  343.06    6.52   0
  -3   7   1  330.39    6.09   0
   1   7  -1  234.41    6.90   0
  -1   7   1  252.35    6.17   0
  -1   7   1  236.59    5.86   0
   1   7  -1  246.64    6.83   0
   1   7   1  370.77    6.80   0
  -1   7  -1  370.53    7.25   0
   1   7   1  363.55    6.40   0
  -1   7  -1  354.19    6.90   0
   3   7   1   64.84    6.36   0
  -3   7  -1   64.22    4.46   0
   3   7   1   71.95    4.96   0
  -3   7  -1   73.98    4.88   0
   5   7   1  553.55    8.66   0
  -5   7  -1  565.16    6.69   0
   5   7   1  568.80    8.70   0
  -5   7  -1  582.60    6.98   0
   5   7   1  592.67    8.38   0
   7   7   1  165.53    6.59   0
   7   7   1  161.60    6.43   0
  -7   7  -1  171.24    5.22   0
   7   7   1  181.10    6.40   0
  -7   7  -1  168.28    5.02   0
  -9  -7  -1  518.52    8.32   0
   9  -7   1  486.17    6.07   0
   9   7   1  537.45    8.77   0
  -9   7  -1  546.49    6.48   0
  11   7   1   63.73    6.62   0
  11  -7   1   56.95    4.58   0
 -11  -7  -1   62.60    6.46   0
 -11   7  -1   67.84    4.89   0
  13  -7   1  222.00    4.94   0
 -13   7  -1  253.73    5.30   0
  13   7   1  265.92    7.33   0
 -13  -7  -1  232.00    7.05   0
  15   7   1  221.27    7.23   0
  15  -7   1  180.23    4.71   0
 -15   7  -1  218.92    5.19   0
 -15  -7  -1  187.98    7.25   0
 -17  -7  -1   12.87    5.61   0
  17  -7   1    8.38    3.98   0
 -17   7  -1   17.87    4.54   0
  17   7   1   13.74    5.81   0
 -19  -7  -1  188.69    7.14   0
  19  -7   1  176.83    4.79   0
  19   7   1  242.36    6.90   0
 -19   7  -1  229.11    5.20   0
  21  -7   1   59.90    4.25   0
 -21   7  -1   71.19    4.62   0
  21   7   1   77.84    5.77   0
 -21  -7  -1   60.09    5.34   0
 -21  -7  -1   60.44    7.01   0
 -23   7  -1    9.63    4.21   0
  23  -7   1    9.82    3.98   0
 -23  -7  -1    3.17    4.78   0
 -23  -7  -1    3.92    5.49   0
  23   7   1    5.56    5.44   0
 -25   7  -1   26.19    4.30   0
  25  -7   1   14.69    4.00   0
 -25  -7  -1   21.68    4.93   0
 -25  -7  -1   19.30    5.58   0
  25   7   1   20.25    5.30   0
 -27  -7  -1    3.33    4.86   0
  27   7   1    3.85    5.17   0
  27  -7   1    2.84    3.77   0
 -27  -7  -1    2.16    5.95   0
 -27   7  -1   -3.90    4.10   0
  29   7   1   54.06    5.37   0
 -29   7  -1   48.27    4.29   0
 -29  -7  -1   32.67    4.99   0
  29  -7   1   37.97    4.11   0
 -29  -7  -1   41.45    6.54   0
 -31  -7  -1    6.49    5.51   0
  31  -7   1    8.30    3.89   0
 -31   7  -1    8.75    4.09   0
 -31  -7  -1   10.71    4.82   0
  31   7   1   16.22    4.87   0
  30  -8  -1   32.73    4.00   0
 -30  -8   1   26.71    9.39   0
  30   8  -1   40.60    5.34   0
 -30   8   1   38.07    4.34   0
 -30  -8   1   27.19    5.32   0
  28   8  -1   11.77    5.34   0
  28  -8  -1    7.59    3.93   0
 -28  -8   1   10.61    8.26   0
 -28  -8   1   17.40    5.09   0
 -28   8   1   10.59    5.13   0
 -26  -8   1   14.82    8.35   0
  26   8  -1   18.04    5.26   0
 -26   8   1   14.58    5.26   0
  26  -8  -1   15.14    3.99   0
 -26  -8   1   15.58    4.20   0
  24  -8  -1    4.44    3.72   0
  24   8  -1   -1.59    5.18   0
 -24  -8   1    1.68    7.69   0
 -24   8   1    1.71    4.32   0
  22  -8  -1   37.04    4.11   0
 -22   8   1   49.87    4.58   0
  22   8  -1   61.26    5.72   0
 -22  -8   1   45.80    7.60   0
  20  -8  -1  155.49    4.47   0
  20   8  -1  199.83    6.50   0
 -20   8   1  214.98    4.85   0
 -18   8   1   98.66    4.75   0
 -18   8   1   99.50    4.64   0
  18  -8  -1   87.70    4.23   0
  18   8  -1   99.04    5.88   0
 -16   8   1   20.97    4.70   0
  16   8  -1   14.08    5.43   0
 -16   8   1    9.96    4.48   0
  16  -8  -1    7.04    4.17   0
 -14   8   1  316.73    5.41   0
  14   8  -1  304.42    7.43   0
  14  -8  -1  245.04    5.04   0
 -12   8   1   22.24    4.30   0
  12  -8  -1   19.63    4.09   0
  12   8  -1   16.37    5.56   0
 -12   8   1   18.61    4.31   0
 -10   8   1  198.00    5.05   0
  10  -8  -1  182.43    5.09   0
 -10   8   1  195.48    5.91   0
  10   8  -1  196.18    6.38   0
  -8   8   1   15.87    5.55   0
   8   8  -1   17.87    5.49   0
  -8   8   1   14.93    4.28   0
   8   8  -1   20.63    5.52   0
   8   8  -1   17.66    5.39   0
   6   8  -1   80.91    5.82   0
  -6   8   1   84.50    4.95   0
   6   8  -1   75.97    5.80   0
  -6   8   1   78.59    5.81   0
   6   8  -1   78.63    5.80   0
  -4   8   1    5.52    4.43   0
  -4   8   1    4.27    4.36   0
   4   8  -1    7.17    4.23   0
   4   8  -1    6.12    4.16   0
   4   8  -1    6.27    4.31   0
  -2   8   1  112.90    5.91   0
  -2   8   1  112.23    5.57   0
   2   8  -1  110.92    5.98   0
   2   8  -1  107.47    5.71   0
   0   8  -1  307.84    6.60   0
   0   8   1  328.35    6.98   0
   0   8   1  323.01    6.77   0
   0   8  -1  329.76    6.14   0
   2   8   1 1281.99    9.87   0
   2   8   1 1270.42   10.05   0
  -2   8  -1 1248.28    8.84   0
  -2   8  -1 1279.92    9.21   0
   4   8   1   95.55    5.97   0
   4   8   1  113.18    4.95   0
  -4   8  -1  107.98    5.12   0
   4   8   1   96.49    5.90   0
  -4   8  -1  102.47    5.01   0
   6   8   1  437.02    7.82   0
   6   8   1  478.58    7.77   0
  -6   8  -1  488.14    6.63   0
  -6   8  -1  435.95    6.33   0
   6   8   1  449.02    7.78   0
   8   8   1   49.31    5.77   0
   8   8   1   41.95    5.69   0
  -8   8  -1   43.46    5.38   0
  -8   8  -1   42.34    4.42   0
 -10   8  -1  136.74    4.56   0
 -10   8  -1  126.70    4.82   0
  10   8   1  132.25    6.33   0
  12   8   1    0.57    6.49   0
 -12   8  -1    0.43    4.26   0
 -12   8  -1   -0.20    5.07   0
  12  -8   1    5.86    4.04   0
 -14  -8  -1   82.17    6.44   0
  14   8   1   96.79    6.16   0
  14  -8   1   78.28    4.23   0
 -14   8  -1   85.36    4.28   0
 -16   8  -1    9.29    4.29   0
  16   8   1    6.27    5.37   0
 -16  -8  -1    6.33    5.68   0
  16  -8   1    9.97    4.03   0
 -18  -8  -1   19.31    6.05   0
  18   8   1   25.34    5.55   0
 -18   8  -1   26.94    5.37   0
  18  -8   1   17.62    4.05   0
  20   8   1  261.02    7.08   0
 -20  -8  -1  223.00    8.14   0
 -20   8  -1  281.08    5.22   0
  20  -8   1  232.89    4.89   0
 -22   8  -1   16.95    4.34   0
  22  -8   1    8.34    3.94   0
 -22  -8  -1   10.05    6.30   0
  22   8   1    9.37    6.12   0
  24  -8   1    5.70    3.89   0
  24   8   1    3.44    5.16   0
 -24  -8  -1    2.82    6.23   0
 -24   8  -1    2.10    5.12   0
  26   8   1    0.03    4.86   0
 -26  -8  -1   -1.95    5.88   0
 -26   8  -1    1.20    4.17   0
  26  -8   1    8.00    3.86   0
 -28  -8  -1    3.96    5.84   0
 -28   8  -1    7.16    4.26   0
  28  -8   1    3.27    3.93   0
  28   8   1    4.20    5.01   0
 -28  -8  -1   -0.19    6.10   0
  27  -9  -1   41.55    4.20   0
 -27   9   1   40.04    4.55   0
  27   9  -1   59.14    5.73   0
  25  -9  -1    1.01    3.84   0
 -25   9   1   -4.59    4.28   0
  25   9  -1   -0.06    5.18   0
  23   9  -1    9.82    5.29   0
 -23   9   1   10.97    4.14   0
  23  -9  -1    4.50    3.89   0
  21   9  -1    7.24    6.11   0
 -21   9   1   -6.58    3.89   0
  21  -9  -1    2.02    4.78   0
 -19   9   1   -3.28    3.83   0
  19   9  -1    1.48    6.21   0
  19  -9  -1   -0.45    3.56   0
 -17   9   1  174.12    5.10   0
  17  -9  -1  150.70    4.68   0
  17   9  -1  178.72    6.80   0
 -17   9   1  189.96    5.02   0
  15   9  -1    8.11    5.47   0
 -15   9   1    8.86    5.26   0
  15  -9  -1    8.73    4.01   0
  13  -9  -1   67.18    4.41   0
 -13   9   1   99.19    4.63   0
 -13   9   1   76.58    4.40   0
  13   9  -1   81.39    5.72   0
  11   9  -1  156.35    6.07   0
 -11   9   1  139.39    4.68   0
  11   9  -1  160.13    5.94   0
 -11   9   1  171.12    6.13   0
   9   9  -1    6.39    5.29   0
   9   9  -1    5.37    5.18   0
   9   9  -1    8.22    5.10   0
  -9   9   1    8.93    4.30   0
  -9   9   1   -0.68    4.29   0
   7   9  -1    6.18    5.35   0
   7   9  -1    3.13    5.47   0
  -7   9   1    1.65    4.48   0
  -7   9   1    7.36    5.25   0
   7   9  -1    6.49    5.00   0
  -5   9   1  149.08    6.23   0
  -5   9   1  129.28    5.06   0
   5   9  -1  145.32    6.23   0
   5   9  -1  149.40    5.38   0
   5   9  -1  138.42    6.21   0
   3   9  -1  777.48    9.27   0
  -3   9   1  920.54    9.22   0
  -3   9   1  879.67    8.49   0
   3   9  -1  844.42    9.00   0
   3   9  -1  904.04    8.64   0
   1   9  -1   77.82    5.70   0
  -1   9   1   78.30    4.91   0
   1   9  -1   75.66    5.29   0
  -1   9   1   72.95    5.67   0
   1   9   1   84.76    5.65   0
  -1   9  -1   81.51    5.77   0
  -1   9  -1   76.68    4.87   0
   1   9   1   76.85    5.86   0
   3   9   1    3.24    5.62   0
  -3   9  -1    2.97    4.34   0
   3   9   1    2.37    5.09   0
   3   9   1    1.64    4.28   0
  -3   9  -1    2.80    5.04   0
   5   9   1  153.48    5.49   0
  -5   9  -1  151.15    6.15   0
  -5   9  -1  148.16    5.01   0
   5   9   1  138.25    6.50   0
   5   9   1  161.61    6.19   0
  -7   9  -1  355.95    6.04   0
   7   9   1  336.61    7.21   0
  -7   9  -1  329.71    5.68   0
   7   9   1  376.32    7.25   0
   7   9   1  320.50    7.31   0
   9   9   1    7.05    5.34   0
  -9   9  -1   14.42    4.26   0
   9   9   1   12.48    5.35   0
  -9   9  -1    5.45    4.05   0
 -11   9  -1   71.39    4.53   0
  11   9   1   59.09    6.28   0
  11   9   1   57.47    5.68   0
 -11   9  -1   53.07    4.34   0
  13   9   1    6.15    5.30   0
 -13   9  -1   -1.33    4.23   0
  13   9   1    5.92    5.20   0
 -13   9  -1   10.25    4.22   0
 -15   9  -1    4.53    4.22   0
  15  -9   1    6.72    4.12   0
  15   9   1    9.20    5.43   0
 -15   9  -1   10.48    4.08   0
 -17   9  -1    5.81    4.17   0
  17  -9   1    1.90    3.85   0
  17   9   1    6.70    5.25   0
  19  -9   1    2.60    3.97   0
  19   9   1    3.85    5.96   0
 -19   9  -1    3.44    4.18   0
 -21   9  -1   11.59    4.31   0
  21   9   1    8.99    6.02   0
  21  -9   1   -3.19    4.01   0
  23  -9   1   13.80    4.00   0
 -23   9  -1   17.18    4.38   0
  23   9   1   22.07    5.62   0
 -25   9  -1    7.71    4.13   0
 -25  -9  -1    1.61    7.11   0
  25   9   1   -2.64    5.08   0
  25  -9   1    1.12    3.96   0
 -22  10   1   -1.58    5.02   0
  22  10  -1    3.34    5.26   0
  22 -10  -1   -0.94    3.96   0
  20  10  -1  296.73    8.03   0
 -20  10   1  294.47    6.61   0
  20 -10  -1  228.07    5.37   0
  18 -10  -1    4.41    3.73   0
 -18  10   1    5.36    5.38   0
  18  10  -1   -0.40    5.11   0
  16  10  -1   21.44    5.48   0
 -16  10   1   15.78    4.18   0
 -14  10   1  205.31    5.28   0
  14  10  -1  155.78    6.37   0
  14  10  -1  177.18    6.41   0
  12  10  -1   37.10    5.55   0
 -12  10   1   37.18    4.25   0
  12  10  -1   36.56    5.12   0
  10  10  -1   20.90    5.16   0
 -10  10   1   23.50    3.99   0
 -10  10   1   19.54    5.23   0
  10  10  -1   23.19    5.19   0
   8  10  -1  269.52    5.75   0
  -8  10   1  285.00    5.87   0
   8  10  -1  266.61    6.66   0
   8  10  -1  274.48    7.16   0
   6  10  -1   40.32    5.21   0
   6  10  -1   29.56    5.25   0
  -6  10   1   40.76    5.09   0
   6  10  -1   27.10    5.12   0
  -4  10   1    5.32    4.28   0
   4  10  -1    6.30    5.25   0
   4  10  -1    4.65    4.68   0
   4  10  -1    6.31    4.01   0
   2  10  -1   12.03    5.26   0
   2  10  -1   12.22    4.20   0
   2  10  -1   15.62    4.06   0
  -2  10   1   14.95    5.11   0
   0  10  -1  634.47    7.22   0
   0  10   1  612.15    8.22   0
   0  10  -1  645.11    7.09   0
   2  10   1  131.53    5.77   0
  -2  10  -1  130.52    4.96   0
   2  10   1  104.83    5.96   0
   2  10   1  109.45    5.50   0
  -2  10  -1  132.92    5.07   0
   4  10   1   89.11    5.53   0
   4  10   1   78.35    4.80   0
  -4  10  -1   99.95    4.87   0
   4  10   1   86.14    5.67   0
   6  10   1    2.84    3.96   0
  -6  10  -1    0.96    4.14   0
   6  10   1    2.92    4.92   0
  -6  10  -1    1.14    3.91   0
   6  10   1   -1.29    4.94   0
  -8  10  -1    1.18    5.21   0
   8  10   1    5.90    5.28   0
   8  10   1    3.57    4.85   0
  -8  10  -1    0.90    4.18   0
  10  10   1    5.16    6.31   0
 -10  10  -1   11.01    4.20   0
  10  10   1    2.72    5.35   0
  12  10   1    3.51    5.27   0
 -12  10  -1   -2.04    5.09   0
  12  10   1    4.32    5.15   0
 -14  10  -1   -2.70    4.15   0
  14  10   1    1.70    4.97   0
  14  10   1   -2.64    5.93   0
 -16  10  -1   13.98    4.00   0
  16  10   1   10.70    6.08   0
  16  10   1   10.20    6.14   0
  18  10   1    8.32    6.06   0
 -18  10  -1   12.62    4.25   0
  18 -10   1   12.58    4.27   0
 -20  10  -1    8.78    4.17   0
  20 -10   1   13.66    4.07   0
  20  10   1   19.50    5.42   0
  22  10   1   21.40    5.37   0
 -22  10  -1   19.18    4.19   0
  22 -10   1   18.41    4.03   0
  17  11  -1   -2.21    5.68   0
  17  11  -1    3.85    5.13   0
 -17  11   1    2.76    4.47   0
  15  11  -1    9.33    5.27   0
 -15  11   1   15.23    4.16   0
  15  11  -1   13.42    5.84   0
 -13  11   1    7.52    4.29   0
  13  11  -1   -1.76    5.54   0
  13  11  -1    2.03    4.88   0
  11  11  -1   17.65    5.15   0
  11  11  -1    9.27    5.10   0
 -11  11   1   15.11    4.32   0
   9  11  -1    1.07    4.99   0
  -9  11   1    2.81    4.19   0
   9  11  -1    4.41    4.98   0
   7  11  -1   27.49    5.27   0
  -7  11   1   30.36    4.40   0
   7  11  -1   29.37    5.20   0
   7  11  -1   34.35    5.24   0
   5  11  -1   56.48    5.35   0
  -5  11   1   47.97    5.24   0
   5  11  -1   46.87    5.18   0
   5  11  -1   57.88    5.19   0
  -3  11   1   24.16    5.02   0
   3  11  -1   28.22    5.07   0
   3  11  -1   26.58    4.96   0
   3  11  -1   34.37    5.09   0
   1  11  -1   40.26    4.35   0
   1  11  -1   58.91    4.32   0
  -1  11   1   36.85    4.37   0
   1  11   1    2.17    4.91   0
   1  11   1    6.02    3.84   0
   1  11   1   -2.00    4.75   0
  -1  11  -1   -2.56    4.81   0
   3  11   1   16.22    5.14   0
  -3  11  -1   19.90    5.08   0
   3  11   1   22.08    5.12   0
   3  11   1   14.96    4.08   0
   5  11   1   -1.25    5.06   0
  -5  11  -1    2.16    4.02   0
   5  11   1    3.67    4.94   0
   5  11   1   -2.75    5.07   0
   7  11   1   15.26    5.10   0
   7  11   1   17.02    5.06   0
   7  11   1   13.89    5.10   0
  -7  11  -1   17.56    4.04   0
   9  11   1    2.09    5.02   0
   9  11   1    1.82    4.92   0
  -9  11  -1    5.69    5.01   0
  11  11   1   -3.35    5.95   0
 -11  11  -1   -2.14    3.92   0
  11  11   1    1.90    5.00   0
  13  11   1   52.43    5.86   0
 -13  11  -1   73.94    4.52   0
  13  11   1   45.03    6.25   0
  15  11   1   18.72    6.04   0
 -15  11  -1   22.13    4.42   0
  15  11   1   29.86    6.16   0
  17  11   1   26.82    6.14   0
  17  11   1   38.77    6.04   0
 -17  11  -1   41.27    4.48   0
  10  12  -1    5.40    4.87   0
 -10  12   1    2.10    4.10   0
  10  12  -1   -1.33    5.14   0
   8  12  -1   11.37    5.23   0
   8  12  -1    7.28    4.91   0
  -8  12   1   12.65    4.15   0
   6  12  -1    5.06    4.80   0
   6  12  -1    2.86    4.95   0
   6  12  -1    4.90    4.78   0
  -6  12   1    1.20    4.09   0
   4  12  -1   97.81    5.84   0
   4  12  -1  114.91    5.67   0
   4  12  -1  114.63    6.01   0
  -4  12   1  114.60    4.79   0
   2  12  -1    5.90    4.89   0
  -2  12   1    1.53    4.71   0
  -2  12   1    4.84    3.97   0
   2  12  -1    4.41    4.65   0
   2  12  -1    8.38    4.81   0
   0  12  -1   51.88    4.36   0
   0  12   1   46.93    5.12   0
   0  12   1   46.31    4.72   0
   0  12   1   60.69    4.43   0
   0  12  -1   38.03    5.23   0
   0  12  -1   49.89    4.31   0
  -2  12  -1    3.67    3.93   0
   2  12   1    9.19    4.98   0
  -2  12  -1    6.12    3.92   0
   2  12   1    6.61    4.14   0
   2  12   1    0.45    3.86   0
   4  12   1    1.30    5.08   0
   4  12   1   -0.74    4.91   0
  -4  12  -1    2.98    3.88   0
   4  12   1    3.97    4.91   0
   6  12   1   27.20    5.31   0
   6  12   1   19.87    5.37   0
   6  12   1   27.17    5.26   0
  -6  12  -1   31.81    5.26   0
  -8  12  -1   11.58    5.16   0
   8  12   1    5.27    5.03   0
   8  12   1    5.25    5.15   0
 -10  12  -1    4.44    5.18   0
  10  12   1    1.21    5.78   0
  10  12   1   -2.13    5.67   0
  38   0  -2    3.70    4.79   0
 -38   0   2   -1.80    3.90   0
 -36   0   2  143.65    4.50   0
  36   0  -2  116.66    4.58   0
 -34   0   2  480.69    5.85   0
  34   0  -2  456.72    5.72   0
  32   0  -2    8.13    4.65   0
 -32   0   2    2.87    3.93   0
  30   0  -2  114.33    4.62   0
 -30   0   2  118.20    4.71   0
 -28   0   2  148.37    5.59   0
  28   0  -2  134.98    4.56   0
  26   0  -2    4.51    4.93   0
 -26   0   2   -2.38    4.22   0
  24   0  -2   17.43    4.51   0
 -24   0   2   18.75    4.71   0
  22   0  -2 3158.32   12.20   0
 -22   0   2 3349.89   12.12   0
  20   0  -2 5966.36   16.30   0
 -20   0   2 6437.81   16.62   0
 -18   0   2 2699.88   11.61   0
  18   0  -2 2485.98   11.40   0
 -16   0   2 1974.56   11.46   0
  16   0  -2 1925.03   10.83   0
 -14   0   2   12.01    5.14   0
  14   0  -2   13.54    5.19   0
  12   0  -2 2829.41   14.98   0
 -12   0   2 2934.87   14.45   0
  10   0  -2 5363.59   20.66   0
 -10   0   2 5414.01   20.71   0
  -8   0   2  851.88   11.65   0
   8   0  -2  854.56   11.61   0
   6   0  -2  308.97    9.99   0
  -6   0   2  306.52   11.80   0
   4   0  -2  844.46   14.77   0
  -4   0   2  834.68   15.06   0
  -2   0   2   55.42   11.48   0
   2   0  -2   55.50   11.70   0
   2   0  -2   54.65   10.22   0
  -2   0   2   55.72   14.92   0
   2   0   2  257.92   12.89   0
  -2   0  -2  258.47   13.12   0
  -4   0  -2   17.03    9.54   0
   4   0   2   17.91    9.54   0
   6   0   2 3161.25   20.31   0
  -6   0  -2 3249.36   20.21   0
  10   0   2   48.27    6.17   0
 -10   0  -2   49.63    6.19   0
 -14   0  -2   52.18    5.17   0
  14   0   2   53.24    4.99   0
 -16   0  -2   24.92    4.75   0
  16   0   2   22.76    4.66   0
 -18   0  -2   26.54    4.23   0
  18   0   2   31.32    4.29   0
 -20   0  -2 1731.73    9.30   0
  20   0   2 1544.49    9.22   0
 -22   0  -2   13.38    4.33   0
  22   0   2   13.36    4.20   0
  24   0   2  449.59    5.84   0
 -24   0  -2  500.37    6.72   0
 -26   0  -2  151.52    4.76   0
  26   0   2  127.26    4.57   0
 -28   0  -2  384.71    5.18   0
  28   0   2  311.36    6.00   0
 -30   0  -2   59.81    4.14   0
  30   0   2   54.76    4.24   0
  32   0   2   11.94    3.79   0
 -32   0  -2   14.45    3.89   0
 -34   0  -2  158.31    4.44   0
  34   0   2  113.29    5.35   0
 -36   0  -2    2.37    3.88   0
  36   0   2    1.12    3.96   0
 -39  -1   2    3.64    3.70   0
  39   1  -2    1.83    3.96   0
 -39   1   2   10.06    3.93   0
  39  -1  -2    0.52    3.86   0
 -37   1   2   59.05    4.13   0
  37  -1  -2   54.15    4.23   0
 -37  -1   2   63.13    4.15   0
  37   1  -2   62.99    4.47   0
 -35   1   2    2.27    3.93   0
  35  -1  -2    6.34    4.10   0
 -35  -1   2    3.80    3.75   0
  35   1  -2    2.67    3.88   0
  33  -1  -2    3.57    3.90   0
 -33   1   2   -0.76    4.61   0
  33   1  -2   -1.88    3.96   0
 -33  -1   2   11.11    4.69   0
 -31   1   2  444.88    5.60   0
 -31  -1   2  418.47    6.11   0
  31   1  -2  367.55    6.15   0
  31  -1  -2  395.05    5.41   0
 -29  -1   2    4.24    4.81   0
  29   1  -2    5.96    4.69   0
  29  -1  -2    7.19    4.04   0
 -29   1   2    3.24    5.13   0
  27  -1  -2  315.60    5.24   0
  27   1  -2  323.38    6.09   0
 -27   1   2  365.69    5.37   0
 -27  -1   2  360.03    5.44   0
 -25   1   2  170.96    5.73   0
  25   1  -2  157.94    5.00   0
 -25  -1   2  166.56    5.06   0
  25  -1  -2  155.67    4.65   0
 -23  -1   2  280.91    5.37   0
  23   1  -2  268.27    5.28   0
 -23   1   2  271.90    5.45   0
  23  -1  -2  241.14    5.29   0
 -21  -1   2  228.41    5.33   0
  21   1  -2  218.25    5.23   0
  21  -1  -2  218.96    5.24   0
 -21   1   2  234.14    5.52   0
 -19  -1   2  444.98    6.84   0
 -19   1   2  464.47    6.23   0
  19   1  -2  456.67    6.24   0
  19  -1  -2  432.17    6.06   0
  17  -1  -2 1084.40    8.19   0
 -17   1   2 1143.53    8.41   0
  17   1  -2 1136.20    8.83   0
 -17  -1   2 1158.90    8.86   0
 -15   1   2   18.99    5.19   0
 -15  -1   2   16.95    5.13   0
  15  -1  -2   18.38    4.95   0
  15   1  -2   14.17    5.01   0
  13   1  -2  203.65    6.31   0
 -13  -1   2  203.82    6.31   0
  13  -1  -2  183.40    6.18   0
 -13   1   2  205.34    7.60   0
  11   1  -2 5223.49   19.80   0
 -11   1   2 5140.48   18.65   0
 -11  -1   2 5203.97   19.62   0
  11  -1  -2 4852.47   18.19   0
   7  -1  -2  414.33    9.75   0
  -7  -1   2  444.12   10.68   0
  -7   1   2  437.24   10.00   0
   7   1  -2  465.70   10.77   0
  -5  -1   2    2.95    9.02   0
   5   1  -2    5.88    9.42   0
   5  -1  -2    2.09    8.03   0
  -5   1   2    2.21    8.55   0
   3  -1  -2 1707.60   19.74   0
  -3  -1   2 1659.26   20.66   0
  -3   1   2 1763.65   20.97   0
  -3   1   2 1809.55   20.34   0
   3   1  -2 1693.86   20.89   0
  -1   1   2  177.00   15.32   0
   1  -1  -2  175.23   14.17   0
   1  -1  -2  171.15   14.27   0
  -1   1   2  182.61   12.77   0
  -1  -1  -2 1976.03   23.77   0
   1  -1   2 1909.10   21.91   0
  -1   1  -2 1971.53   23.75   0
   3   1   2    0.81   11.45   0
  -3   1  -2   -0.01    9.48   0
  -3  -1  -2    1.38   13.09   0
   3  -1   2   -1.21    9.23   0
   5   1   2  697.80   14.82   0
  -5  -1  -2  725.57   13.62   0
  -5   1  -2  671.45   11.10   0
   5  -1   2  650.91   11.12   0
   7   1   2  283.94   11.04   0
  -7   1  -2  276.96    8.86   0
   7  -1   2  259.20    8.65   0
  -7  -1  -2  302.54   11.16   0
  -9  -1  -2   79.16    6.71   0
   9  -1   2   71.57    6.42   0
  -9   1  -2   74.38    6.45   0
   9   1   2   80.25    8.16   0
 -11   1  -2 5141.20   17.92   0
  11   1   2 5120.99   19.82   0
  11  -1   2 4784.15   17.62   0
 -13  -1  -2 1516.18   11.51   0
 -13   1  -2 1435.02    9.92   0
  13   1   2 1446.98   10.99   0
  13  -1   2 1390.69    9.80   0
 -15  -1  -2 1144.67    9.66   0
  15  -1   2 1036.08    8.30   0
 -15   1  -2 1112.62    8.64   0
  15   1   2 1081.46    9.80   0
  17  -1   2   22.76    4.30   0
  17   1   2   21.56    4.49   0
 -17  -1  -2   23.31    5.49   0
 -17   1  -2   21.50    4.46   0
  19   1   2  207.05    6.15   0
 -19  -1  -2  215.99    6.06   0
  19  -1   2  199.61    5.32   0
 -19   1  -2  217.06    5.26   0
  21  -1   2  142.03    5.01   0
 -21  -1  -2  171.28    4.78   0
  21   1   2  144.75    4.69   0
 -21   1  -2  167.94    5.02   0
  23   1   2  841.76    7.34   0
 -23  -1  -2  943.66    7.23   0
  23  -1   2  831.26    7.64   0
 -23   1  -2  923.36    7.14   0
  25  -1   2    7.77    4.04   0
 -25  -1  -2    7.67    4.79   0
 -25   1  -2    1.17    4.14   0
  25   1   2    3.10    4.03   0
 -27   1  -2    7.91    3.98   0
 -27  -1  -2    4.37    4.00   0
  27  -1   2    4.90    3.93   0
  27   1   2   -0.39    3.82   0
 -29  -1  -2  629.72    6.20   0
  29  -1   2  551.03    6.21   0
 -29   1  -2  622.69    6.17   0
  29   1   2  545.20    6.28   0
  31   1   2   14.93    4.06   0
  31  -1   2   11.32    3.91   0
 -31  -1  -2   18.85    4.82   0
 -31   1  -2   15.87    3.96   0
  33  -1   2    0.81    3.84   0
  33   1   2   -4.19    3.94   0
 -33  -1  -2    2.58    3.82   0
 -33   1  -2   10.13    4.07   0
 -35  -1  -2  277.34    5.94   0
  35  -1   2  224.40    6.33   0
  35   1   2  236.51    5.53   0
 -35   1  -2  306.23    5.26   0
  37   1   2   52.05    5.29   0
  37  -1   2   54.13    4.34   0
 -37   1  -2   63.11    4.26   0
 -37  -1  -2   74.07    4.25   0
  38   2  -2   19.30    4.12   0
 -38  -2   2   33.18    4.06   0
  38  -2  -2   21.58    4.03   0
 -38   2   2   35.64    4.10   0
 -36  -2   2   45.64    3.96   0
 -36   2   2   36.58    4.89   0
  36  -2  -2   40.80    4.06   0
  36   2  -2   40.55    4.14   0
 -34   2   2   44.31    4.23   0
  34   2  -2   37.54    4.10   0
  34  -2  -2   33.38    4.04   0
 -34  -2   2   29.64    3.95   0
  32   2  -2   77.00    5.28   0
  32  -2  -2   68.19    4.27   0
 -32  -2   2   80.16    5.06   0
 -32   2   2   94.98    4.34   0
 -30   2   2   85.69    5.20   0
  30  -2  -2   72.68    4.15   0
  30   2  -2   68.68    4.20   0
 -30  -2   2   68.67    4.17   0
  28   2  -2   13.81    4.18   0
 -28   2   2   19.17    4.25   0
  28  -2  -2   24.69    4.07   0
 -28  -2   2   13.45    4.12   0
  26  -2  -2  582.84    6.11   0
 -26   2   2  699.02    6.39   0
 -26  -2   2  660.42    6.59   0
  26   2  -2  644.08    7.43   0
 -24   2   2  739.28    6.75   0
  24   2  -2  717.16    6.91   0
  24  -2  -2  650.55    6.27   0
 -24  -2   2  706.02    6.63   0
  22   2  -2  759.37    7.11   0
 -22  -2   2  760.35    6.88   0
 -22   2   2  791.95    7.05   0
  22  -2  -2  722.95    6.74   0
  20  -2  -2  178.13    4.95   0
 -20  -2   2  191.22    5.17   0
 -20   2   2  193.52    5.26   0
  20   2  -2  201.38    5.33   0
 -18   2   2  620.69    6.84   0
 -18  -2   2  608.26    6.98   0
  18   2  -2  645.37    8.03   0
  18  -2  -2  545.93    6.57   0
 -16   2   2  159.19    5.30   0
  16  -2  -2  153.06    5.09   0
 -16  -2   2  156.77    6.46   0
  16   2  -2  170.74    6.74   0
  14   2  -2 3263.48   14.85   0
 -14  -2   2 3143.26   14.51   0
  14  -2  -2 2896.82   12.55   0
 -14   2   2 3162.58   13.17   0
  12   2  -2   14.19    5.50   0
 -12  -2   2   11.76    5.53   0
  12  -2  -2   14.95    5.47   0
 -12   2   2    8.58    5.83   0
 -10  -2   2  878.20    9.85   0
  10   2  -2  912.87   10.87   0
 -10   2   2  869.53    9.60   0
  10  -2  -2  827.03    9.14   0
  -6   2   2  841.43   11.65   0
   6   2  -2  844.14   12.36   0
  -6  -2   2  847.24   23.94   0
  -6  -2   2  797.35   12.00   0
   6  -2  -2  796.10   11.18   0
  -4  -2   2  597.03   12.88   0
  -4   2   2  612.52   13.65   0
  -4   2   2  616.05   12.61   0
   4  -2  -2  579.12   12.46   0
   4   2  -2  624.05   20.73   0
   4   2  -2  621.42   12.54   0
  -2   2   2 1643.06   17.33   0
  -2   2   2 1615.41   18.86   0
   2  -2  -2 1518.34   18.66   0
   2  -2  -2 1710.04   17.46   0
   0  -2  -2  204.09   12.78   0
   0   2   2  206.08   10.51   0
   0   2   2  198.23   13.60   0
   0   2  -2  214.00   11.11   0
   2   2   2   68.45   13.94   0
   2   2   2   80.07   10.88   0
  -2  -2  -2   67.79   11.00   0
  -2   2  -2   72.75    9.37   0
   2  -2   2   69.43    8.89   0
  -4   2  -2  233.86    9.36   0
   4   2   2  252.13   14.15   0
  -4  -2  -2  243.21   10.14   0
  -4  -2  -2  234.86   14.08   0
   4  -2   2  219.72    9.03   0
  -6   2  -2  155.91    8.16   0
   6   2   2  170.60   12.04   0
   6  -2   2  152.74    8.11   0
  -6  -2  -2  168.95   10.53   0
  -8  -2  -2 1022.53   12.05   0
   8   2   2 1060.06   13.18   0
   8  -2   2  929.94    9.85   0
  -8   2  -2  991.89   10.09   0
  10   2   2 1008.61   10.74   0
 -10   2  -2  943.60    9.43   0
  10  -2   2  889.71    9.10   0
 -10  -2  -2 1004.21   11.05   0
  12   2   2 1060.59   10.12   0
  12  -2   2  970.08    8.65   0
 -12   2  -2 1041.98    8.75   0
 -12  -2  -2 1075.03   10.65   0
 -14  -2  -2  135.69    6.36   0
  14   2   2  131.41    6.26   0
 -14   2  -2  130.83    5.15   0
  14  -2   2  120.73    5.13   0
 -16  -2  -2 4251.79   15.97   0
  16  -2   2 3788.56   13.62   0
  16   2   2 4151.03   16.17   0
 -16   2  -2 4226.19   13.98   0
 -18   2  -2   46.20    4.68   0
  18   2   2   47.95    5.76   0
 -18  -2  -2   47.69    5.67   0
  18  -2   2   40.81    4.59   0
 -20   2  -2 2629.65   10.83   0
 -20  -2  -2 2629.60   11.78   0
  20   2   2 2541.82   12.42   0
  20  -2   2 2354.54   10.57   0
  22  -2   2    5.64    4.18   0
 -22  -2  -2    8.89    4.24   0
  22   2   2    9.43    4.18   0
 -22   2  -2    9.38    4.42   0
  24  -2   2   27.83    4.11   0
 -24  -2  -2   41.93    4.32   0
  24   2   2   34.23    4.19   0
 -24   2  -2   38.66    4.26   0
 -26  -2  -2    7.68    4.30   0
  26  -2   2    0.35    4.11   0
 -26   2  -2    6.09    4.19   0
  26   2   2    5.58    4.29   0
  28   2   2    0.26    4.91   0
  28  -2   2   -1.00    4.08   0
 -28  -2  -2    9.64    3.93   0
 -28   2  -2    3.54    4.87   0
  30   2   2   80.41    5.35   0
  30  -2   2   76.55    4.37   0
 -30  -2  -2   89.13    4.24   0
 -30   2  -2   82.89    4.33   0
  32  -2   2   32.65    4.07   0
  32   2   2   25.26    4.09   0
 -32   2  -2   19.45    3.93   0
 -32  -2  -2   27.65    3.89   0
  34   2   2  238.94    5.33   0
  34  -2   2  183.27    4.95   0
 -34  -2  -2  249.44    5.03   0
 -34   2  -2  213.89    4.85   0
 -36   2  -2   15.67    3.95   0
 -36  -2  -2   11.97    3.80   0
  36   2   2   17.35    4.13   0
  36  -2   2    7.09    4.02   0
  37   3  -2   13.91    4.25   0
 -37   3   2   25.69    4.91   0
  37  -3  -2   20.32    4.03   0
 -37  -3   2   21.20    3.74   0
 -35   3   2   73.79    4.39   0
 -35  -3   2   64.69    4.92   0
  35   3  -2   70.76    5.19   0
  35  -3  -2   60.38    4.10   0
  33  -3  -2   16.72    3.91   0
 -33  -3   2   10.10    3.98   0
 -33   3   2   17.55    4.15   0
  33   3  -2   19.68    4.17   0
 -31  -3   2   -3.80    4.75   0
  31  -3  -2    2.23    3.90   0
  31   3  -2    1.66    4.12   0
 -31   3   2    8.64    4.01   0
 -29   3   2   86.99    4.33   0
 -29  -3   2   87.61    4.20   0
  29  -3  -2   77.78    4.20   0
  29   3  -2   82.34    4.58   0
 -27  -3   2  100.11    4.61   0
 -27   3   2  110.96    5.79   0
  27   3  -2  115.06    5.77   0
  27  -3  -2   86.12    4.49   0
 -25   3   2    3.30    4.22   0
 -25  -3   2   -5.39    5.25   0
  25  -3  -2   -4.58    3.96   0
  25   3  -2   -4.14    5.38   0
  23  -3  -2 1369.46    7.90   0
  23   3  -2 1602.22    9.58   0
 -23  -3   2 1509.45    8.99   0
 -23   3   2 1566.98    8.37   0
  21   3  -2  273.79    5.69   0
 -21  -3   2  247.72    5.50   0
 -21   3   2  259.08    5.47   0
  21  -3  -2  235.50    5.05   0
  19  -3  -2  381.87    6.51   0
 -19  -3   2  397.66    6.97   0
  19   3  -2  442.74    6.59   0
 -19   3   2  416.46    5.97   0
 -17  -3   2 3359.42   14.13   0
  17   3  -2 3684.73   14.70   0
  17  -3  -2 3080.49   11.89   0
 -17   3   2 3523.89   12.75   0
 -15   3   2   22.81    4.87   0
 -15  -3   2   21.46    6.04   0
  15   3  -2   24.07    5.05   0
  15  -3  -2   20.29    4.34   0
 -13  -3   2   16.33    5.05   0
 -13   3   2   18.03    4.97   0
  13   3  -2   24.89    6.37   0
  13  -3  -2   18.69    4.62   0
 -11  -3   2  360.73    8.09   0
  11   3  -2  401.56    8.57   0
  11  -3  -2  342.82    6.31   0
 -11   3   2  393.71    6.77   0
   9  -3  -2 3032.56   14.04   0
  -9   3   2 3271.29   14.89   0
  -9  -3   2 3041.60   17.12   0
   9   3  -2 3439.70   18.20   0
  -7  -3   2  273.94   12.86   0
   7  -3  -2  264.35    8.08   0
   7   3  -2  289.68    8.75   0
  -7  -3   2  261.40    9.02   0
  -7   3   2  291.33    7.36   0
  -5   3   2 2287.92   15.01   0
   5   3  -2 2354.47   24.04   0
   5  -3  -2 2084.67   14.87   0
  -5   3   2 2261.54   15.35   0
   5   3  -2 2245.72   16.46   0
   3  -3  -2 2817.77   17.98   0
  -3   3   2 2993.10   19.05   0
  -3   3   2 3029.35   17.74   0
   3   3  -2 3052.41   24.97   0
   1  -3  -2 2810.76   18.33   0
  -1   3   2 2757.91   21.01   0
   1  -3  -2 2643.86   21.04   0
  -1   3   2 2729.51   17.48   0
   1   3   2   69.73    8.68   0
  -1   3  -2  164.81    7.97   0
   1   3   2   66.68   10.75   0
  -1  -3  -2   72.78    9.58   0
  -3  -3  -2  228.19    9.44   0
   3  -3   2  177.41    7.76   0
   3   3   2  239.98    9.26   0
   3   3   2  236.93   12.18   0
  -3   3  -2  176.40    7.96   0
  -5  -3  -2  560.70    9.84   0
   5  -3   2  529.44    8.60   0
  -5  -3  -2  544.82   12.78   0
  -5   3  -2  558.82    8.85   0
   5   3   2  585.69   12.13   0
  -7   3  -2    8.84    5.99   0
   7   3   2    6.74    6.69   0
  -7  -3  -2    7.33    6.75   0
   7  -3   2    3.68    5.64   0
  -7  -3  -2    7.11    6.74   0
   9  -3   2  113.37    5.75   0
  -9  -3  -2  110.12    6.76   0
  -9   3  -2  111.67    5.92   0
   9   3   2  122.11    7.28   0
 -11   3  -2  913.28    8.33   0
  11  -3   2  843.53    8.01   0
  11   3   2  977.61   10.96   0
 -11  -3  -2  908.92   10.34   0
  13  -3   2  817.05    7.38   0
 -13   3  -2  896.19    7.70   0
  13   3   2  971.69   10.14   0
 -13  -3  -2  918.88    9.65   0
  15  -3   2 1822.58    9.72   0
 -15   3  -2 2011.92   10.23   0
  15   3   2 2144.61   12.61   0
 -15  -3  -2 2082.65   12.40   0
  17   3   2  655.66    8.48   0
 -17   3  -2  682.35    6.58   0
  17  -3   2  600.81    6.53   0
 -17  -3  -2  673.81    8.27   0
  19  -3   2  751.37    6.94   0
 -19  -3  -2  858.20    7.92   0
  19   3   2  853.31    8.90   0
 -19   3  -2  857.92    7.19   0
 -21  -3  -2 1742.46   10.58   0
  21   3   2 1712.86   10.99   0
  21  -3   2 1512.38    8.62   0
 -21   3  -2 1817.53    8.90   0
 -23  -3  -2  225.64    5.36   0
  23   3   2  236.84    5.47   0
 -23   3  -2  228.96    5.22   0
  23  -3   2  198.62    4.92   0
 -25   3  -2  207.47    5.00   0
  25   3   2  178.20    6.21   0
  25  -3   2  164.69    4.72   0
 -25  -3  -2  197.21    5.75   0
 -27  -3  -2  173.95    5.56   0
 -27   3  -2  184.26    4.79   0
  27   3   2  181.33    5.01   0
  27  -3   2  172.91    4.60   0
 -29  -3  -2    4.59    4.04   0
  29  -3   2    1.90    3.88   0
 -29   3  -2    6.20    4.09   0
  29   3   2   -2.10    3.81   0
  31  -3   2    0.99    3.89   0
  31   3   2    4.14    4.20   0
 -31   3  -2   -4.86    3.92   0
 -31  -3  -2    4.51    3.97   0
 -33  -3  -2  157.99    5.47   0
 -33   3  -2  163.22    4.76   0
  33  -3   2  150.65    4.61   0
  33   3   2  160.31    4.85   0
 -35   3  -2   20.51    3.96   0
 -35  -3  -2   19.10    4.73   0
  35   3   2   30.24    4.27   0
  35  -3   2   27.39    4.15   0
  36   4  -2    4.64    4.08   0
  36  -4  -2   10.63    3.79   0
 -36  -4   2    9.11    3.86   0
 -36   4   2    2.74    3.94   0
  34   4  -2    7.07    4.25   0
  34  -4  -2    2.59    3.87   0
 -34   4   2    4.97    3.97   0
 -34  -4   2    9.58    4.78   0
  32  -4  -2   19.13    3.93   0
  32   4  -2   22.86    5.27   0
 -32   4   2   14.64    4.07   0
 -32  -4   2   12.32    4.05   0
 -30  -4   2  183.77    5.65   0
  30   4  -2  205.97    5.28   0
  30  -4  -2  177.23    4.61   0
 -30   4   2  211.73    4.98   0
  28   4  -2  114.67    4.73   0
  28  -4  -2   89.83    4.13   0
 -28   4   2  121.91    4.51   0
 -28  -4   2  104.19    4.37   0
 -26  -4   2    3.03    5.14   0
 -26   4   2    6.16    4.21   0
  26   4  -2   13.19    5.28   0
  26  -4  -2   20.16    3.85   0
  24   4  -2   12.38    4.70   0
 -24  -4   2   17.87    5.29   0
 -24   4   2    2.04    4.21   0
  24  -4  -2    8.53    4.03   0
  22   4  -2   37.25    5.50   0
 -22  -4   2   31.38    5.14   0
 -22   4   2   41.75    4.30   0
  22  -4  -2   35.49    3.94   0
 -20  -4   2   96.38    4.95   0
  20  -4  -2   90.60    4.37   0
 -20   4   2   93.44    4.84   0
  20   4  -2  107.86    5.24   0
 -18   4   2  216.40    5.33   0
 -18  -4   2  181.92    6.25   0
  18   4  -2  214.52    5.87   0
  18  -4  -2  167.91    5.06   0
 -16  -4   2   20.77    4.55   0
  16   4  -2   26.62    6.18   0
 -16   4   2   30.10    4.72   0
  16  -4  -2   19.99    4.41   0
  14   4  -2  610.54    8.57   0
 -14   4   2  562.29    6.70   0
  14  -4  -2  495.33    6.14   0
 -14  -4   2  508.86    7.89   0
 -14  -4   2  555.51   10.84   0
  12   4  -2  525.12    7.61   0
 -12   4   2  489.10    6.69   0
 -12  -4   2  449.85    7.01   0
  12  -4  -2  443.04    6.32   0
 -12  -4   2  474.95   11.50   0
 -10   4   2  743.72    7.96   0
 -10  -4   2  674.56    9.24   0
 -10  -4   2  696.33   13.60   0
  10  -4  -2  661.13    7.42   0
  10   4  -2  778.98    9.86   0
  -8   4   2  599.96    7.70   0
  -8  -4   2  584.23   13.27   0
   8   4  -2  611.10    9.49   0
   8  -4  -2  536.66    7.35   0
   6   4  -2    3.74    7.17   0
   6   4  -2    2.97    6.58   0
   6  -4  -2   -0.76    6.22   0
  -6   4   2    0.09    5.23   0
  -6   4   2    2.36    5.86   0
  -4   4   2 1421.39   11.61   0
   4   4  -2 1394.80   12.69   0
   4  -4  -2 1306.50   11.14   0
  -4   4   2 1423.76   12.07   0
   4   4  -2 1411.74   15.01   0
  -2   4   2   22.49    5.47   0
   2  -4  -2   23.05    5.69   0
  -2   4   2   24.81    5.84   0
   2   4  -2   23.67    5.58   0
   0  -4  -2   30.21    6.21   0
   0   4  -2   32.76    5.80   0
   0   4   2   29.51    5.55   0
   0   4   2   31.91    5.83   0
   2   4   2    4.99    6.30   0
  -2   4  -2   -0.90    5.65   0
  -2  -4  -2    2.89    6.86   0
   2   4   2    1.55    7.06   0
   4   4   2   36.29    7.57   0
   4   4   2   40.26    6.51   0
   4  -4   2   36.41    6.91   0
  -4  -4  -2   40.47    6.95   0
  -4   4  -2   38.90    5.84   0
  -6  -4  -2  122.38    7.23   0
   6  -4   2  124.22    5.94   0
  -6   4  -2  128.68    7.22   0
   6   4   2  131.56    7.25   0
   8  -4   2   49.90    5.14   0
  -8   4  -2   51.44    5.38   0
  -8  -4  -2   46.32    7.75   0
  -8  -4  -2   46.45    5.89   0
   8   4   2   50.69    6.43   0
  10   4   2  473.98    8.94   0
  10  -4   2  402.91    6.36   0
 -10  -4  -2  408.12    9.04   0
 -10   4  -2  438.03    6.78   0
 -10  -4  -2  435.02    8.25   0
  12   4   2   37.95    6.25   0
 -12   4  -2   39.08    4.91   0
  12  -4   2   28.23    4.56   0
 -12  -4  -2   30.61    5.59   0
 -12  -4  -2   32.94    5.73   0
  14   4   2  154.86    6.53   0
 -14   4  -2  148.09    5.10   0
  14  -4   2  132.23    4.87   0
 -14  -4  -2  134.13    6.03   0
 -16  -4  -2   40.08    5.60   0
 -16   4  -2   37.02    4.60   0
  16   4   2   39.90    6.02   0
  16  -4   2   28.76    4.39   0
 -18   4  -2  281.54    5.45   0
  18   4   2  293.50    7.11   0
  18  -4   2  238.70    5.03   0
 -18  -4  -2  258.09    6.56   0
 -20   4  -2    2.92    4.17   0
  20   4   2    3.92    4.47   0
 -20  -4  -2    5.09    5.21   0
  20  -4   2    6.10    3.93   0
  22   4   2    0.95    5.21   0
 -22  -4  -2   -2.99    5.03   0
 -22   4  -2    4.83    4.39   0
  22  -4   2    8.82    4.06   0
  24  -4   2   17.53    4.33   0
 -24  -4  -2   15.32    4.76   0
  24   4   2   20.81    4.49   0
 -24   4  -2   19.33    4.50   0
  26  -4   2   17.03    3.98   0
  26   4   2   22.60    4.30   0
 -26  -4  -2   21.87    4.12   0
 -26   4  -2   26.20    4.31   0
  28   4   2   54.43    5.34   0
 -28   4  -2   54.51    4.34   0
  28  -4   2   52.15    4.23   0
 -28  -4  -2   50.24    4.04   0
 -30   4  -2    6.84    3.99   0
  30   4   2    4.97    4.07   0
 -30  -4  -2    8.11    3.76   0
  30  -4   2    6.23    3.86   0
 -32  -4  -2   20.85    4.00   0
  32   4   2   19.99    4.16   0
 -32   4  -2   22.92    4.09   0
  32  -4   2   13.79    4.01   0
  34   4   2    2.39    5.00   0
  34  -4   2   -1.87    3.81   0
 -34  -4  -2    2.70    4.57   0
 -34   4  -2    1.13    3.90   0
 -35  -5   2    6.85    4.65   0
 -35   5   2   -2.08    3.98   0
  35  -5  -2    0.68    3.81   0
  35   5  -2    6.26    4.00   0
 -33   5   2   62.92    5.26   0
 -33  -5   2   53.01    4.86   0
  33  -5  -2   49.28    4.09   0
  33   5  -2   68.77    4.47   0
  31   5  -2  139.94    5.00   0
 -31   5   2  130.82    4.55   0
 -31  -5   2  117.07    4.55   0
  31  -5  -2  111.95    4.27   0
 -29   5   2   32.69    4.19   0
  29  -5  -2   18.55    3.88   0
 -29  -5   2   20.19    4.90   0
  29   5  -2   22.21    4.16   0
  27  -5  -2   22.37    3.86   0
  27   5  -2   33.35    5.50   0
 -27   5   2   32.32    4.18   0
 -27  -5   2   24.11    4.96   0
  25   5  -2  472.70    6.44   0
  25  -5  -2  374.62    5.42   0
 -25  -5   2  405.04    6.53   0
 -25   5   2  469.16    5.90   0
  23  -5  -2  263.16    5.10   0
 -23  -5   2  269.63    6.11   0
  23   5  -2  334.82    6.97   0
 -23   5   2  330.89    6.36   0
 -21   5   2   10.73    4.31   0
  21   5  -2    7.95    4.64   0
 -21  -5   2    3.84    5.86   0
  21  -5  -2    7.62    3.87   0
 -21  -5   2    9.19    5.04   0
  19  -5  -2  374.80    5.43   0
  19   5  -2  455.40    6.91   0
 -19  -5   2  376.29    6.88   0
 -19   5   2  455.49    5.95   0
 -19  -5   2  400.86    8.87   0
  17   5  -2  643.30    8.64   0
  17  -5  -2  526.24    6.24   0
 -17  -5   2  579.56   10.30   0
 -17  -5   2  540.50    7.78   0
 -17   5   2  615.53    7.58   0
 -15  -5   2  728.39   12.02   0
  15  -5  -2  678.80    6.72   0
 -15  -5   2  683.10    8.44   0
  15   5  -2  842.62    9.33   0
 -15   5   2  794.89    7.33   0
 -13  -5   2   26.13    5.74   0
  13   5  -2   32.69    5.24   0
  13  -5  -2   25.36    4.10   0
 -13   5   2   29.13    4.49   0
 -13  -5   2   25.36    7.49   0
  11   5  -2  244.88    7.09   0
 -11   5   2  243.95    5.53   0
 -11  -5   2  229.74    9.63   0
  11  -5  -2  211.19    5.04   0
   9   5  -2  210.80    6.76   0
  -9   5   2  213.30    6.68   0
   9  -5  -2  185.62    5.35   0
   7  -5  -2    9.23    4.66   0
   7   5  -2    3.86    5.76   0
  -7   5   2    0.27    5.19   0
  -7   5   2    9.00    4.85   0
   7   5  -2    3.61    5.84   0
  -5   5   2  966.48    9.06   0
   5   5  -2  965.66   11.35   0
   5  -5  -2  877.70    9.58   0
   5   5  -2  935.44   10.44   0
  -5   5   2  981.58    9.13   0
   3   5  -2  302.61    7.82   0
  -3   5   2  299.26    6.59   0
  -3   5   2  310.54    6.60   0
   3  -5  -2  293.22    7.70   0
  -1   5   2    2.98    5.94   0
  -1   5   2    1.94    6.04   0
   1   5  -2    3.33    6.32   0
   1   5  -2    4.98    4.69   0
   1   5   2 1019.38   11.78   0
   1   5   2  991.37   10.21   0
  -1   5  -2 1027.78    9.51   0
  -1   5  -2 1027.35    9.62   0
  -3   5  -2  168.88    5.94   0
   3   5   2  169.84    5.65   0
   3   5   2  160.12    7.53   0
   3   5   2  160.36    7.79   0
  -3  -5  -2  154.58    6.84   0
  -5  -5  -2  382.10    8.01   0
  -5   5  -2  405.75    7.73   0
   5   5   2  387.44    9.21   0
   5   5   2  419.27    8.01   0
   5  -5   2  374.54    6.64   0
  -7  -5  -2  192.21    6.66   0
  -7   5  -2  205.14    6.72   0
   7   5   2  202.28    7.18   0
   7  -5   2  184.19    6.31   0
  -9   5  -2  567.18    6.68   0
   9   5   2  602.62    9.26   0
  -9  -5  -2  534.83    8.47   0
   9  -5   2  496.21    6.33   0
 -11  -5  -2  761.84    9.87   0
  11  -5   2  719.20    7.12   0
 -11  -5  -2  777.46    9.45   0
 -11   5  -2  854.24    7.59   0
  11   5   2  890.10   10.51   0
 -13  -5  -2    7.23    5.05   0
 -13  -5  -2    3.94    5.28   0
  13   5   2    5.84    5.79   0
  13  -5   2    3.25    4.37   0
 -13   5  -2    8.15    4.65   0
 -15   5  -2   69.08    4.87   0
 -15  -5  -2   60.15    5.43   0
 -15  -5  -2   68.25    5.54   0
  15   5   2   72.64    5.98   0
  15  -5   2   61.05    4.53   0
 -17  -5  -2  117.84    5.65   0
  17   5   2  138.90    6.12   0
 -17   5  -2  123.20    4.77   0
  17  -5   2   98.48    4.42   0
 -17  -5  -2  111.68    5.57   0
 -19   5  -2  136.95    4.73   0
 -19  -5  -2  119.93    4.81   0
  19  -5   2  108.66    4.42   0
  19   5   2  144.99    6.20   0
  21  -5   2 1153.52    7.82   0
  21   5   2 1448.39   10.48   0
 -21   5  -2 1421.86    8.99   0
 -21  -5  -2 1248.49    9.89   0
  23   5   2   43.07    5.80   0
 -23  -5  -2   45.36    5.24   0
  23  -5   2   43.66    4.06   0
 -23   5  -2   56.98    4.36   0
  25  -5   2   85.55    4.21   0
  25   5   2  103.07    4.82   0
 -25   5  -2  101.66    5.24   0
 -25  -5  -2   92.66    5.07   0
 -27  -5  -2    5.98    3.71   0
 -27   5  -2    7.77    4.07   0
  27   5   2    5.49    4.34   0
  27  -5   2    5.54    3.87   0
 -29   5  -2    3.16    3.91   0
  29  -5   2   -0.49    3.74   0
 -29  -5  -2   -1.78    4.47   0
  29   5   2    2.24    5.26   0
  31  -5   2   31.38    4.72   0
 -31   5  -2   45.11    4.13   0
  31   5   2   37.59    5.29   0
 -31  -5  -2   37.32    3.94   0
  33   5   2    8.51    4.06   0
 -33   5  -2   12.68    2.79   0
  33  -5   2    5.11    3.77   0
 -33  -5  -2   12.12    3.69   0
  34  -6  -2   99.17    4.57   0
 -34  -6   2  104.60    4.74   0
  34   6  -2  183.52    5.12   0
 -34  -6   2  130.97    7.43   0
 -34   6   2  194.77    4.70   0
 -32  -6   2    4.51    5.89   0
 -32   6   2    6.65    4.04   0
 -32  -6   2    3.10    4.64   0
  32  -6  -2   10.92    3.89   0
  32   6  -2    3.55    4.12   0
 -30   6   2   13.40    3.97   0
  30   6  -2   12.49    5.04   0
  30  -6  -2    3.82    3.69   0
 -30  -6   2    5.33    5.37   0
 -30  -6   2    9.99    3.96   0
 -28  -6   2   30.29    6.20   0
 -28  -6   2   30.30    4.96   0
 -28   6   2   33.33    4.29   0
  28  -6  -2   20.35    4.00   0
  28   6  -2   42.11    4.25   0
 -26  -6   2   47.00    5.13   0
 -26   6   2   69.70    4.38   0
  26  -6  -2   40.50    4.08   0
 -26  -6   2   53.77    6.03   0
  26   6  -2   65.93    4.66   0
 -24   6   2    8.85    4.13   0
  24  -6  -2    2.45    3.93   0
 -24  -6   2    4.59    5.34   0
  24   6  -2    2.65    4.21   0
 -24  -6   2    3.59    4.66   0
 -22   6   2   19.08    4.43   0
 -22  -6   2   17.13    5.02   0
  22   6  -2   17.79    5.27   0
 -22  -6   2   18.12    6.15   0
  22  -6  -2   16.19    4.01   0
 -20   6   2  136.80    4.84   0
 -20  -6   2  119.68    7.47   0
  20  -6  -2  104.97    4.41   0
  20   6  -2  144.41    6.24   0
 -20  -6   2  112.80    5.50   0
 -18   6   2  245.44    5.19   0
 -18  -6   2  219.44    8.62   0
  18  -6  -2  193.32    5.43   0
  18   6  -2  255.68    6.72   0
 -18  -6   2  206.39    5.33   0
 -16   6   2  277.93    5.62   0
  16   6  -2  296.37    6.17   0
  16  -6  -2  225.66    5.12   0
 -16  -6   2  243.18    9.08   0
 -16  -6   2  226.42    6.37   0
 -14  -6   2  199.53    8.94   0
  14  -6  -2  186.73    5.03   0
 -14   6   2  216.64    5.45   0
  14   6  -2  234.76    7.14   0
  12  -6  -2  639.59    6.68   0
  12   6  -2  780.56    9.35   0
 -12   6   2  765.25    7.15   0
  10  -6  -2  583.51    7.11   0
  10   6  -2  681.25    8.26   0
 -10   6   2  684.36    7.15   0
 -10   6   2  637.06    7.11   0
  -8   6   2  620.52    7.01   0
   8   6  -2  611.75    8.67   0
   8  -6  -2  550.41    6.69   0
  -8   6   2  617.59    7.12   0
   8   6  -2  654.33    9.64   0
   6   6  -2    8.11    5.86   0
  -6   6   2   13.08    4.67   0
  -6   6   2   13.80    4.40   0
   6  -6  -2    9.79    4.51   0
   6   6  -2    7.86    6.01   0
   4   6  -2 1444.90   11.23   0
  -4   6   2 1356.38    9.54   0
   4   6  -2 1504.37   11.39   0
  -4   6   2 1397.35   10.94   0
   4   6  -2 1468.96   11.74   0
   2   6  -2  701.94    8.95   0
   2   6  -2  700.19    8.87   0
  -2   6   2  694.61    8.20   0
  -2   6   2  685.46    8.14   0
   0   6   2 4560.22   17.42   0
   0   6   2 4641.32   19.33   0
   0   6  -2 4582.39   17.77   0
   0   6  -2 4689.05   17.69   0
  -2   6  -2 1773.64   11.37   0
  -2   6  -2 1800.25   10.89   0
   2   6   2 1871.96   11.82   0
   2   6   2 1810.43   13.77   0
  -4  -6  -2 1792.82   12.86   0
   4   6   2 1779.39   14.18   0
  -4   6  -2 1870.55   10.77   0
   4   6   2 1856.43   14.22   0
   4   6   2 1916.88   12.87   0
  -6   6  -2  329.71    6.66   0
  -6  -6  -2  321.90    7.72   0
   6   6   2  348.14    7.49   0
   6  -6   2  299.77    5.76   0
   6   6   2  324.30    7.74   0
   8  -6   2  650.74    6.68   0
  -8  -6  -2  687.81    9.17   0
  -8   6  -2  707.25    7.07   0
   8   6   2  721.77    9.99   0
  10   6   2  128.12    7.37   0
 -10  -6  -2  111.73    6.81   0
 -10   6  -2  129.37    6.53   0
  10  -6   2  101.22    4.88   0
  12   6   2  300.54    8.43   0
 -12   6  -2  291.05    5.71   0
  12  -6   2  238.21    5.32   0
 -12  -6  -2  256.08    6.82   0
  14   6   2  215.45    7.09   0
  14  -6   2  163.20    4.91   0
 -14   6  -2  198.29    5.23   0
 -14  -6  -2  186.62    6.73   0
  16   6   2   23.01    5.81   0
 -16   6  -2   24.95    4.40   0
 -16  -6  -2   25.28    5.77   0
 -16  -6  -2   19.43    5.27   0
  16  -6   2   21.80    4.11   0
  18  -6   2  347.45    5.27   0
  18   6   2  436.37    8.01   0
 -18  -6  -2  378.59    7.42   0
 -18   6  -2  422.74    5.93   0
 -18  -6  -2  338.38    7.19   0
  20   6   2   25.73    5.90   0
 -20  -6  -2   17.78    5.15   0
  20  -6   2   20.49    4.23   0
 -20  -6  -2   23.73    5.86   0
 -20   6  -2   29.95    4.38   0
  22   6   2  217.93    6.68   0
 -22  -6  -2  168.46    5.79   0
  22  -6   2  164.64    4.68   0
 -22   6  -2  202.53    4.88   0
 -22  -6  -2  184.23    6.57   0
  24   6   2  321.56    7.03   0
 -24  -6  -2  272.77    5.50   0
 -24  -6  -2  297.10    7.33   0
  24  -6   2  254.86    4.90   0
 -24   6  -2  344.83    5.20   0
  26   6   2   64.06    5.72   0
 -26  -6  -2   55.70    5.00   0
 -26   6  -2   61.83    4.36   0
 -26  -6  -2   59.19    5.83   0
  26  -6   2   47.35    4.15   0
 -28  -6  -2   -2.27    3.81   0
 -28   6  -2    2.97    3.88   0
  28  -6   2   -3.13    3.72   0
  28   6   2    4.09    4.91   0
 -28  -6  -2    1.94    5.30   0
  30  -6   2   13.51    3.75   0
 -30  -6  -2    6.87    3.83   0
  30   6   2   12.89    5.08   0
 -30   6  -2    5.95    4.06   0
 -32   6  -2  117.97    4.49   0
 -32  -6  -2   64.34    5.54   0
  32   6   2   80.19    5.72   0
  32  -6   2   55.35    4.40   0
 -31   7   2   71.62    4.33   0
  31  -7  -2   27.36    4.03   0
 -31  -7   2   48.83    4.32   0
  31   7  -2   59.11    4.59   0
 -31  -7   2   41.08    8.02   0
  29   7  -2    6.66    4.97   0
  29  -7  -2    6.63    3.71   0
 -29   7   2    5.27    4.03   0
 -29  -7   2    3.36    6.64   0
 -29  -7   2   -0.51    4.90   0
 -27   7   2    4.66    4.26   0
 -27  -7   2    3.49    7.19   0
  27  -7  -2   -0.18    3.80   0
 -27  -7   2    0.28    3.92   0
  27   7  -2    2.70    5.15   0
 -25   7   2   61.18    4.42   0
  25  -7  -2   42.29    4.13   0
 -25  -7   2   57.16    7.61   0
 -25  -7   2   55.52    4.38   0
  25   7  -2   60.19    4.73   0
  23  -7  -2   14.43    3.83   0
  23   7  -2   19.29    5.34   0
 -23   7   2   19.11    4.15   0
 -23  -7   2   14.28    5.01   0
 -23  -7   2   13.04    7.66   0
  21  -7  -2  218.52    4.92   0
 -21  -7   2  220.25    6.27   0
  21   7  -2  293.42    6.11   0
 -21   7   2  282.06    5.48   0
 -21  -7   2  223.82    9.75   0
 -19   7   2  119.16    5.78   0
  19  -7  -2   92.52    4.42   0
 -19  -7   2  104.44    7.72   0
  19   7  -2  127.67    6.38   0
 -17   7   2  321.50    5.57   0
  17   7  -2  341.22    7.28   0
  17  -7  -2  279.93    5.12   0
 -15   7   2   25.76    4.41   0
  15  -7  -2   27.12    4.01   0
 -15   7   2   37.33    4.34   0
  15   7  -2   24.82    5.76   0
 -13   7   2  595.37    6.53   0
  13   7  -2  569.30    8.19   0
  13  -7  -2  478.40    6.03   0
 -13   7   2  528.71    6.38   0
  11   7  -2  456.26    7.99   0
 -11   7   2  475.50    6.31   0
 -11   7   2  451.60    6.32   0
  11  -7  -2  384.36    6.44   0
   9   7  -2    5.30    6.38   0
   9  -7  -2    2.37    4.01   0
  -9   7   2    0.77    4.06   0
  -9   7   2    0.43    4.65   0
   9   7  -2    1.87    5.58   0
  -7   7   2  355.82    5.91   0
  -7   7   2  339.06    5.81   0
   7   7  -2  362.47    7.67   0
   7   7  -2  352.15    6.64   0
   7  -7  -2  320.97    5.79   0
  -5   7   2 1366.32   10.27   0
   5   7  -2 1357.47   11.44   0
   5   7  -2 1289.99   11.13   0
   5   7  -2 1301.17   10.66   0
  -5   7   2 1325.34    8.90   0
   3   7  -2    4.10    5.54   0
  -3   7   2   -0.50    4.34   0
   3   7  -2    0.59    4.62   0
  -3   7   2    1.33    5.41   0
  -1   7   2 1989.28   12.10   0
   1   7  -2 1959.92   11.51   0
   1   7  -2 1873.47   12.10   0
  -1   7   2 1904.12   11.55   0
   1   7   2  178.54    6.86   0
   1   7   2  177.95    6.11   0
  -1   7  -2  168.23    6.19   0
  -1   7  -2  177.17    5.56   0
   3   7   2  742.60    8.86   0
   3   7   2  681.92    9.53   0
   3   7   2  708.14    9.54   0
  -3   7  -2  718.17    7.46   0
  -3   7  -2  708.41    7.35   0
   5   7   2  257.23    7.11   0
   5   7   2  258.42    7.23   0
  -5   7  -2  251.22    6.17   0
  -5   7  -2  265.90    6.33   0
   5   7   2  270.17    6.97   0
   7   7   2   25.38    5.47   0
  -7   7  -2   26.04    5.43   0
   7   7   2   22.06    5.80   0
   7   7   2   21.59    6.13   0
  -7  -7  -2   21.41    5.60   0
  -9   7  -2 1326.08    8.74   0
   9   7   2 1306.06   11.92   0
   9  -7   2 1156.77    8.30   0
  -9  -7  -2 1215.58   10.96   0
 -11   7  -2    0.92    4.56   0
 -11  -7  -2    0.69    4.95   0
  11  -7   2    1.19    4.33   0
  11   7   2   -1.62    6.34   0
  13   7   2  683.95   10.13   0
  13  -7   2  531.45    6.18   0
 -13   7  -2  566.95    7.28   0
 -13  -7  -2  562.49    8.67   0
 -15  -7  -2    7.05    5.71   0
 -15   7  -2    4.40    4.40   0
  15   7   2    8.53    6.38   0
  15  -7   2    5.54    4.10   0
 -17  -7  -2   83.17    6.33   0
  17   7   2   99.25    7.17   0
  17  -7   2   74.92    4.47   0
 -17   7  -2   85.15    4.77   0
 -19   7  -2   42.25    4.50   0
 -19  -7  -2   36.41    5.81   0
  19  -7   2   29.30    4.12   0
  19   7   2   35.74    6.41   0
 -21   7  -2   63.90    4.56   0
 -21  -7  -2   51.89    5.46   0
  21  -7   2   47.37    4.19   0
 -21  -7  -2   58.10    5.41   0
  21   7   2   69.39    5.85   0
 -23  -7  -2  590.62    8.51   0
  23  -7   2  616.96    6.54   0
 -23   7  -2  796.20    7.03   0
 -23  -7  -2  675.45    9.98   0
  23   7   2  797.65    9.76   0
 -25  -7  -2   33.01    5.00   0
 -25   7  -2   49.38    4.35   0
  25  -7   2   34.35    3.93   0
 -25  -7  -2   40.71    5.06   0
  25   7   2   49.66    6.35   0
 -27   7  -2   38.81    4.17   0
 -27  -7  -2   29.15    5.07   0
  27   7   2   29.86    5.36   0
 -27  -7  -2   29.00    5.00   0
  27  -7   2   38.12    3.98   0
 -29  -7  -2    2.19    5.61   0
 -29  -7  -2   -0.24    4.80   0
  29   7   2   -2.57    5.23   0
 -29   7  -2    6.69    4.16   0
  29  -7   2    5.46    3.95   0
 -31  -7  -2    8.85    5.85   0
 -31   7  -2   24.35    4.19   0
 -31  -7  -2   16.11    4.99   0
  31   7   2   18.40    5.17   0
  31  -7   2   16.77    3.98   0
  30   8  -2  152.54    6.18   0
 -30   8   2  114.61    4.84   0
  30  -8  -2  109.02    4.50   0
 -30  -8   2   88.49    5.94   0
  28   8  -2  113.96    4.96   0
 -28   8   2  100.11    4.85   0
 -28  -8   2   88.48    4.75   0
  28  -8  -2   77.78    4.44   0
  26   8  -2  352.29    7.46   0
 -26  -8   2  331.06    6.07   0
  26  -8  -2  238.58    5.24   0
 -26   8   2  331.01    5.92   0
 -24   8   2   73.12    4.34   0
  24   8  -2   77.48    5.51   0
  24  -8  -2   57.96    3.95   0
 -22   8   2    2.29    4.15   0
  22   8  -2    6.61    5.04   0
  22  -8  -2    2.32    3.84   0
 -20   8   2  186.93    4.94   0
  20  -8  -2  142.61    4.49   0
 -20   8   2  172.88    4.84   0
  20   8  -2  172.82    6.32   0
 -18   8   2   72.42    4.24   0
  18   8  -2   66.27    5.74   0
 -18   8   2   68.23    4.57   0
  18  -8  -2   59.96    4.06   0
  16  -8  -2  101.06    4.13   0
 -16   8   2  109.28    4.78   0
  16   8  -2  120.20    6.15   0
 -16   8   2  126.26    5.02   0
  14  -8  -2  492.61    6.03   0
 -14   8   2  631.94    6.74   0
  14   8  -2  571.04    8.31   0
 -12   8   2  314.60    5.55   0
  12   8  -2  329.05    7.20   0
  12  -8  -2  297.40    5.42   0
 -12   8   2  347.46    5.90   0
  10   8  -2  419.42    7.41   0
 -10   8   2  479.56    6.38   0
 -10   8   2  437.64    6.53   0
  10  -8  -2  405.77    5.94   0
   8   8  -2  353.23    6.43   0
   8   8  -2  377.58    7.68   0
  -8   8   2  347.70    6.08   0
  -8   8   2  364.73    5.47   0
   8   8  -2  338.95    7.03   0
  -6   8   2  581.19    6.83   0
   6   8  -2  601.75    8.74   0
   6   8  -2  563.61    6.95   0
   6   8  -2  559.39    8.09   0
  -6   8   2  618.16    7.18   0
   4   8  -2  531.25    7.09   0
  -4   8   2  525.49    6.57   0
   4   8  -2  548.99    7.81   0
   4   8  -2  511.03    6.91   0
  -4   8   2  568.72    7.05   0
  -2   8   2  357.14    5.99   0
   2   8  -2  370.21    6.97   0
  -2   8   2  382.69    7.26   0
   2   8  -2  370.63    6.21   0
   0   8   2  429.75    7.12   0
   0   8  -2  421.91    7.17   0
   0   8  -2  392.36    6.93   0
   0   8   2  433.29    7.59   0
   2   8   2  174.36    6.51   0
   2   8   2  181.23    5.39   0
  -2   8  -2  181.17    6.29   0
  -2   8  -2  181.24    5.21   0
  -4   8  -2 1015.93    8.41   0
  -4   8  -2 1003.90    8.72   0
   4   8   2  993.39   10.49   0
   4   8   2 1044.61    9.62   0
   4   8   2  945.43   10.40   0
   6   8   2    6.37    5.24   0
  -6   8  -2    6.90    4.42   0
   6   8   2    2.93    5.48   0
  -6   8  -2    7.65    4.27   0
   6   8   2    8.67    5.40   0
   8   8   2  189.13    6.75   0
  -8   8  -2  217.35    5.48   0
  -8   8  -2  200.55    5.12   0
   8   8   2  195.29    7.47   0
  10   8   2   -4.18    5.63   0
  10   8   2    1.02    5.36   0
 -10   8  -2   -1.45    4.16   0
 -10   8  -2    4.28    4.11   0
  12   8   2   -2.56    5.72   0
 -12  -8  -2    2.58    6.16   0
  12  -8   2    6.55    4.11   0
 -12   8  -2    2.48    4.29   0
  14  -8   2   42.18    5.26   0
 -14  -8  -2   47.82    5.49   0
  14   8   2   61.40    6.72   0
 -14   8  -2   55.70    4.60   0
 -16   8  -2   -0.87    4.35   0
  16  -8   2   -0.27    4.06   0
 -16  -8  -2    1.11    5.61   0
  16   8   2   -2.02    6.14   0
  18  -8   2  428.80    5.71   0
 -18  -8  -2  480.31    9.01   0
  18   8   2  568.93    8.96   0
 -18   8  -2  541.46    6.97   0
  20   8   2    0.63    5.51   0
 -20  -8  -2    3.90    5.53   0
 -20   8  -2    6.35    4.25   0
  20  -8   2    1.00    3.99   0
  22  -8   2   46.62    4.28   0
 -22  -8  -2   50.68    6.02   0
  22   8   2   62.34    6.56   0
 -22   8  -2   72.40    4.73   0
  24  -8   2   67.13    4.38   0
 -24  -8  -2   82.75    6.62   0
 -24   8  -2  101.40    4.78   0
  24   8   2  100.68    5.96   0
 -26   8  -2    2.44    4.27   0
  26   8   2    3.10    5.90   0
  26  -8   2   -0.34    3.90   0
 -26  -8  -2    0.67    6.25   0
  28   8   2   22.49    5.30   0
  28  -8   2   11.82    4.15   0
 -28  -8  -2   12.80    5.24   0
 -28   8  -2   19.34    4.32   0
 -28  -8  -2   16.39    5.85   0
  27   9  -2   15.51    5.17   0
  27  -9  -2   16.68    4.02   0
 -27   9   2   19.93    4.38   0
  25  -9  -2    7.18    3.94   0
 -25   9   2    8.88    4.35   0
  25   9  -2    7.91    5.15   0
  23   9  -2    4.67    5.23   0
  23  -9  -2    9.67    3.97   0
 -23   9   2    6.45    4.28   0
  21   9  -2    4.83    5.28   0
  21  -9  -2    2.43    3.56   0
 -21   9   2    1.19    3.98   0
  19   9  -2   36.50    5.57   0
 -19   9   2   40.87    4.23   0
  19  -9  -2   32.52    4.04   0
  17  -9  -2    9.51    4.76   0
  17   9  -2    3.22    5.18   0
 -17   9   2    0.70    4.21   0
  15   9  -2   65.32    5.59   0
  15  -9  -2   45.65    4.25   0
 -15   9   2   57.96    4.30   0
 -15   9   2   65.07    4.57   0
  13  -9  -2    6.04    4.75   0
  13   9  -2    0.08    5.20   0
 -13   9   2    2.53    3.98   0
 -13   9   2    8.05    5.01   0
  11   9  -2   18.00    4.30   0
  11   9  -2   18.60    4.32   0
 -11   9   2   29.59    4.22   0
 -11   9   2   23.71    4.10   0
   9   9  -2    5.37    5.09   0
  -9   9   2   -0.57    3.90   0
   9   9  -2   -3.15    5.11   0
   9   9  -2    0.77    4.18   0
  -9   9   2    8.06    5.21   0
   7   9  -2   41.72    5.79   0
  -7   9   2   38.92    4.63   0
   7   9  -2   38.22    5.57   0
  -7   9   2   38.26    4.23   0
   7   9  -2   35.53    5.25   0
  -5   9   2  720.56    7.65   0
   5   9  -2  650.23    8.10   0
  -5   9   2  656.95    6.95   0
   5   9  -2  675.48    7.54   0
   5   9  -2  687.68    8.78   0
  -3   9   2   -1.15    4.03   0
   3   9  -2    6.28    5.07   0
   3   9  -2   -0.95    5.03   0
   3   9  -2   -2.49    3.89   0
  -3   9   2   -0.65    4.56   0
   1   9  -2  128.94    5.52   0
  -1   9   2  140.30    5.41   0
   1   9  -2  123.36    5.13   0
  -1   9   2  120.55    4.97   0
   1   9   2  601.97    8.47   0
   1   9   2  612.43    7.03   0
  -1   9  -2  577.61    7.67   0
  -1   9  -2  596.20    6.97   0
   3   9   2    6.54    5.37   0
   3   9   2    5.85    4.68   0
  -3   9  -2   -0.35    4.43   0
  -3   9  -2    4.40    3.96   0
   3   9   2    4.76    4.18   0
  -5   9  -2  269.85    5.60   0
   5   9   2  250.67    7.18   0
   5   9   2  219.48    7.03   0
  -5   9  -2  235.22    5.44   0
   5   9   2  278.30    6.60   0
   7   9   2   16.68    5.32   0
   7   9   2   14.94    5.51   0
  -7   9  -2    7.97    4.14   0
  -7   9  -2    9.13    4.14   0
   7   9   2   13.98    6.42   0
   9   9   2   37.81    5.48   0
  -9   9  -2   35.18    4.22   0
   9   9   2   42.27    6.23   0
  -9   9  -2   47.64    4.25   0
 -11   9  -2   85.90    4.52   0
  11   9   2   81.97    6.58   0
  11   9   2   83.67    6.64   0
 -11   9  -2   91.01    4.57   0
  13   9   2  102.34    6.47   0
  13   9   2   86.45    6.28   0
 -13   9  -2  112.06    5.59   0
  15   9   2   66.90    6.80   0
  15  -9   2   65.57    4.48   0
 -15   9  -2   71.34    4.70   0
  17   9   2   10.18    5.45   0
  17  -9   2   15.51    4.09   0
 -17   9  -2    8.47    4.20   0
  19  -9   2    8.07    4.87   0
 -19  -9  -2    1.03    5.57   0
 -19   9  -2   -5.85    4.12   0
  19   9   2    1.27    6.02   0
 -21  -9  -2   13.72    5.95   0
  21  -9   2   16.47    4.03   0
  21   9   2   17.46    6.23   0
 -21   9  -2   15.21    4.18   0
  23  -9   2   42.09    4.33   0
 -23  -9  -2   44.43    7.28   0
 -23   9  -2   60.13    4.53   0
  23   9   2   54.65    5.60   0
  25  -9   2   55.47    4.48   0
 -25   9  -2   70.71    4.85   0
  25   9   2   76.97    6.03   0
 -25  -9  -2   68.61    8.17   0
 -22  10   2   -2.40    5.12   0
  22  10  -2    1.81    5.17   0
  22 -10  -2    2.42    4.05   0
  20 -10  -2   45.98    5.16   0
 -20  10   2   70.38    5.37   0
  20  10  -2   64.24    5.81   0
  18 -10  -2    5.68    3.68   0
  18  10  -2    3.59    5.13   0
 -18  10   2    4.21    5.20   0
 -16  10   2   14.28    5.13   0
  16 -10  -2   10.87    3.88   0
  16  10  -2   10.37    5.17   0
  14  10  -2    2.48    5.10   0
 -14  10   2    2.94    5.18   0
  14  10  -2    8.16    5.25   0
 -12  10   2  100.37    4.74   0
  12  10  -2   83.58    5.69   0
 -12  10   2   95.29    4.47   0
  12  10  -2   82.59    5.45   0
 -10  10   2    2.87    4.02   0
 -10  10   2    7.13    4.01   0
  10  10  -2    2.92    5.02   0
  10  10  -2    5.76    4.32   0
   8  10  -2   -1.88    4.82   0
   8  10  -2   -3.05    4.72   0
   8  10  -2    1.41    5.15   0
  -8  10   2   10.46    4.10   0
  -6  10   2    9.57    5.07   0
   6  10  -2    4.83    5.11   0
   6  10  -2    2.82    4.13   0
   6  10  -2    6.12    3.99   0
  -4  10   2   -1.19    5.30   0
   4  10  -2    3.31    5.05   0
   4  10  -2    1.74    4.12   0
   4  10  -2   -0.92    4.79   0
  -4  10   2   -1.99    3.92   0
   2  10  -2  156.58    5.16   0
  -2  10   2  185.82    5.36   0
   2  10  -2  158.08    5.89   0
   0  10  -2    0.89    4.24   0
   0  10   2    2.41    5.12   0
   0  10  -2    3.99    3.91   0
   0  10   2    3.64    4.02   0
  -2  10  -2    6.45    4.09   0
  -2  10  -2    5.40    4.10   0
   2  10   2    7.31    5.11   0
   2  10   2    3.74    4.99   0
   2  10   2    4.70    4.00   0
  -4  10  -2  128.31    4.71   0
   4  10   2  137.61    5.96   0
   4  10   2  128.89    6.12   0
  -4  10  -2  138.18    4.89   0
   4  10   2  120.44    6.21   0
   6  10   2   15.62    5.87   0
  -6  10  -2   20.61    5.11   0
   6  10   2   14.98    5.42   0
   6  10   2   19.98    5.11   0
  -8  10  -2   56.05    4.49   0
  -8  10  -2   54.06    4.24   0
   8  10   2   53.58    6.18   0
   8  10   2   52.87    5.66   0
  10  10   2   38.09    5.55   0
 -10  10  -2   44.36    4.48   0
  10  10   2   37.44    6.47   0
  12  10   2   26.62    5.33   0
  12  10   2   26.40    5.35   0
 -12  10  -2   30.20    4.42   0
 -12  10  -2   21.35    4.13   0
 -14  10  -2   21.40    4.23   0
  14  10   2   21.13    5.98   0
  14  10   2   22.66    5.38   0
  16  10   2    9.11    6.04   0
 -16  10  -2   11.34    4.14   0
  16  10   2   12.10    6.08   0
  18  10   2    1.86    6.09   0
 -18  10  -2    2.61    5.01   0
  18  10   2    1.67    6.17   0
 -20  10  -2   14.25    4.19   0
  20  10   2   16.19    5.89   0
  20 -10   2    8.99    4.00   0
  22  10   2   10.90    6.00   0
  22 -10   2    5.43    3.94   0
 -22  10  -2    4.04    4.18   0
 -22  10  -2   -1.88    4.18   0
  19  11  -2    1.74    5.30   0
  19  11  -2   -0.20    5.20   0
 -19  11   2    7.25    4.24   0
  17  11  -2   39.04    5.68   0
 -17  11   2   57.48    5.65   0
  17  11  -2   60.20    5.84   0
  15  11  -2   15.41    5.11   0
 -15  11   2   26.00    5.37   0
  15  11  -2   26.89    5.28   0
 -13  11   2  107.36    5.90   0
  13  11  -2   77.30    5.64   0
  13  11  -2   85.61    5.86   0
  11  11  -2    8.16    5.06   0
 -11  11   2   11.81    5.16   0
  11  11  -2   10.62    5.03   0
   9  11  -2   28.17    5.07   0
  -9  11   2   31.33    5.40   0
   9  11  -2   35.01    4.04   0
   7  11  -2   15.98    4.22   0
   7  11  -2   24.14    4.94   0
  -7  11   2   21.52    5.16   0
   7  11  -2   22.14    5.13   0
  -7  11   2   26.08    4.22   0
  -5  11   2    5.96    4.03   0
   5  11  -2    5.09    3.81   0
   5  11  -2    8.10    4.02   0
  -5  11   2   -0.15    4.97   0
   5  11  -2    5.53    4.89   0
   3  11  -2   96.89    4.52   0
  -3  11   2  106.58    4.71   0
   3  11  -2   80.18    5.41   0
   3  11  -2   77.13    5.42   0
  -1  11   2   29.29    5.18   0
   1  11  -2   16.94    5.05   0
   1  11  -2   25.06    5.00   0
   1  11   2   30.61    5.29   0
   1  11   2   37.08    4.10   0
  -1  11  -2   29.78    5.09   0
   1  11   2   33.91    5.23   0
   3  11   2    5.19    3.89   0
   3  11   2   -1.01    5.09   0
  -3  11  -2    6.78    3.91   0
   3  11   2    1.34    5.06   0
  -5  11  -2    3.91    5.04   0
   5  11   2    8.07    5.13   0
   5  11   2    6.69    5.14   0
   5  11   2   14.61    4.92   0
   7  11   2    0.45    5.04   0
   7  11   2    2.30    5.05   0
  -7  11  -2    5.05    3.95   0
  -7  11  -2    8.57    4.25   0
  -9  11  -2   11.33    5.13   0
   9  11   2   12.55    6.09   0
   9  11   2    6.13    5.16   0
  11  11   2   12.85    5.80   0
  11  11   2   16.62    5.99   0
 -11  11  -2   17.80    4.34   0
  13  11   2   59.29    6.43   0
 -13  11  -2   69.83    4.46   0
  13  11   2   59.45    6.38   0
  15  11   2    7.53    5.88   0
  15  11   2    9.46    5.68   0
 -15  11  -2   16.27    4.42   0
  17  11   2    8.53    6.14   0
  17  11   2    9.21    5.81   0
 -17  11  -2   18.13    4.20   0
 -10  12   2   33.63    5.28   0
  10  12  -2   25.61    5.12   0
  10  12  -2   23.15    5.01   0
   8  12  -2   15.96    5.24   0
   8  12  -2   21.66    5.21   0
  -8  12   2   28.20    5.04   0
   8  12  -2   27.31    5.07   0
   6  12  -2   11.53    5.20   0
  -6  12   2    9.05    4.92   0
   6  12  -2    9.71    4.96   0
   6  12  -2   12.13    4.94   0
   4  12  -2   16.95    4.33   0
   4  12  -2   23.59    5.10   0
   4  12  -2   20.65    4.92   0
  -4  12   2   27.87    5.06   0
  -2  12   2   33.56    4.93   0
  -2  12   2   31.78    5.27   0
   2  12  -2   27.54    5.01   0
   2  12  -2   42.70    4.16   0
   2  12  -2   24.93    4.38   0
   0  12   2    1.43    5.10   0
   0  12  -2   10.43    3.95   0
   0  12  -2    5.39    4.71   0
   0  12   2    7.45    4.81   0
   0  12   2    6.12    4.80   0
   0  12  -2    2.20    4.14   0
  -2  12  -2   79.67    4.66   0
   2  12   2   73.16    5.81   0
   2  12   2   90.89    5.72   0
   2  12   2  110.42    4.70   0
   4  12   2   72.47    6.14   0
   4  12   2   94.82    6.05   0
   4  12   2  132.31    5.09   0
  -4  12  -2  124.41    4.77   0
   6  12   2  183.02    7.21   0
   6  12   2  219.90    6.65   0
   6  12   2  188.43    6.99   0
  -6  12  -2  224.37    5.88   0
   8  12   2   49.37    5.86   0
   8  12   2   39.88    5.81   0
  -8  12  -2   58.86    5.34   0
  38   0  -3   -0.45    3.72   0
 -38   0   3    0.25    3.85   0
 -36   0   3   -1.62    3.72   0
  36   0  -3   -2.51    3.57   0
  34   0  -3    4.80    4.04   0
 -34   0   3    0.42    3.82   0
 -32   0   3   -1.64    3.97   0
  32   0  -3    3.54    3.87   0
  30   0  -3    4.30    3.99   0
 -30   0   3    1.83    4.22   0
  28   0  -3   -0.09    4.06   0
 -28   0   3    8.31    4.18   0
 -26   0   3    5.04    4.32   0
  26   0  -3    2.06    4.03   0
 -24   0   3   -0.21    4.49   0
  24   0  -3   -1.59    4.44   0
 -22   0   3    3.38    4.66   0
  22   0  -3    5.19    4.55   0
  20   0  -3    0.05    4.55   0
 -20   0   3   -2.21    4.46   0
 -18   0   3   -2.27    5.72   0
  18   0  -3    2.82    4.59   0
  16   0  -3    5.28    4.85   0
 -16   0   3   -0.61    4.96   0
 -14   0   3   -0.99    5.30   0
  14   0  -3    3.06    5.32   0
  12   0  -3   -1.22    6.19   0
 -12   0   3    3.42    6.29   0
  10   0  -3    5.61    7.43   0
 -10   0   3   10.06    7.60   0
   8   0  -3    1.70    8.01   0
  -8   0   3    6.04    8.17   0
   6   0  -3    6.98    8.10   0
  -6   0   3    6.70    8.51   0
  -4   0   3   11.50   13.82   0
   4   0  -3   19.76    9.13   0
   4   0  -3   12.61   11.12   0
  -4   0   3   17.08    9.78   0
  -2   0   3    2.06   10.85   0
   2   0  -3    4.85    9.97   0
  -2   0   3    3.79   13.39   0
   2   0  -3    2.56   10.40   0
  -2   0  -3   13.98   10.64   0
   2   0   3   11.65   13.09   0
   4   0   3    1.01   11.38   0
  -4   0  -3    0.75    9.17   0
   6   0   3    4.22    7.94   0
  -6   0  -3    7.82    7.83   0
  -8   0  -3    0.72    6.52   0
   8   0   3   -0.26    7.85   0
  10   0   3    0.65    5.63   0
 -10   0  -3   -1.01    5.67   0
  12   0   3    1.00    5.17   0
 -12   0  -3   -1.35    5.20   0
  14   0   3    1.26    4.89   0
 -14   0  -3    1.42    5.81   0
  16   0   3    3.67    5.44   0
 -16   0  -3   -2.65    4.59   0
 -18   0  -3    3.87    4.19   0
  18   0   3   -2.11    4.08   0
  20   0   3   -1.45    4.15   0
 -20   0  -3    6.01    4.23   0
  22   0   3    9.66    5.22   0
 -22   0  -3    2.37    3.84   0
  24   0   3    1.50    4.78   0
 -24   0  -3   -0.08    3.95   0
  26   0   3   -1.20    4.73   0
 -26   0  -3    1.15    3.95   0
 -28   0  -3    3.11    3.78   0
  28   0   3   -3.12    3.68   0
 -30   0  -3    0.36    3.98   0
  30   0   3   -4.76    4.15   0
 -32   0  -3   -4.84    4.80   0
  32   0   3   -1.92    4.07   0
  34   0   3    0.98    3.94   0
 -34   0  -3    9.11    3.66   0
 -36   0  -3    1.90    3.92   0
  36   0   3    1.52    4.14   0
 -39   1   3   36.80    3.91   0
  39  -1  -3   23.52    4.06   0
 -39  -1   3   35.56    3.94   0
  39   1  -3   27.56    4.29   0
  37   1  -3    3.34    3.91   0
 -37  -1   3   10.49    4.59   0
  37  -1  -3   18.34    3.91   0
 -37   1   3   10.68    3.86   0
 -35   1   3   55.11    4.16   0
 -35  -1   3   62.51    4.84   0
  35  -1  -3   51.13    4.11   0
  35   1  -3   58.35    5.09   0
  33  -1  -3   -0.04    3.97   0
 -33  -1   3    6.58    4.76   0
  33   1  -3   -2.22    4.77   0
 -33   1   3   11.70    4.95   0
  31  -1  -3   28.41    4.24   0
 -31  -1   3   28.56    4.94   0
 -31   1   3   41.76    4.30   0
  31   1  -3   42.76    4.95   0
 -29   1   3  714.89    6.44   0
  29  -1  -3  629.94    6.33   0
  29   1  -3  630.95    6.35   0
 -29  -1   3  688.07    6.37   0
  27  -1  -3    2.97    4.02   0
 -27   1   3    2.33    4.16   0
 -27  -1   3   -2.61    4.13   0
  27   1  -3   -2.88    4.02   0
 -25  -1   3   43.27    4.52   0
 -25   1   3   34.07    4.54   0
  25  -1  -3   41.35    4.33   0
  25   1  -3   41.75    4.53   0
 -23  -1   3   93.31    4.68   0
  23  -1  -3   76.30    4.62   0
  23   1  -3   96.98    4.79   0
 -23   1   3   89.39    4.80   0
 -21   1   3  236.42    5.52   0
  21  -1  -3  212.27    5.33   0
  21   1  -3  229.18    5.23   0
 -21  -1   3  227.53    5.48   0
 -19  -1   3   83.30    4.80   0
  19  -1  -3   73.66    4.95   0
  19   1  -3   76.64    4.88   0
 -19   1   3   81.16    5.08   0
 -17   1   3  339.12    6.21   0
  17  -1  -3  323.47    5.98   0
  17   1  -3  349.59    6.26   0
 -17  -1   3  341.56    6.30   0
  15  -1  -3  249.32    6.03   0
 -15   1   3  270.57    6.20   0
  15   1  -3  261.13    7.09   0
 -15  -1   3  269.36    6.26   0
 -13  -1   3 2006.64   12.67   0
  13  -1  -3 1908.70   11.63   0
  13   1  -3 2076.26   12.23   0
 -13   1   3 2006.70   11.94   0
  11  -1  -3 2098.16   12.93   0
  11   1  -3 2239.56   13.58   0
 -11  -1   3 2201.65   13.34   0
 -11   1   3 2189.89   13.31   0
  -9   1   3 5763.61   21.89   0
  -9  -1   3 5814.87   23.53   0
   9  -1  -3 5615.73   21.46   0
   9   1  -3 6117.72   23.32   0
   7   1  -3  730.11   11.78   0
  -7  -1   3  704.52   11.75   0
  -7   1   3  726.90   11.52   0
   7  -1  -3  680.43   10.84   0
  -5  -1   3  374.65   11.74   0
  -5   1   3  373.00   13.77   0
  -5   1   3  409.22   11.81   0
   5   1  -3  399.22   11.96   0
   5  -1  -3  390.09   12.76   0
  -3  -1   3 1315.54   20.04   0
   3   1  -3 1316.41   18.37   0
  -3   1   3 1457.96   19.03   0
   3  -1  -3 1412.73   18.60   0
   3  -1  -3 1418.74   18.59   0
  -3   1   3 1348.99   18.54   0
   1  -1  -3  206.39   11.73   0
   1  -1  -3  206.94   16.04   0
  -1   1   3  216.18   14.41   0
  -1   1   3  205.47   12.18   0
  -1   1  -3 2015.79   21.26   0
   3  -1   3  461.40   11.42   0
   3   1   3  485.17   17.52   0
  -3   1  -3  454.53   11.43   0
  -3  -1  -3  504.39   17.15   0
  -5   1  -3  483.10   10.49   0
   5   1   3  500.90   13.58   0
   5  -1   3  474.09   10.36   0
  -5  -1  -3  514.84   13.45   0
  -7   1  -3 5215.65   20.84   0
   7  -1   3 4988.80   21.00   0
  -7  -1  -3 5566.14   25.51   0
  -9  -1  -3   11.09    7.33   0
   9   1   3   11.27    7.05   0
   9  -1   3    8.91    6.14   0
  -9   1  -3    7.66    6.25   0
  11   1   3 2328.51   14.57   0
 -11   1  -3 2354.09   12.70   0
 -11  -1  -3 2458.78   13.81   0
  11  -1   3 2232.20   12.75   0
  13  -1   3 1628.21   11.04   0
 -13  -1  -3 1853.79   12.32   0
  13   1   3 1739.63   11.79   0
 -13   1  -3 1772.76   10.58   0
  15   1   3   54.91    5.91   0
 -15   1  -3   55.13    4.86   0
 -15  -1  -3   65.43    5.09   0
  15  -1   3   52.32    4.74   0
 -17  -1  -3  180.69    5.18   0
  17   1   3  163.22    6.00   0
  17  -1   3  166.78    5.22   0
 -17   1  -3  169.45    5.19   0
  19  -1   3  242.57    5.48   0
 -19   1  -3  266.65    5.49   0
 -19  -1  -3  265.50    5.30   0
  19   1   3  255.15    5.42   0
  21  -1   3    3.69    4.31   0
 -21   1  -3   -0.29    4.33   0
  21   1   3    1.97    4.03   0
 -21  -1  -3   -0.58    4.00   0
 -23   1  -3   53.06    4.41   0
 -23  -1  -3   57.93    4.32   0
  23  -1   3   54.32    4.43   0
  23   1   3   55.12    4.42   0
 -25   1  -3   47.22    4.16   0
  25   1   3   39.33    4.29   0
 -25  -1  -3   51.87    4.20   0
  25  -1   3   45.37    4.02   0
 -27   1  -3   47.05    4.15   0
  27  -1   3   44.61    4.06   0
  27   1   3   50.92    4.36   0
 -27  -1  -3   55.66    4.42   0
  29  -1   3   52.30    4.10   0
 -29   1  -3   62.79    4.19   0
  29   1   3   62.33    5.16   0
 -29  -1  -3   64.50    4.20   0
 -31  -1  -3    7.50    3.82   0
  31   1   3    1.27    4.00   0
  31  -1   3   -2.43    3.70   0
 -31   1  -3    2.00    3.79   0
  33  -1   3   26.02    4.15   0
  33   1   3   16.67    4.19   0
 -33   1  -3   28.87    4.04   0
 -33  -1  -3   32.61    4.08   0
 -35  -1  -3   35.83    4.11   0
 -35   1  -3   42.78    4.22   0
  35  -1   3   41.89    4.18   0
  35   1   3   36.20    4.21   0
  37  -1   3    0.08    3.87   0
 -37  -1  -3    1.67    3.72   0
 -37   1  -3    0.16    3.70   0
  37   1   3    3.76    4.04   0
 -38   2   3   15.38    4.08   0
 -38  -2   3   23.38    3.95   0
  38  -2  -3   28.66    4.13   0
  38   2  -3   30.00    4.19   0
 -36   2   3   17.82    4.01   0
  36   2  -3   10.51    3.97   0
 -36  -2   3   15.07    3.83   0
  36  -2  -3    9.11    3.94   0
  34  -2  -3    3.30    3.91   0
  34   2  -3   10.92    3.94   0
 -34   2   3    8.43    4.00   0
 -34  -2   3   11.81    3.81   0
 -32  -2   3    9.40    4.83   0
 -32   2   3   12.90    3.91   0
  32  -2  -3    6.08    3.90   0
  32   2  -3    4.84    4.97   0
  30  -2  -3  101.02    4.29   0
 -30  -2   3   98.54    4.27   0
  30   2  -3  110.53    4.58   0
 -30   2   3  118.79    4.53   0
 -28   2   3   34.10    4.34   0
  28   2  -3   34.62    4.45   0
 -28  -2   3   36.83    5.15   0
  28  -2  -3   30.60    4.11   0
  26   2  -3  600.73    6.60   0
  26  -2  -3  531.16    5.93   0
 -26  -2   3  596.88    6.31   0
 -26   2   3  606.54    6.27   0
  24  -2  -3  433.80    5.65   0
 -24   2   3  457.20    5.90   0
  24   2  -3  443.09    5.99   0
 -24  -2   3  459.89    5.87   0
  22   2  -3 1420.07    8.87   0
  22  -2  -3 1265.39    8.17   0
 -22  -2   3 1369.32    8.97   0
 -22   2   3 1433.75    8.45   0
  20  -2  -3  513.40    6.15   0
 -20   2   3  575.53    6.47   0
 -20  -2   3  552.65    6.32   0
  20   2  -3  591.14    6.49   0
 -18  -2   3  750.94    7.37   0
  18  -2  -3  677.82    6.80   0
  18   2  -3  763.85    7.57   0
 -18   2   3  758.68    7.23   0
  16  -2  -3  881.29    7.53   0
 -16  -2   3  937.76    8.34   0
 -16   2   3  972.65    7.88   0
  16   2  -3  996.83    8.69   0
  14   2  -3  816.11    8.48   0
 -14  -2   3  763.08    8.99   0
 -14   2   3  802.75    8.07   0
  14  -2  -3  736.37    7.65   0
 -12  -2   3  335.37    7.03   0
  12  -2  -3  311.67    6.67   0
  12   2  -3  362.08    8.18   0
 -12   2   3  348.35    7.08   0
 -10  -2   3   93.34    6.51   0
  10  -2  -3   90.73    6.36   0
  10   2  -3  102.33    8.01   0
 -10   2   3   98.20    6.82   0
  -8   2   3 6837.43   23.51   0
   8  -2  -3 6285.89   21.70   0
  -4   2   3 3762.28   22.44   0
   4  -2  -3 3617.17   21.83   0
  -4  -2   3 3689.00   24.22   0
   4   2  -3 3764.15   23.25   0
  -4   2   3 3777.42   23.18   0
   2  -2  -3 3203.32   25.86   0
  -2   2   3 3476.31   26.54   0
   2  -2  -3 3432.10   22.00   0
  -2   2   3 3348.80   21.70   0
   0  -2  -3 4508.59   24.99   0
   0   2   3 4781.44   27.11   0
  -2   2  -3   81.11    9.36   0
  -2  -2  -3   85.95   10.67   0
   2   2   3   92.00    9.34   0
   2  -2   3   85.44    8.93   0
   2   2   3   81.54   15.99   0
  -4  -2  -3   15.26   12.61   0
  -4   2  -3   19.89    8.17   0
   4  -2   3   17.22    7.92   0
   4   2   3   17.15   11.50   0
   6  -2   3 5375.41   20.71   0
  -6   2  -3 5718.76   21.25   0
  -8   2  -3   83.72    6.60   0
   8   2   3   87.91    7.73   0
   8  -2   3   78.69    6.44   0
  -8  -2  -3   89.32    7.75   0
 -10  -2  -3  723.63    9.20   0
  10   2   3  709.16   10.22   0
 -10   2  -3  692.08    8.51   0
  10  -2   3  662.25    8.08   0
 -12   2  -3    1.37    5.02   0
 -12  -2  -3    3.34    6.08   0
  12   2   3   -0.13    6.02   0
  12  -2   3    4.26    5.02   0
 -14  -2  -3  562.14    7.96   0
  14   2   3  542.04    7.58   0
 -14   2  -3  535.74    6.72   0
  14  -2   3  501.76    6.51   0
  16  -2   3    4.29    4.56   0
  16   2   3    1.21    4.35   0
 -16  -2  -3   -2.26    5.27   0
 -16   2  -3    3.07    4.66   0
  18  -2   3  530.87    6.57   0
  18   2   3  587.37    7.38   0
 -18  -2  -3  614.73    7.89   0
 -18   2  -3  585.35    6.56   0
 -20  -2  -3  135.84    5.23   0
  20  -2   3  116.27    4.87   0
  20   2   3  130.41    5.35   0
 -20   2  -3  134.05    4.95   0
  22  -2   3   35.49    4.12   0
 -22   2  -3   20.74    4.45   0
  22   2   3   30.62    4.19   0
 -22  -2  -3   35.71    4.41   0
 -24  -2  -3   32.11    5.21   0
 -24   2  -3   32.12    4.20   0
  24   2   3   28.32    5.19   0
  24  -2   3   26.59    4.09   0
  26  -2   3   12.89    4.09   0
 -26  -2  -3   26.46    5.27   0
 -26   2  -3   26.56    4.13   0
  26   2   3   16.39    4.29   0
 -28   2  -3  242.28    4.96   0
  28  -2   3  198.34    4.97   0
 -28  -2  -3  228.44    5.07   0
  28   2   3  231.44    5.35   0
 -30   2  -3  303.81    4.97   0
  30  -2   3  237.98    5.60   0
  30   2   3  251.89    5.34   0
 -30  -2  -3  286.23    5.04   0
  32   2   3    3.77    4.97   0
 -32   2  -3    9.33    3.92   0
 -32  -2  -3    5.13    3.91   0
  32  -2   3    2.97    4.00   0
 -34   2  -3   35.63    4.01   0
 -34  -2  -3   40.74    4.09   0
  34  -2   3   32.11    4.08   0
  34   2   3   36.97    4.36   0
 -36   2  -3   15.63    3.94   0
  36  -2   3   16.43    4.07   0
 -36  -2  -3   22.18    4.71   0
  36   2   3   12.81    4.29   0
  37   3  -3    4.49    3.99   0
  37  -3  -3    5.79    4.62   0
 -37  -3   3    3.40    3.74   0
 -37   3   3   -0.17    3.95   0
  35   3  -3   57.71    5.31   0
 -35   3   3   54.96    4.32   0
 -35  -3   3   57.51    4.16   0
  35  -3  -3   36.14    4.07   0
 -33  -3   3  195.06    4.78   0
 -33   3   3  226.20    4.82   0
  33  -3  -3  172.04    4.63   0
  33   3  -3  210.03    5.02   0
  31   3  -3  155.90    5.74   0
 -31  -3   3  157.82    5.37   0
  31  -3  -3  137.85    4.44   0
 -31   3   3  171.05    4.74   0
  29   3  -3   59.38    4.47   0
  29  -3  -3   45.11    4.09   0
 -29   3   3   53.90    4.23   0
 -29  -3   3   55.39    4.34   0
  27  -3  -3   77.96    4.50   0
 -27  -3   3   77.61    5.64   0
  27   3  -3   89.70    4.95   0
 -27   3   3   80.51    4.72   0
  25   3  -3  596.62    6.68   0
 -25  -3   3  563.62    6.44   0
 -25   3   3  608.52    6.15   0
  25  -3  -3  480.98    5.88   0
  23  -3  -3   58.14    4.21   0
 -23   3   3   62.88    4.51   0
  23   3  -3   67.73    5.64   0
 -23  -3   3   60.95    5.48   0
 -21  -3   3  140.12    5.00   0
 -21   3   3  148.42    5.04   0
  21   3  -3  137.36    5.02   0
  21  -3  -3  123.21    4.64   0
  19   3  -3  602.50    7.68   0
 -19  -3   3  534.45    6.63   0
 -19   3   3  572.21    6.48   0
  19  -3  -3  504.49    6.09   0
 -17  -3   3   11.42    5.61   0
  17  -3  -3    7.76    4.49   0
  17   3  -3    3.60    4.71   0
 -17   3   3   11.25    4.63   0
  15   3  -3 1185.47    9.51   0
 -15   3   3 1149.10    8.56   0
 -15  -3   3 1049.07    8.95   0
  15  -3  -3 1017.20    8.02   0
 -13  -3   3  321.67    6.69   0
 -13   3   3  351.39    6.36   0
  13   3  -3  356.75    7.87   0
  13  -3  -3  313.68    5.94   0
 -11  -3   3 2099.65   12.87   0
  11  -3  -3 2019.19   11.26   0
 -11   3   3 2218.93   11.82   0
  11   3  -3 2387.80   14.38   0
  -9   3   3 1747.22   11.47   0
   9  -3  -3 1574.14   10.82   0
  -9  -3   3 1663.56   25.42   0
   9   3  -3 1783.36   13.69   0
  -9  -3   3 1573.45   12.35   0
   7   3  -3   86.68    6.54   0
  -7   3   3   87.92    7.40   0
   7  -3  -3   84.77    6.02   0
  -7   3   3   91.33    7.74   0
  -7  -3   3   80.64    8.07   0
  -5   3   3 1038.23   11.03   0
   5   3  -3  991.28   11.85   0
   5   3  -3 1026.64   18.11   0
  -5   3   3 1031.81   11.13   0
   5  -3  -3  953.57   10.72   0
   3  -3  -3 7082.52   25.77   0
  -3   3   3 7124.36   25.36   0
   1  -3  -3 5584.10   23.57   0
  -1   3   3 5639.67   24.05   0
  -1  -3  -3  725.74   10.65   0
  -1   3  -3  781.08   12.01   0
   1   3   3  742.46   15.35   0
   1   3   3  779.78   10.88   0
   3  -3   3 1628.34   12.82   0
   3   3   3 1830.17   14.99   0
   3   3   3 1671.03   22.43   0
  -3  -3  -3 1663.42   14.71   0
  -3   3  -3 1649.25   13.39   0
  -5  -3  -3   63.82    9.70   0
   5   3   3   73.48    8.57   0
   5  -3   3   58.60    6.44   0
  -5   3  -3   73.26    8.35   0
  -5  -3  -3   71.65    7.31   0
   7   3   3  104.81    7.48   0
  -7   3  -3   82.75    6.30   0
  -7  -3  -3   87.13    6.97   0
  -7  -3  -3   81.83    7.96   0
   7  -3   3   77.92    5.95   0
  -9  -3  -3  471.32    9.82   0
   9  -3   3  438.93    7.25   0
  -9   3  -3  482.32    7.42   0
   9   3   3  522.33    9.68   0
 -11   3  -3  571.13    7.11   0
  11  -3   3  527.79    6.89   0
  11   3   3  624.89    9.62   0
 -11  -3  -3  585.86    9.14   0
 -13   3  -3 1921.91   10.04   0
  13   3   3 1993.95   13.50   0
 -13  -3  -3 1950.74   12.85   0
  13  -3   3 1693.00    9.69   0
 -15   3  -3  905.92    7.45   0
 -15  -3  -3  921.51    8.71   0
  15   3   3  958.45    9.76   0
  15  -3   3  807.59    7.25   0
  17  -3   3 1182.75    8.15   0
  17   3   3 1340.67   10.80   0
 -17   3  -3 1356.01    8.34   0
 -17  -3  -3 1350.46   10.10   0
  19   3   3   24.90    5.71   0
 -19   3  -3   23.30    4.58   0
 -19  -3  -3   22.81    5.45   0
  19  -3   3   18.09    4.26   0
 -21   3  -3  335.11    5.39   0
 -21  -3  -3  325.71    5.75   0
  21   3   3  320.65    6.08   0
  21  -3   3  283.58    5.30   0
 -23  -3  -3  968.96    7.88   0
 -23   3  -3  970.12    7.33   0
  23   3   3  947.01    8.84   0
  23  -3   3  816.71    6.95   0
  25   3   3  135.84    5.56   0
  25  -3   3  127.36    4.67   0
 -25   3  -3  151.68    4.89   0
 -25  -3  -3  137.66    4.72   0
  27  -3   3  142.35    4.65   0
 -27   3  -3  181.05    4.68   0
 -27  -3  -3  170.14    5.54   0
  27   3   3  156.10    5.91   0
  29  -3   3  134.40    4.52   0
  29   3   3  152.02    5.76   0
 -29   3  -3  173.85    4.61   0
 -29  -3  -3  165.03    4.85   0
 -31   3  -3   48.32    4.18   0
 -31  -3  -3   45.93    4.07   0
  31   3   3   39.92    5.14   0
  31  -3   3   39.30    4.22   0
 -33  -3  -3   39.00    4.02   0
  33   3   3   26.07    5.17   0
 -33   3  -3   32.98    4.06   0
  33  -3   3   23.93    4.81   0
 -35  -3  -3   81.11    4.46   0
 -35   3  -3  112.51    4.45   0
  35  -3   3   60.02    4.34   0
  35   3   3   78.30    4.95   0
  36   4  -3   16.76    4.18   0
 -36  -4   3   17.13    4.72   0
 -36   4   3   25.43    4.00   0
  36  -4  -3   15.33    3.80   0
 -34   4   3  127.22    4.59   0
  34  -4  -3  101.66    4.38   0
 -34  -4   3  119.82    4.71   0
  34   4  -3  132.03    4.83   0
 -32   4   3   21.86    4.96   0
  32   4  -3   26.10    5.07   0
  32  -4  -3   22.23    3.89   0
 -32  -4   3   23.73    3.93   0
  30   4  -3   -0.95    4.86   0
 -30  -4   3    4.43    4.71   0
 -30   4   3    1.68    3.92   0
  30  -4  -3    5.37    3.87   0
  28   4  -3   25.46    5.54   0
  28  -4  -3   29.62    3.86   0
 -28  -4   3   26.15    4.15   0
 -28   4   3   26.58    4.03   0
 -26   4   3   15.66    4.31   0
  26   4  -3   13.83    4.22   0
  26  -4  -3   13.54    3.84   0
 -26  -4   3   27.39    5.11   0
 -24  -4   3  517.42    7.08   0
 -24   4   3  571.53    6.21   0
  24  -4  -3  455.21    5.74   0
  24   4  -3  576.75    7.62   0
 -22   4   3  261.54    5.25   0
  22  -4  -3  223.89    4.81   0
 -22  -4   3  237.42    5.18   0
  22   4  -3  259.03    6.56   0
  20   4  -3  214.88    5.69   0
 -20  -4   3  185.58    5.35   0
  20  -4  -3  175.88    4.87   0
 -20   4   3  207.00    5.27   0
  18  -4  -3    3.91    4.15   0
 -18   4   3    8.30    4.45   0
 -18  -4   3    2.22    4.47   0
  18   4  -3    2.30    4.72   0
 -16   4   3 1022.84    8.59   0
  16  -4  -3  897.16    7.39   0
 -16  -4   3  954.18    9.14   0
  16   4  -3 1115.98    9.39   0
 -14  -4   3  483.33    7.03   0
  14   4  -3  554.49    7.55   0
 -14   4   3  535.70    6.53   0
  14  -4  -3  475.53    6.18   0
 -14  -4   3  517.64   12.50   0
 -12  -4   3  383.11   12.50   0
  12   4  -3  437.20    8.22   0
 -12   4   3  405.94    6.50   0
 -12  -4   3  363.20    6.76   0
  12  -4  -3  365.72    5.99   0
 -10   4   3 4865.15   16.73   0
 -10  -4   3 4445.38   18.42   0
  10  -4  -3 4333.52   15.62   0
  10   4  -3 5014.60   19.45   0
  -8   4   3 2704.79   13.54   0
   8  -4  -3 2397.71   13.09   0
   8   4  -3 2697.65   15.45   0
  -8   4   3 2732.34   13.59   0
  -6   4   3  570.95    8.37   0
   6   4  -3  562.28    9.53   0
  -6   4   3  572.12    8.13   0
   6  -4  -3  506.99    7.67   0
   6   4  -3  576.58   12.12   0
   4  -4  -3   26.95    5.61   0
   4   4  -3   27.33    7.06   0
  -4   4   3   28.90    6.64   0
  -4   4   3   28.98    6.18   0
   4   4  -3   31.01    5.96   0
  -2   4   3  407.55    8.04   0
  -2   4   3  403.04    8.84   0
   2  -4  -3  376.51    9.05   0
   0   4   3  495.88   10.22   0
   0   4   3  479.34    8.00   0
   0  -4  -3  497.91    8.46   0
   0   4  -3  502.51    8.20   0
   2   4   3 1494.93   15.99   0
  -2   4  -3 1506.42   11.56   0
   2   4   3 1559.78   13.16   0
  -2  -4  -3 1484.01   12.49   0
  -4   4  -3 2696.09   14.03   0
   4   4   3 2889.56   17.20   0
   4  -4   3 2559.72   13.59   0
   4   4   3 2641.31   21.50   0
  -4  -4  -3 2614.75   16.27   0
  -6  -4  -3 1487.29   12.82   0
   6   4   3 1554.50   16.46   0
  -6   4  -3 1521.53   10.70   0
   6  -4   3 1412.03   10.24   0
  -8   4  -3  790.77    8.07   0
   8   4   3  862.45   12.41   0
  -8  -4  -3  779.19    9.86   0
  -8  -4  -3  744.09   12.09   0
   8  -4   3  710.43    7.75   0
  10   4   3  232.10    8.53   0
  10  -4   3  197.42    5.57   0
 -10  -4  -3  210.36    6.66   0
 -10  -4  -3  198.16    7.75   0
 -10   4  -3  206.84    5.92   0
 -12  -4  -3 2690.98   16.16   0
  12  -4   3 2552.55   11.98   0
  12   4   3 3143.91   17.49   0
 -12   4  -3 2861.87   11.95   0
  14   4   3  169.22    6.56   0
  14  -4   3  147.17    4.95   0
 -14  -4  -3  152.15    6.19   0
 -14   4  -3  156.72    5.94   0
  16  -4   3   77.03    4.73   0
 -16  -4  -3   83.22    5.61   0
  16   4   3   93.83    6.19   0
 -16   4  -3   82.16    4.89   0
  18   4   3  304.22    7.12   0
  18  -4   3  257.37    5.13   0
 -18  -4  -3  281.91    6.42   0
 -18   4  -3  302.53    5.39   0
 -20   4  -3  405.80    5.55   0
 -20  -4  -3  376.08    6.60   0
  20  -4   3  335.51    5.25   0
  20   4   3  392.99    7.32   0
 -22  -4  -3  392.45    6.03   0
 -22   4  -3  409.92    5.79   0
  22  -4   3  345.06    5.48   0
  22   4   3  386.21    7.19   0
  24  -4   3  460.14    5.89   0
  24   4   3  519.83    7.89   0
 -24  -4  -3  503.20    6.97   0
 -24   4  -3  548.01    6.12   0
 -26  -4  -3  342.83    5.59   0
 -26   4  -3  389.02    5.41   0
  26   4   3  360.73    6.22   0
  26  -4   3  311.63    5.25   0
  28  -4   3    8.18    3.96   0
 -28   4  -3    2.28    4.04   0
 -28  -4  -3    5.42    3.72   0
  28   4   3    4.24    4.85   0
 -30  -4  -3   -6.98    3.84   0
  30  -4   3    6.05    3.86   0
  30   4   3    2.39    5.05   0
 -30   4  -3    3.32    3.91   0
  32  -4   3  169.05    4.72   0
 -32  -4  -3  168.99    5.54   0
 -32   4  -3  183.29    4.98   0
  32   4   3  165.62    6.11   0
 -34   4  -3   51.30    4.31   0
  34  -4   3   45.35    4.14   0
  34   4   3   52.99    4.42   0
 -34  -4  -3   57.24    4.12   0
  35   5  -3    2.16    5.07   0
 -35   5   3    2.38    3.89   0
 -35  -5   3    4.28    3.89   0
  35  -5  -3    8.50    3.81   0
 -33   5   3   25.06    4.04   0
 -33  -5   3   15.95    3.86   0
  33  -5  -3   14.72    3.88   0
  33   5  -3   13.18    4.16   0
 -31  -5   3    5.41    4.76   0
 -31   5   3    2.05    3.99   0
  31  -5  -3    1.15    3.78   0
  31   5  -3    0.06    5.13   0
  29   5  -3   37.38    5.44   0
  29  -5  -3   36.29    3.93   0
 -29   5   3   45.07    4.31   0
 -29  -5   3   29.10    4.19   0
 -27  -5   3   18.31    4.10   0
  27  -5  -3   27.22    3.83   0
 -27   5   3   24.44    4.22   0
  27   5  -3   23.89    4.45   0
  25  -5  -3   13.72    3.96   0
  25   5  -3   18.03    4.47   0
 -25  -5   3   16.97    4.87   0
 -25   5   3   17.31    4.30   0
  23  -5  -3  205.14    4.88   0
  23   5  -3  258.16    5.75   0
 -23  -5   3  225.44    5.84   0
 -23   5   3  258.80    5.38   0
  21   5  -3  204.38    5.58   0
 -21  -5   3  163.91    4.97   0
 -21   5   3  203.94    5.06   0
  21  -5  -3  160.21    4.64   0
 -21  -5   3  173.38    7.55   0
  19   5  -3  375.19    6.59   0
  19  -5  -3  288.19    5.33   0
 -19   5   3  348.63    6.53   0
 -19  -5   3  295.77    6.58   0
 -19  -5   3  319.25    9.53   0
 -17   5   3  422.39    6.10   0
 -17  -5   3  360.31    6.97   0
  17   5  -3  439.48    7.03   0
 -17  -5   3  377.23   10.59   0
  17  -5  -3  346.30    5.63   0
 -15  -5   3  163.24    9.18   0
  15   5  -3  182.63    6.92   0
 -15   5   3  179.05    5.28   0
  15  -5  -3  150.82    4.80   0
 -15  -5   3  154.77    5.39   0
  13   5  -3  388.62    6.90   0
 -13  -5   3  340.62   11.42   0
 -13   5   3  360.37    5.83   0
  13  -5  -3  318.26    5.43   0
 -13  -5   3  322.48    7.08   0
  11  -5  -3   22.95    4.28   0
  11   5  -3   26.27    5.74   0
 -11   5   3   25.68    4.39   0
 -11   5   3   28.05    5.14   0
   9   5  -3  635.70    8.06   0
  -9   5   3  649.26    7.37   0
  -9   5   3  626.44    7.34   0
   9  -5  -3  570.85    6.92   0
   7   5  -3   28.91    5.87   0
   7  -5  -3   27.32    5.87   0
   7   5  -3   24.64    6.55   0
  -7   5   3   26.40    5.09   0
  -7   5   3   24.92    5.91   0
  -5   5   3    6.24    4.69   0
   5   5  -3    4.62    6.16   0
   5   5  -3    2.26    6.10   0
   5  -5  -3    5.63    4.80   0
  -5   5   3    7.37    5.35   0
  -3   5   3  220.72    6.13   0
   3   5  -3  207.09    7.24   0
  -3   5   3  213.25    6.33   0
   3  -5  -3  197.19    7.26   0
   1   5  -3  136.57    6.81   0
   1   5  -3  138.10    6.96   0
  -1   5   3  141.38    5.82   0
  -1   5   3  137.45    6.81   0
   1   5   3 2230.04   13.13   0
  -1   5  -3 2279.80   12.82   0
   1   5   3 2193.76   16.01   0
  -1  -5  -3 2195.80   13.95   0
  -3  -5  -3    3.81    6.03   0
   3   5   3    1.31    4.67   0
   3   5   3   -3.36    6.63   0
   3   5   3    0.48    6.65   0
  -3   5  -3    4.37    6.26   0
   5   5   3  229.01    8.55   0
  -5  -5  -3  219.84    6.01   0
   5   5   3  248.16    6.90   0
  -5   5  -3  235.47    6.15   0
   5  -5   3  215.79    6.83   0
   7   5   3   15.47    6.72   0
  -7  -5  -3   17.89    5.54   0
  -7   5  -3   16.23    4.83   0
   7  -5   3   11.73    4.58   0
   9   5   3  256.64    8.63   0
  -9  -5  -3  219.59    6.72   0
   9  -5   3  206.64    5.49   0
  -9   5  -3  239.89    6.64   0
 -11  -5  -3  111.30    5.96   0
  11   5   3  125.66    6.63   0
 -11   5  -3  118.80    6.17   0
  11  -5   3  106.54    4.85   0
 -11  -5  -3  106.30    6.50   0
 -13   5  -3   75.38    4.92   0
  13  -5   3   68.95    4.65   0
 -13  -5  -3   72.89    5.76   0
 -13  -5  -3   73.15    6.36   0
  13   5   3   86.86    6.31   0
 -15  -5  -3  541.63    7.85   0
 -15   5  -3  567.31    6.56   0
  15  -5   3  492.92    6.13   0
 -15  -5  -3  511.30    7.86   0
  15   5   3  607.73    9.02   0
  17   5   3   49.80    5.51   0
  17  -5   3   48.30    4.18   0
 -17  -5  -3   52.24    5.23   0
 -17  -5  -3   45.53    5.08   0
 -17   5  -3   49.71    4.55   0
 -19  -5  -3  312.44    6.87   0
 -19   5  -3  359.04    5.71   0
  19   5   3  387.77    7.69   0
  19  -5   3  295.30    5.33   0
  21  -5   3   41.91    4.22   0
 -21   5  -3   51.79    4.35   0
  21   5   3   48.38    5.98   0
 -21  -5  -3   39.54    5.48   0
  23   5   3   60.65    5.65   0
  23  -5   3   45.45    4.10   0
 -23  -5  -3   51.14    5.18   0
 -23   5  -3   68.37    4.41   0
  25  -5   3   12.33    3.81   0
  25   5   3   17.79    5.18   0
 -25   5  -3   18.72    4.01   0
 -25  -5  -3   11.67    3.95   0
  27   5   3    3.12    4.04   0
  27  -5   3    8.99    4.66   0
 -27  -5  -3    0.20    3.63   0
 -27   5  -3    6.98    3.97   0
 -29  -5  -3    6.70    4.60   0
  29   5   3    8.04    5.11   0
 -29   5  -3    3.68    3.99   0
  29  -5   3    4.57    3.81   0
 -31  -5  -3   19.40    4.78   0
 -31   5  -3   11.38    4.09   0
  31  -5   3   10.78    3.93   0
  31   5   3   12.32    4.21   0
 -33   5  -3    5.66    4.00   0
  33   5   3   -2.60    4.91   0
  33  -5   3    3.36    3.90   0
 -33  -5  -3    9.14    4.48   0
  34  -6  -3   14.75    3.99   0
 -34  -6   3   19.70    6.20   0
  34   6  -3   15.83    4.85   0
 -34   6   3   19.10    4.09   0
 -34  -6   3   16.90    4.80   0
 -32   6   3   29.59    4.05   0
  32   6  -3   29.38    5.13   0
  32  -6  -3   19.54    3.93   0
 -32  -6   3   25.80    6.38   0
 -32  -6   3   19.38    3.94   0
  30   6  -3   11.10    4.21   0
  30  -6  -3   10.25    3.68   0
 -30   6   3    3.52    3.86   0
 -30  -6   3    8.57    5.86   0
 -30  -6   3    1.84    4.71   0
  28   6  -3  132.05    5.87   0
  28  -6  -3  107.81    4.50   0
 -28   6   3  146.81    4.87   0
 -28  -6   3  113.52    7.14   0
 -28  -6   3  115.70    4.38   0
 -26  -6   3   14.74    4.67   0
 -26   6   3   10.38    4.16   0
  26   6  -3   16.53    5.15   0
  26  -6  -3   20.54    3.79   0
 -26  -6   3   13.14    6.76   0
 -24  -6   3    2.54    4.76   0
 -24   6   3   -0.73    4.25   0
 -24  -6   3    1.17    6.84   0
  24   6  -3   -0.89    4.34   0
  24  -6  -3    0.35    3.88   0
  22  -6  -3  149.21    4.51   0
 -22  -6   3  157.26    5.00   0
  22   6  -3  190.21    6.24   0
 -22  -6   3  159.58    8.37   0
 -22   6   3  192.72    5.01   0
 -20  -6   3   26.37    4.21   0
 -20  -6   3   25.55    7.96   0
  20   6  -3   31.42    4.58   0
  20  -6  -3   14.51    4.02   0
 -20   6   3   23.01    4.42   0
 -18  -6   3  110.86    5.58   0
 -18  -6   3  118.58    9.50   0
  18  -6  -3  109.97    4.45   0
 -18   6   3  128.31    4.90   0
  18   6  -3  143.89    6.12   0
 -16  -6   3   97.59    4.96   0
  16   6  -3  122.82    5.42   0
  16  -6  -3   86.46    4.49   0
 -16  -6   3  104.06    8.85   0
 -16   6   3  102.78    4.91   0
 -14   6   3   88.30    4.73   0
  14   6  -3   85.36    6.39   0
  14  -6  -3   73.46    4.30   0
 -14   6   3   82.73    4.99   0
 -12   6   3    4.15    4.67   0
  12  -6  -3    3.46    3.96   0
 -12   6   3    0.75    4.33   0
  12   6  -3    5.07    4.71   0
 -10   6   3  155.25    5.19   0
  10   6  -3  147.87    6.39   0
 -10   6   3  151.09    5.34   0
  10  -6  -3  129.72    4.70   0
   8  -6  -3   27.87    4.35   0
   8   6  -3   32.93    6.79   0
   8   6  -3   30.73    4.63   0
  -8   6   3   30.53    4.76   0
  -8   6   3   29.43    4.53   0
   6   6  -3  532.97    8.99   0
   6  -6  -3  480.17    7.50   0
   6   6  -3  518.91    7.58   0
  -6   6   3  513.68    6.73   0
  -6   6   3  531.11    7.79   0
   4   6  -3 2572.91   15.55   0
   4   6  -3 2488.54   13.33   0
  -4   6   3 2652.73   14.26   0
  -4   6   3 2560.01   12.89   0
   2   6  -3  184.27    5.59   0
   2   6  -3  163.91    5.78   0
  -2   6   3  174.82    5.41   0
  -2   6   3  177.59    6.45   0
   0   6   3  198.51    7.11   0
   0   6   3  193.34    5.55   0
   0   6  -3  274.27    6.07   0
   0   6  -3  259.11    6.96   0
  -2  -6  -3  106.28    5.49   0
   2   6   3  102.87    6.53   0
   2   6   3  108.03    6.19   0
  -2   6  -3  102.61    6.15   0
   4   6   3    9.92    7.01   0
   4   6   3    9.34    5.95   0
   4   6   3   14.71    4.47   0
  -4   6  -3   14.52    5.51   0
  -4  -6  -3    8.95    4.83   0
   6   6   3  706.03   10.50   0
  -6  -6  -3  720.30    9.04   0
   6   6   3  736.35   10.75   0
   6   6   3  787.34    9.33   0
  -6   6  -3  754.94    7.18   0
  -8   6  -3   11.72    4.68   0
  -8  -6  -3   12.63    5.46   0
   8  -6   3    8.41    4.38   0
   8   6   3   21.98    5.70   0
 -10   6  -3  446.61    6.40   0
  10  -6   3  372.92    5.98   0
  10   6   3  450.56    9.49   0
 -10  -6  -3  394.67    7.56   0
 -12  -6  -3   72.74    5.49   0
  12   6   3   79.08    6.21   0
  12  -6   3   67.26    5.66   0
 -12   6  -3   74.88    4.98   0
 -14   6  -3   -2.46    4.53   0
  14   6   3    4.12    5.84   0
 -14  -6  -3    5.16    4.90   0
  14  -6   3    4.59    4.19   0
  16   6   3   64.83    6.31   0
 -16  -6  -3   51.47    6.42   0
  16  -6   3   58.85    4.24   0
 -16  -6  -3   54.65    5.28   0
 -16   6  -3   63.37    4.57   0
 -18  -6  -3    0.13    5.75   0
 -18   6  -3    9.58    4.49   0
  18  -6   3   -3.73    4.20   0
  18   6   3    9.36    6.48   0
 -18  -6  -3    2.55    5.96   0
 -20  -6  -3  368.22    7.68   0
  20   6   3  437.65    8.19   0
 -20   6  -3  439.96    5.88   0
 -20  -6  -3  386.39    7.26   0
  20  -6   3  333.26    5.46   0
 -22  -6  -3   86.56    5.29   0
  22  -6   3   67.62    4.24   0
  22   6   3  100.06    6.03   0
 -22   6  -3  104.95    4.59   0
 -22  -6  -3   89.43    5.32   0
 -24  -6  -3   45.93    5.53   0
  24  -6   3   35.17    4.10   0
  24   6   3   48.55    5.55   0
 -24  -6  -3   40.05    5.13   0
 -24   6  -3   60.65    4.26   0
 -26   6  -3    1.14    3.87   0
  26   6   3    1.57    5.20   0
 -26  -6  -3    1.88    5.42   0
  26  -6   3   -2.33    3.79   0
 -26  -6  -3   -0.03    4.71   0
 -28   6  -3   26.48    4.11   0
 -28  -6  -3   21.59    4.81   0
  28  -6   3   10.68    3.91   0
  28   6   3   19.65    5.37   0
 -28  -6  -3   19.68    4.80   0
  30  -6   3   19.10    3.93   0
  30   6   3   23.45    5.16   0
 -30   6  -3   22.98    4.14   0
 -30  -6  -3   17.95    4.78   0
 -32   6  -3    1.31    4.01   0
  32  -6   3    7.30    3.89   0
 -32  -6  -3   -1.72    3.73   0
  32   6   3    0.60    4.97   0
  33  -7  -3    3.43    4.58   0
 -33   7   3   -1.42    4.04   0
 -33  -7   3    2.32    4.89   0
 -33  -7   3    1.64    8.02   0
  33   7  -3    4.56    4.18   0
 -31  -7   3   -0.45    4.67   0
 -31  -7   3    0.58    8.22   0
 -31   7   3   11.02    4.12   0
  31  -7  -3    7.64    3.90   0
  31   7  -3    0.06    4.92   0
 -29   7   3   -3.64    4.09   0
  29   7  -3    5.72    4.86   0
 -29  -7   3    2.57    8.39   0
  29  -7  -3    3.25    3.81   0
 -29  -7   3    0.49    4.92   0
 -27  -7   3    1.93    8.71   0
  27  -7  -3    3.04    3.77   0
  27   7  -3    5.43    5.05   0
 -27  -7   3   -1.87    4.94   0
 -27   7   3    5.91    4.27   0
 -25   7   3   -2.48    4.21   0
 -25  -7   3    0.91    8.95   0
  25  -7  -3   -1.61    4.77   0
 -25  -7   3   -0.65    4.71   0
  25   7  -3   -0.48    4.13   0
 -23   7   3   41.00    4.38   0
 -23  -7   3   39.46    9.57   0
  23   7  -3   42.37    5.50   0
  23  -7  -3   31.16    3.94   0
 -23  -7   3   35.10    4.20   0
 -21  -7   3   88.38    5.54   0
  21   7  -3  107.19    5.01   0
 -21   7   3  110.68    4.82   0
  21  -7  -3   81.27    4.28   0
  19  -7  -3  274.97    5.11   0
 -19   7   3  361.45    5.81   0
 -19   7   3  331.02    5.70   0
  19   7  -3  378.31    7.30   0
 -17   7   3   13.22    4.38   0
  17  -7  -3    6.35    3.91   0
  17   7  -3    8.49    5.30   0
 -17   7   3   11.17    5.28   0
 -15   7   3   22.76    4.48   0
  15  -7  -3   20.07    4.81   0
  15   7  -3   19.95    5.61   0
 -15   7   3   22.43    5.45   0
 -13   7   3  105.07    4.73   0
  13  -7  -3   80.89    4.49   0
 -13   7   3   95.33    4.80   0
  13   7  -3   99.20    5.91   0
  11  -7  -3  184.06    5.03   0
 -11   7   3  210.37    5.56   0
 -11   7   3  227.52    5.29   0
  11   7  -3  201.63    6.71   0
   9   7  -3   93.22    6.13   0
  -9   7   3  105.84    4.74   0
   9   7  -3  105.07    6.40   0
   9  -7  -3   81.81    4.48   0
  -9   7   3  104.55    4.87   0
   7   7  -3   16.24    5.38   0
   7  -7  -3   20.24    4.38   0
   7   7  -3   15.97    5.82   0
  -7   7   3   20.68    4.59   0
  -7   7   3   18.76    4.47   0
  -5   7   3  677.02    6.98   0
   5   7  -3  679.94    9.09   0
  -5   7   3  683.08    8.29   0
   5   7  -3  643.90    7.93   0
   5   7  -3  664.70    8.35   0
   3   7  -3   25.86    5.66   0
  -3   7   3   31.22    4.77   0
   3   7  -3   26.74    5.68   0
  -3   7   3   27.90    4.42   0
   1   7  -3  202.45    5.61   0
  -1   7   3  209.38    6.84   0
  -1   7   3  201.09    6.38   0
   1   7  -3  207.40    5.69   0
  -1   7  -3   65.92    5.55   0
   1   7   3   66.50    6.19   0
   1   7   3   68.80    5.96   0
  -1   7  -3   57.87    4.71   0
   3   7   3   14.91    5.70   0
  -3   7  -3   11.30    4.35   0
  -3   7  -3    8.56    4.41   0
   3   7   3   12.35    5.90   0
   3   7   3   14.59    5.57   0
   5   7   3  222.14    7.24   0
   5   7   3  265.87    6.78   0
  -5   7  -3  253.49    5.41   0
  -5  -7  -3  228.99    6.91   0
   5   7   3  239.97    7.38   0
   7   7   3   33.71    5.65   0
  -7  -7  -3   29.57    5.68   0
  -7   7  -3   36.84    4.62   0
   7   7   3   32.67    5.81   0
   9  -7   3    7.93    4.44   0
   9   7   3    0.40    6.17   0
  -9   7  -3    0.09    4.63   0
  -9  -7  -3    0.60    5.08   0
  11  -7   3  106.00    4.72   0
 -11  -7  -3  111.02    5.77   0
 -11   7  -3  137.20    4.95   0
  11   7   3  124.34    6.63   0
 -13   7  -3   -3.01    4.32   0
  13  -7   3   -7.21    4.06   0
 -13  -7  -3   -0.59    5.21   0
  13   7   3    5.18    6.89   0
 -15  -7  -3    6.74    5.05   0
 -15   7  -3    9.72    4.44   0
  15  -7   3    4.68    4.17   0
  15   7   3   12.15    6.84   0
  17   7   3   29.86    5.52   0
 -17  -7  -3   20.20    5.08   0
  17  -7   3   16.58    4.16   0
 -17   7  -3   30.66    4.49   0
  19  -7   3    4.86    3.97   0
  19   7   3   12.32    5.21   0
 -19   7  -3    8.39    4.35   0
 -19  -7  -3   11.20    5.45   0
  21  -7   3   33.20    4.08   0
 -21  -7  -3   39.30    5.98   0
  21   7   3   44.31    5.68   0
 -21   7  -3   46.88    4.38   0
 -21  -7  -3   33.12    5.35   0
 -23   7  -3   44.76    4.51   0
 -23  -7  -3   42.55    5.91   0
 -23  -7  -3   34.59    5.26   0
  23   7   3   50.46    5.41   0
  23  -7   3   33.62    4.19   0
 -25  -7  -3    9.13    4.84   0
  25  -7   3    8.42    3.83   0
 -25  -7  -3    9.56    4.90   0
 -25   7  -3   19.33    5.02   0
  25   7   3   17.02    5.19   0
  27   7   3    4.94    5.10   0
  27  -7   3   -0.81    3.77   0
 -27   7  -3    0.46    4.01   0
 -27  -7  -3   -0.82    4.66   0
 -27  -7  -3    3.63    5.33   0
 -29  -7  -3    5.38    5.47   0
 -29  -7  -3    5.05    5.44   0
 -29   7  -3    8.73    3.99   0
  29  -7   3    5.03    3.89   0
  29   7   3    5.23    5.02   0
  30   8  -3    7.54    5.21   0
 -30  -8   3    8.13    5.31   0
  30  -8  -3   -4.08    3.91   0
 -30   8   3   12.64    4.18   0
 -28  -8   3   51.71    4.56   0
  28   8  -3   65.16    5.62   0
 -28   8   3   58.27    4.56   0
  28  -8  -3   41.20    4.26   0
  26   8  -3   31.78    5.46   0
 -26   8   3   30.95    4.42   0
  26  -8  -3   29.46    4.76   0
  24   8  -3    7.74    4.21   0
  24  -8  -3   -2.77    4.01   0
 -24   8   3    4.77    4.12   0
  22   8  -3   -2.33    5.04   0
 -22   8   3    4.74    4.17   0
 -22   8   3    1.48    4.17   0
  22  -8  -3    4.10    3.79   0
  20   8  -3   23.78    5.48   0
  20  -8  -3   12.42    3.87   0
 -20   8   3   24.67    4.32   0
  18   8  -3   49.53    5.67   0
  18  -8  -3   49.41    4.11   0
 -18   8   3   58.25    4.50   0
 -16   8   3   29.18    4.36   0
  16   8  -3   31.24    4.57   0
 -16   8   3   32.71    4.25   0
  16  -8  -3   24.41    4.07   0
  14   8  -3   48.60    5.81   0
  14  -8  -3   45.66    4.22   0
 -14   8   3   51.36    4.72   0
 -12   8   3  146.29    4.93   0
  12  -8  -3  128.46    4.76   0
  12   8  -3  156.20    5.47   0
 -12   8   3  162.10    5.14   0
  10   8  -3   63.79    5.54   0
 -10   8   3   58.07    4.72   0
 -10   8   3   58.68    4.45   0
  10  -8  -3   57.83    4.52   0
   8   8  -3   72.53    5.48   0
   8   8  -3   70.30    5.63   0
  -8   8   3   79.09    4.78   0
  -8   8   3   70.90    5.34   0
   8   8  -3   72.03    6.02   0
   6   8  -3   85.21    5.95   0
   6   8  -3   93.85    5.71   0
   6   8  -3   87.88    4.78   0
  -6   8   3  100.36    4.93   0
  -6   8   3   96.62    4.98   0
  -4   8   3  440.05    6.92   0
  -4   8   3  453.51    6.68   0
   4   8  -3  445.21    7.40   0
   4   8  -3  416.50    7.38   0
   4   8  -3  440.93    7.25   0
   2   8  -3  121.45    5.11   0
  -2   8   3  119.62    5.82   0
  -2   8   3  120.99    5.00   0
   2   8  -3  111.83    5.00   0
   0   8   3  245.91    6.75   0
   0   8   3  249.47    5.50   0
   0   8  -3  239.91    5.57   0
   0   8  -3  236.00    6.17   0
   2   8   3    9.27    5.36   0
  -2   8  -3    8.67    5.24   0
   2   8   3    9.21    4.34   0
  -2   8  -3   12.94    4.53   0
  -4   8  -3   31.67    4.37   0
   4   8   3   30.11    5.31   0
  -4   8  -3   30.47    4.51   0
   4   8   3   33.68    5.85   0
   4   8   3   34.32    5.67   0
   6   8   3   97.43    6.16   0
  -6   8  -3  122.24    5.03   0
   6   8   3  112.85    6.92   0
  -6   8  -3  109.46    4.85   0
   6   8   3  122.89    5.20   0
   8   8   3  304.37    7.78   0
   8   8   3  313.77    8.21   0
  -8   8  -3  339.24    5.71   0
  10   8   3   30.88    6.46   0
 -10  -8  -3   25.91    5.51   0
 -10   8  -3   28.27    4.14   0
  10   8   3   31.98    5.74   0
 -12   8  -3  266.89    5.51   0
  12  -8   3  207.94    5.25   0
  12   8   3  267.11    8.21   0
 -12  -8  -3  232.94    6.72   0
  14   8   3    0.64    6.13   0
  14  -8   3   -1.68    5.01   0
 -14  -8  -3    3.72    5.70   0
 -14   8  -3    8.07    4.32   0
  16  -8   3   77.43    4.32   0
  16   8   3  105.02    6.12   0
 -16   8  -3  101.80    4.71   0
 -16  -8  -3   83.50    5.66   0
 -18   8  -3    5.36    4.25   0
  18  -8   3    6.10    4.01   0
  18   8   3    6.89    6.28   0
 -18  -8  -3    7.68    4.81   0
  20   8   3  238.10    7.68   0
 -20  -8  -3  180.66    7.20   0
 -20   8  -3  232.96    5.20   0
  20  -8   3  188.75    4.71   0
  22   8   3   61.46    6.51   0
  22  -8   3   55.83    4.05   0
 -22  -8  -3   60.00    6.01   0
 -22   8  -3   62.94    4.59   0
 -24   8  -3   12.82    4.25   0
  24   8   3    8.33    5.25   0
  24  -8   3   10.04    3.93   0
 -24  -8  -3   10.93    5.31   0
  26  -8   3    8.49    3.93   0
  26   8   3    0.90    5.04   0
 -26  -8  -3    2.66    5.20   0
 -26   8  -3    6.18    4.08   0
 -28   8  -3    6.15    5.05   0
 -28  -8  -3    5.14    5.62   0
 -28  -8  -3    3.09    5.11   0
  28  -8   3   -3.06    3.84   0
  28   8   3    4.18    5.16   0
  27  -9  -3   40.92    4.20   0
 -27   9   3   69.28    4.66   0
  27   9  -3   57.48    5.65   0
  25   9  -3    6.40    5.08   0
 -25   9   3    1.07    4.10   0
  25  -9  -3    7.73    3.83   0
 -23   9   3  155.24    4.93   0
  23  -9  -3  113.93    4.51   0
  23   9  -3  147.77    6.21   0
 -21   9   3   12.26    4.13   0
  21   9  -3    6.47    5.25   0
  21  -9  -3    7.76    3.91   0
  19  -9  -3   78.38    4.18   0
  19   9  -3   90.93    5.81   0
 -19   9   3   94.44    4.64   0
  17  -9  -3    8.13    4.82   0
 -17   9   3    7.07    4.26   0
  17   9  -3    4.02    4.25   0
 -15   9   3   -1.33    4.01   0
 -15   9   3    4.40    4.16   0
  15  -9  -3    6.18    4.81   0
  15   9  -3    5.51    5.13   0
  13   9  -3  111.73    5.03   0
 -13   9   3  117.62    4.77   0
  13  -9  -3   84.16    4.51   0
  11   9  -3   95.68    4.86   0
 -11   9   3   93.21    4.71   0
  11   9  -3   83.47    4.68   0
 -11   9   3   92.64    4.73   0
  -9   9   3   10.38    4.18   0
   9   9  -3    8.70    4.96   0
   9   9  -3    7.45    5.18   0
  -9   9   3    4.21    4.02   0
   9   9  -3    7.88    4.09   0
   7   9  -3  277.22    7.39   0
   7   9  -3  244.02    6.62   0
  -7   9   3  276.67    5.57   0
   7   9  -3  273.71    5.58   0
  -7   9   3  271.78    5.73   0
   5   9  -3   85.65    4.81   0
  -5   9   3   92.24    5.11   0
   5   9  -3   88.65    4.73   0
   5   9  -3   96.12    6.08   0
  -5   9   3   93.95    4.63   0
   3   9  -3  118.39    5.71   0
  -3   9   3  113.41    4.90   0
   3   9  -3  114.93    5.20   0
  -3   9   3  121.98    5.95   0
   3   9  -3  109.63    4.91   0
   1   9  -3    8.30    4.28   0
   1   9  -3   -0.53    5.38   0
  -1   9   3    4.33    5.30   0
  -1   9   3    8.80    5.32   0
   1   9   3   17.22    5.15   0
  -1   9  -3   15.79    5.09   0
  -1   9  -3   20.93    4.47   0
   1   9   3   20.04    5.61   0
  -3   9  -3    1.96    4.32   0
   3   9   3    4.47    5.89   0
   3   9   3    7.13    5.11   0
   3   9   3   14.87    5.82   0
  -3   9  -3    9.87    5.47   0
  -5   9  -3   86.95    5.49   0
   5   9   3   80.95    5.98   0
   5   9   3   91.16    5.80   0
  -5   9  -3   80.64    4.84   0
   5   9   3   73.44    6.00   0
  -7   9  -3    4.92    4.09   0
   7   9   3    0.69    5.22   0
   7   9   3    1.11    5.25   0
  -7   9  -3    2.11    4.23   0
   9   9   3   40.41    6.29   0
  -9   9  -3   40.49    4.25   0
   9   9   3   40.19    5.36   0
  -9   9  -3   41.16    4.46   0
  11   9   3   65.62    5.83   0
 -11   9  -3   77.10    4.49   0
 -11   9  -3   79.66    4.66   0
  11   9   3   71.43    5.86   0
  13   9   3   12.61    6.11   0
  13   9   3   14.77    5.46   0
 -13   9  -3   16.81    5.28   0
 -15  -9  -3   95.67    6.20   0
  15   9   3  122.05    7.23   0
 -15   9  -3  118.17    4.84   0
  17   9   3   32.90    6.35   0
 -17  -9  -3   27.86    5.37   0
 -17   9  -3   19.05    4.20   0
  17  -9   3   24.34    3.73   0
  19  -9   3   18.12    3.98   0
 -19   9  -3   32.35    4.45   0
 -19  -9  -3   23.87    5.88   0
  19   9   3   27.10    6.06   0
  21   9   3   93.93    6.53   0
 -21   9  -3   85.34    5.41   0
 -21  -9  -3   76.32    6.75   0
  21  -9   3   60.30    4.39   0
 -23  -9  -3    2.59    6.46   0
  23   9   3    2.97    5.76   0
  23  -9   3    1.52    4.07   0
 -23   9  -3   -4.48    4.31   0
 -25   9  -3   16.55    4.36   0
 -25  -9  -3   18.40    5.92   0
  25  -9   3   19.68    4.12   0
  25   9   3   18.96    5.96   0
  24  10  -3   21.63    5.45   0
 -24  10   3    2.57    5.16   0
  24 -10  -3   10.07    4.89   0
  22  10  -3   18.43    5.17   0
 -22  10   3    8.39    4.31   0
  22 -10  -3   16.97    4.86   0
  20 -10  -3   88.09    4.69   0
 -20  10   3  108.70    4.89   0
  20  10  -3  104.33    6.13   0
  18 -10  -3    5.62    4.10   0
 -18  10   3   11.00    4.20   0
  18  10  -3    4.28    5.33   0
 -18  10   3    6.74    4.12   0
  16  10  -3  147.29    6.38   0
  16 -10  -3  126.47    4.63   0
 -16  10   3  162.55    5.07   0
  14  10  -3  106.66    5.72   0
 -14  10   3  105.60    4.86   0
  14  10  -3  105.58    4.93   0
 -14  10   3   97.60    4.65   0
 -12  10   3   13.36    4.26   0
  12  10  -3    8.86    4.95   0
  12  10  -3    5.17    4.93   0
 -10  10   3    3.21    5.07   0
  10  10  -3    8.58    4.16   0
 -10  10   3   -1.56    4.07   0
  10  10  -3    4.99    4.99   0
   8  10  -3    1.74    4.18   0
   8  10  -3   -1.81    5.07   0
   8  10  -3    0.81    4.92   0
  -8  10   3   -7.10    4.94   0
   6  10  -3   -0.12    4.22   0
   6  10  -3    4.18    4.16   0
   6  10  -3    2.82    5.21   0
  -6  10   3    2.82    4.17   0
   4  10  -3    3.39    5.02   0
  -4  10   3    0.16    3.93   0
   4  10  -3    7.61    4.16   0
  -4  10   3    3.74    5.16   0
   4  10  -3    3.02    4.09   0
   2  10  -3   94.93    5.63   0
  -2  10   3  105.63    4.77   0
  -2  10   3  113.17    5.74   0
   0  10   3  288.66    5.77   0
   0  10  -3  265.43    6.41   0
   0  10  -3  263.04    6.41   0
   0  10   3  259.91    6.79   0
   2  10   3   41.81    5.53   0
   2  10   3   35.92    5.37   0
   2  10   3   43.38    5.17   0
  -2  10  -3   41.33    5.14   0
  -4  10  -3   60.97    5.33   0
   4  10   3   64.11    5.40   0
   4  10   3   63.39    5.63   0
   4  10   3   55.69    5.88   0
  -4  10  -3   58.86    4.20   0
  -6  10  -3  166.41    5.95   0
   6  10   3  152.07    6.47   0
   6  10   3  166.36    5.03   0
   6  10   3  141.55    6.41   0
   8  10   3  168.80    7.51   0
  -8  10  -3  186.07    5.19   0
   8  10   3  160.36    6.76   0
  -8  10  -3  166.17    5.00   0
 -10  10  -3   32.86    4.27   0
 -10  10  -3   35.23    4.39   0
  10  10   3   32.64    6.37   0
  10  10   3   26.94    6.20   0
  12  10   3    0.21    5.84   0
  12  10   3    2.00    5.89   0
 -12  10  -3   -5.08    4.21   0
 -14  10  -3    9.82    4.27   0
  14  10   3    5.32    5.85   0
  14  10   3    8.13    5.83   0
 -16  10  -3    8.63    4.34   0
  16  10   3   15.33    6.03   0
  16  10   3   16.32    6.70   0
  18  10   3   22.49    6.15   0
 -18  10  -3   22.32    4.25   0
  18  10   3   27.79    6.22   0
  20  10   3    0.52    5.76   0
 -20  10  -3   -5.97    4.06   0
  19  11  -3    5.89    5.09   0
  19  11  -3    6.01    5.01   0
 -19  11   3    5.36    4.90   0
 -17  11   3    5.40    4.16   0
  17  11  -3    3.27    5.13   0
  17  11  -3    4.75    4.98   0
 -15  11   3    4.75    4.28   0
  15  11  -3    6.44    5.13   0
  15  11  -3    9.34    5.09   0
 -13  11   3   27.68    4.22   0
  13  11  -3   25.39    5.21   0
 -13  11   3   32.47    4.43   0
  13  11  -3   16.52    5.38   0
  11  11  -3  114.60    5.91   0
  11  11  -3  136.22    5.01   0
 -11  11   3  176.86    5.31   0
 -11  11   3  145.16    4.55   0
   9  11  -3   -2.27    5.15   0
   9  11  -3    0.28    4.04   0
  -9  11   3    8.46    4.19   0
   9  11  -3    6.24    5.71   0
   7  11  -3   30.70    5.22   0
  -7  11   3   30.32    4.29   0
   7  11  -3   20.25    5.08   0
   7  11  -3   32.64    4.11   0
  -7  11   3   39.93    4.34   0
  -5  11   3   19.15    4.15   0
   5  11  -3   26.25    4.22   0
  -5  11   3   27.52    4.18   0
   5  11  -3   26.05    5.08   0
   5  11  -3   25.80    4.16   0
   3  11  -3   10.71    4.13   0
  -3  11   3   13.70    4.11   0
   3  11  -3   15.13    4.92   0
   3  11  -3   13.50    5.00   0
   1  11  -3   83.59    5.33   0
   1  11  -3   85.86    4.64   0
  -1  11   3   84.88    5.83   0
   1  11   3   18.03    4.10   0
  -1  11  -3   17.69    3.99   0
   1  11   3   15.75    5.16   0
   1  11   3   14.23    5.08   0
  -3  11  -3  109.84    4.78   0
   3  11   3  101.37    5.91   0
   3  11   3   96.90    5.79   0
  -3  11  -3   91.59    4.44   0
   3  11   3  113.37    4.90   0
   5  11   3    2.93    4.80   0
  -5  11  -3    4.43    5.09   0
   5  11   3    3.84    5.05   0
   5  11   3    4.70    5.02   0
   7  11   3   26.14    5.99   0
   7  11   3   30.30    5.24   0
  -7  11  -3   23.56    4.24   0
   9  11   3   40.17    6.18   0
   9  11   3   40.39    5.63   0
  -9  11  -3   50.99    4.47   0
  11  11   3   10.53    6.33   0
  11  11   3    7.31    5.88   0
 -11  11  -3   17.17    4.28   0
  13  11   3  113.94    7.04   0
  13  11   3  105.44    6.91   0
 -13  11  -3  144.71    5.08   0
 -15  11  -3    1.40    4.24   0
  15  11   3    1.53    5.82   0
  15  11   3    4.07    5.70   0
  17  11   3   89.06    7.16   0
  17  11   3   70.27    7.52   0
 -17  11  -3   75.69    5.72   0
  10  12  -3    4.89    5.06   0
 -10  12   3   10.07    4.05   0
  10  12  -3   13.59    4.93   0
   8  12  -3    3.88    5.57   0
   8  12  -3   -6.77    4.71   0
  -8  12   3    1.97    4.03   0
   8  12  -3   -0.65    4.74   0
   6  12  -3   22.41    5.05   0
   6  12  -3   12.75    4.00   0
  -6  12   3   20.93    4.99   0
   6  12  -3   19.48    5.05   0
   4  12  -3   79.36    5.59   0
   4  12  -3   77.16    5.45   0
  -4  12   3   79.85    5.58   0
   4  12  -3   90.97    4.76   0
   2  12  -3    3.84    4.77   0
   2  12  -3    8.90    4.72   0
  -2  12   3   12.64    3.96   0
  -2  12   3   10.40    4.98   0
   2  12  -3   12.92    4.17   0
   0  12  -3   12.65    4.00   0
   0  12  -3   12.58    4.04   0
   0  12   3   14.58    4.78   0
   0  12   3   14.69    5.08   0
   0  12   3    9.00    4.74   0
   2  12   3    2.17    5.05   0
   2  12   3    2.57    5.03   0
   2  12   3   -9.31    4.75   0
  -2  12  -3    4.62    4.85   0
   4  12   3   11.66    5.09   0
   4  12   3   10.18    5.10   0
   4  12   3   17.08    4.97   0
  -4  12  -3   11.29    4.22   0
  -6  12  -3   -2.76    3.91   0
   6  12   3    4.84    5.17   0
   6  12   3    0.42    5.18   0
   8  12   3   86.11    6.61   0
   8  12   3  129.19    7.26   0
  -8  12  -3  111.40    5.23   0
  40   0  -4   74.96    4.48   0
 -40   0   4   95.42    4.45   0
  38   0  -4   52.95    4.26   0
 -38   0   4   60.31    4.10   0
  36   0  -4    0.13    3.75   0
 -36   0   4   -5.95    4.51   0
  34   0  -4  468.41    5.92   0
 -34   0   4  529.70    5.85   0
 -32   0   4  644.37    6.13   0
  32   0  -4  542.78    6.08   0
 -30   0   4  444.33    5.71   0
  30   0  -4  397.37    5.64   0
  28   0  -4  562.61    6.12   0
 -28   0   4  627.73    6.17   0
  26   0  -4   12.23    4.29   0
 -26   0   4   17.44    4.43   0
 -24   0   4  470.01    6.23   0
  24   0  -4  447.25    5.99   0
  22   0  -4    8.77    4.33   0
 -22   0   4   14.57    4.52   0
  20   0  -4 1230.82    8.45   0
 -20   0   4 1288.90    8.56   0
 -18   0   4  194.21    5.53   0
  18   0  -4  199.09    5.42   0
  16   0  -4 2003.98   10.94   0
 -16   0   4 2060.90   10.98   0
  14   0  -4  591.54    7.60   0
 -14   0   4  598.03    7.85   0
  12   0  -4 1759.68   11.99   0
 -12   0   4 1697.28   11.87   0
   8   0  -4 3004.72   17.64   0
  -8   0   4 2908.70   17.58   0
   6   0  -4 3273.76   20.26   0
  -6   0   4 3117.04   27.54   0
  -6   0   4 3141.69   20.19   0
  -4   0   4 1599.74   18.09   0
  -4   0   4 1586.55   21.98   0
   4   0  -4 1612.10   23.25   0
   4   0  -4 1642.66   17.98   0
  -2   0   4 8151.86   44.16   0
   4   0   4 1016.85   16.06   0
  -4   0  -4 1009.11   15.67   0
  -6   0  -4 1187.74   13.74   0
   6   0   4 1181.67   13.11   0
 -10   0  -4 1997.39   12.59   0
  10   0   4 1917.17   13.40   0
  12   0   4   67.14    5.40   0
 -12   0  -4   73.95    5.44   0
  14   0   4   39.34    4.97   0
 -14   0  -4   40.83    4.92   0
  16   0   4 1258.39    9.13   0
 -16   0  -4 1386.72    8.94   0
  18   0   4   62.83    4.31   0
 -18   0  -4   61.96    5.26   0
 -20   0  -4  373.00    5.47   0
  20   0   4  342.26    6.31   0
  22   0   4  778.03    6.96   0
 -22   0  -4  875.46    6.85   0
  24   0   4    5.00    3.90   0
 -24   0  -4   12.37    4.01   0
  26   0   4 2107.05   10.53   0
 -26   0  -4 2627.76   10.16   0
  28   0   4   16.51    4.00   0
 -28   0  -4   17.30    3.92   0
 -30   0  -4  113.51    4.32   0
  30   0   4   92.24    4.40   0
  32   0   4  731.70    7.11   0
 -32   0  -4  792.48    7.01   0
 -34   0  -4    4.50    3.79   0
  34   0   4    6.27    4.21   0
 -36   0  -4  202.04    5.94   0
  36   0   4  185.44    6.31   0
  39  -1  -4   55.95    4.35   0
 -39  -1   4   65.58    4.84   0
 -39   1   4   73.56    4.33   0
  39   1  -4   56.61    4.19   0
  37   1  -4    5.36    3.92   0
 -37   1   4   -2.73    3.78   0
  37  -1  -4    3.87    3.78   0
 -37  -1   4    0.22    3.74   0
 -35   1   4  283.45    5.21   0
  35  -1  -4  225.80    5.98   0
  35   1  -4  241.86    5.07   0
 -35  -1   4  256.18    4.99   0
 -33  -1   4   -2.25    4.60   0
  33   1  -4   -6.18    3.76   0
  33  -1  -4   -0.68    3.87   0
 -33   1   4   -0.31    4.72   0
  31  -1  -4  436.47    5.72   0
  31   1  -4  455.92    6.57   0
 -31   1   4  519.37    5.87   0
 -31  -1   4  480.33    5.70   0
  29  -1  -4   52.09    4.25   0
 -29  -1   4   54.16    4.24   0
 -29   1   4   59.89    4.58   0
  29   1  -4   55.82    4.31   0
 -27  -1   4   58.58    4.43   0
 -27   1   4   68.83    4.42   0
  27  -1  -4   50.42    4.23   0
  27   1  -4   63.54    4.23   0
  25  -1  -4 1527.96    8.65   0
 -25   1   4 1698.22    8.72   0
  25   1  -4 1627.48    9.28   0
 -25  -1   4 1655.46    9.20   0
  23   1  -4  181.33    5.01   0
 -23  -1   4  168.10    5.91   0
  23  -1  -4  150.85    4.93   0
 -23   1   4  166.32    5.19   0
  21  -1  -4   18.44    4.40   0
  21   1  -4   32.35    4.22   0
 -21   1   4   19.49    4.55   0
 -21  -1   4   30.86    5.24   0
  19   1  -4   69.43    4.80   0
 -19  -1   4   71.62    4.75   0
 -19   1   4   57.74    4.70   0
  19  -1  -4   54.70    4.51   0
 -17  -1   4 1095.44    9.46   0
 -17   1   4 1120.83    8.32   0
  17  -1  -4 1044.03    8.00   0
  17   1  -4 1129.55    8.74   0
  15  -1  -4   11.42    5.11   0
  15   1  -4   10.09    5.34   0
 -15  -1   4    8.99    5.34   0
 -15   1   4   11.62    5.37   0
  13  -1  -4 1594.76   10.82   0
 -13   1   4 1650.76   11.21   0
  13   1  -4 1713.40   11.31   0
 -13  -1   4 1652.20   11.09   0
 -11  -1   4  309.70    7.60   0
  11  -1  -4  313.77    7.67   0
  11   1  -4  324.06    7.69   0
 -11   1   4  319.08    7.95   0
   9  -1  -4 2667.96   15.57   0
  -9  -1   4 2694.26   16.47   0
  -9   1   4 2820.39   16.42   0
   9   1  -4 2837.36   16.83   0
  -7   1   4 8361.58   31.57   0
   5   1  -4  325.28   20.17   0
   5  -1  -4  327.63   10.72   0
   5  -1  -4  323.06   11.52   0
  -5   1   4  319.26   13.15   0
  -5   1   4  346.51   11.12   0
   5   1  -4  329.70   11.07   0
  -5  -1   4  313.71   11.01   0
  -3   1   4   10.14   12.01   0
   3   1  -4    6.82   10.64   0
   3  -1  -4    5.79   10.23   0
   3  -1  -4    8.48   11.72   0
  -3  -1   4    9.16   11.00   0
  -3   1   4   10.53   10.56   0
   1  -1  -4 4912.12   29.08   0
  -1   1   4 4921.06   29.00   0
  -1   1  -4  480.36   13.23   0
  -5   1  -4  126.69    8.65   0
   5  -1   4  128.69    8.56   0
  -5  -1  -4  137.65   10.84   0
   5   1   4  130.41   10.96   0
  -7   1  -4   47.41    7.10   0
   7  -1   4   45.21    6.73   0
  -7  -1  -4   51.35    8.63   0
   7   1   4   48.28    8.70   0
   9   1   4  153.83    6.54   0
  -9   1  -4  148.47    6.67   0
  -9  -1  -4  161.56    6.57   0
   9  -1   4  149.69    7.88   0
  11  -1   4  423.52    7.11   0
  11   1   4  441.62    8.51   0
 -11   1  -4  441.73    7.20   0
 -11  -1  -4  481.15    8.37   0
 -13   1  -4 3730.09   14.40   0
  13  -1   4 3479.86   14.30   0
  13   1   4 3642.64   16.69   0
 -13  -1  -4 3922.46   16.32   0
 -15   1  -4  336.48    5.94   0
  15   1   4  328.13    6.30   0
  15  -1   4  308.76    5.90   0
 -15  -1  -4  336.92    6.98   0
  17   1   4  554.16    6.80   0
 -17   1  -4  584.74    6.34   0
  17  -1   4  527.37    7.20   0
 -17  -1  -4  588.42    6.77   0
  19  -1   4  830.71    7.56   0
 -19  -1  -4  954.11    7.63   0
 -19   1  -4  953.00    7.43   0
  19   1   4  856.36    7.79   0
  21  -1   4  222.86    5.30   0
  21   1   4  230.10    5.31   0
 -21   1  -4  256.05    6.13   0
 -21  -1  -4  251.31    5.14   0
 -23   1  -4  198.95    4.97   0
  23  -1   4  169.14    4.96   0
 -23  -1  -4  200.13    5.02   0
  23   1   4  178.27    5.10   0
  25  -1   4  252.73    5.83   0
  25   1   4  259.92    5.60   0
 -25  -1  -4  301.90    5.66   0
 -25   1  -4  297.30    5.03   0
 -27  -1  -4  152.67    5.44   0
  27  -1   4  120.43    4.82   0
 -27   1  -4  140.97    4.89   0
  27   1   4  127.77    5.46   0
 -29   1  -4   42.67    4.89   0
  29  -1   4   39.98    4.04   0
 -29  -1  -4   46.21    4.18   0
  29   1   4   49.23    4.24   0
  31  -1   4  185.74    4.83   0
 -31   1  -4  218.18    4.88   0
  31   1   4  194.58    4.91   0
 -31  -1  -4  185.92    4.87   0
 -33  -1  -4   80.03    5.16   0
  33   1   4   79.73    5.32   0
  33  -1   4   73.01    4.32   0
 -33   1  -4   86.70    4.44   0
  35  -1   4    1.21    3.82   0
 -35  -1  -4   -2.26    3.79   0
 -35   1  -4   -2.86    3.79   0
  35   1   4   -3.17    4.11   0
  38  -2  -4   -3.35    3.94   0
 -38   2   4    8.48    3.88   0
 -38  -2   4    1.20    3.78   0
  38   2  -4   -0.34    4.01   0
 -36  -2   4   13.13    3.73   0
 -36   2   4   16.98    3.99   0
  36   2  -4    9.23    3.95   0
  36  -2  -4   11.19    3.85   0
 -34   2   4   -1.43    4.01   0
 -34  -2   4    4.62    3.74   0
  34  -2  -4   -1.40    3.90   0
  34   2  -4    0.17    3.84   0
 -32  -2   4   91.07    5.18   0
  32  -2  -4   88.41    4.32   0
  32   2  -4   99.88    5.25   0
 -32   2   4  101.89    4.38   0
  30  -2  -4  304.69    5.18   0
 -30   2   4  360.72    5.35   0
  30   2  -4  348.91    5.42   0
 -30  -2   4  352.74    5.30   0
  28  -2  -4  307.47    5.28   0
  28   2  -4  342.67    6.20   0
 -28   2   4  369.44    5.80   0
 -28  -2   4  347.19    5.50   0
  26  -2  -4  899.08    6.87   0
  26   2  -4  964.02    7.50   0
 -26  -2   4  962.54    7.24   0
 -26   2   4 1015.36    7.20   0
 -24  -2   4   73.98    4.63   0
  24  -2  -4   66.32    4.29   0
 -24   2   4   77.95    4.67   0
  24   2  -4   81.92    4.63   0
 -22  -2   4   17.37    4.19   0
 -22   2   4   21.82    4.73   0
  22   2  -4   13.43    4.33   0
  22  -2  -4   16.81    4.20   0
 -20  -2   4  110.31    4.75   0
  20   2  -4  110.44    4.69   0
  20  -2  -4  116.88    4.75   0
 -20   2   4  115.57    4.76   0
 -18   2   4    1.90    4.44   0
  18   2  -4   -0.74    4.61   0
 -18  -2   4    0.68    5.65   0
  18  -2  -4   -0.22    4.19   0
  16  -2  -4   97.48    4.86   0
 -16   2   4  116.86    5.15   0
  16   2  -4  115.68    6.61   0
 -16  -2   4  112.86    6.41   0
  14   2  -4  831.92    8.48   0
 -14  -2   4  781.59    8.25   0
  14  -2  -4  748.86    7.73   0
 -14   2   4  810.83    8.10   0
  12  -2  -4 1732.28   10.85   0
 -12   2   4 1881.36   11.34   0
 -12  -2   4 1780.75   11.76   0
  12   2  -4 1921.38   12.82   0
  10  -2  -4   61.69    6.12   0
 -10  -2   4   63.02    6.43   0
  10   2  -4   61.71    6.47   0
 -10   2   4   65.62    6.71   0
   8   2  -4 3189.81   17.58   0
  -8   2   4 3224.94   16.56   0
   8  -2  -4 3009.43   15.67   0
  -8  -2   4 3009.38   16.94   0
  -8   2   4 3044.88   17.76   0
  -6   2   4 5750.23   24.08   0
   6   2  -4 6009.58   25.30   0
  -6  -2   4 5603.35   24.10   0
   4   2  -4   32.13    9.06   0
   4  -2  -4   35.22    9.65   0
  -4   2   4   35.79    9.60   0
  -4   2   4   33.25    8.64   0
   4  -2  -4   33.15    8.68   0
   2  -2  -4 1797.96   20.97   0
  -2   2   4 1940.68   16.75   0
  -2   2   4 1966.17   21.62   0
   2  -2  -4 1903.91   16.61   0
   0   2   4  357.15   18.23   0
   0  -2  -4  338.22   18.96   0
   0  -2  -4  358.60   10.31   0
   0   2   4  373.84   10.69   0
   2  -2   4 3155.55   19.33   0
  -2  -2  -4 3332.51   19.93   0
  -2   2  -4 3264.90   19.48   0
   4   2   4  143.03   14.69   0
  -4   2  -4  143.65    8.70   0
   4  -2   4  130.80    8.48   0
  -4  -2  -4  145.24   13.68   0
  -6   2  -4  420.83    8.72   0
   6   2   4  438.65   12.50   0
  -6  -2  -4  454.88   11.44   0
   6  -2   4  403.43    8.47   0
   8   2   4  235.77    8.55   0
  -8   2  -4  228.33    7.06   0
  -8  -2  -4  236.95    9.33   0
   8  -2   4  219.49    6.89   0
  10  -2   4    5.50    5.22   0
  10   2   4    9.74    5.95   0
 -10  -2  -4    7.62    6.08   0
 -10   2  -4    3.49    6.78   0
 -12  -2  -4 1858.95   12.70   0
  12   2   4 1826.10   12.64   0
  12  -2   4 1649.44   10.25   0
 -12   2  -4 1743.68   10.28   0
 -14   2  -4    0.88    4.67   0
 -14  -2  -4   -1.11    5.46   0
  14   2   4    2.21    5.51   0
  14  -2   4    1.31    4.61   0
 -16  -2  -4 2332.10   11.90   0
 -16   2  -4 2285.68   10.59   0
  16   2   4 2247.14   12.72   0
  16  -2   4 2091.40   10.59   0
  18  -2   4 1348.30    8.79   0
 -18  -2  -4 1552.76   10.39   0
  18   2   4 1432.00   10.09   0
 -18   2  -4 1437.43    8.67   0
  20   2   4  647.43    7.86   0
 -20  -2  -4  671.03    7.77   0
 -20   2  -4  677.67    6.69   0
  20  -2   4  587.86    6.53   0
  22   2   4   39.43    4.42   0
 -22   2  -4   49.70    5.36   0
 -22  -2  -4   46.36    5.29   0
  22  -2   4   36.58    5.29   0
  24   2   4  352.38    6.71   0
  24  -2   4  329.25    5.39   0
 -24   2  -4  394.44    5.45   0
 -24  -2  -4  386.89    6.54   0
  26  -2   4   10.10    4.12   0
 -26   2  -4   16.38    4.97   0
 -26  -2  -4    6.10    5.05   0
  26   2   4   11.30    4.03   0
 -28  -2  -4   47.72    4.16   0
 -28   2  -4   54.23    4.11   0
  28  -2   4   49.99    4.19   0
  28   2   4   44.22    5.17   0
  30  -2   4   42.19    4.20   0
 -30  -2  -4   49.78    4.21   0
  30   2   4   51.14    4.27   0
 -30   2  -4   52.88    4.21   0
  32   2   4   48.27    5.24   0
 -32   2  -4   62.87    4.19   0
 -32  -2  -4   47.52    3.99   0
  32  -2   4   50.74    4.27   0
  34   2   4   18.58    4.38   0
  34  -2   4   14.33    3.74   0
 -34  -2  -4   20.80    4.70   0
 -34   2  -4   19.00    3.82   0
  36   2   4   10.59    4.24   0
  36  -2   4    6.27    4.14   0
 -36  -2  -4    7.23    3.91   0
 -36   2  -4    5.11    3.91   0
 -37   3   4   -0.91    3.93   0
 -37  -3   4    5.28    4.74   0
  37  -3  -4    1.08    3.74   0
  37   3  -4    3.49    4.09   0
 -35  -3   4    2.08    3.95   0
  35   3  -4   -3.28    4.69   0
  35  -3  -4   -0.39    3.73   0
 -35   3   4    4.64    4.82   0
  33   3  -4    5.66    4.07   0
 -33  -3   4    6.91    3.80   0
  33  -3  -4    1.42    3.84   0
 -33   3   4    3.60    4.11   0
 -31   3   4   88.20    4.37   0
  31   3  -4   77.87    4.54   0
  31  -3  -4   74.22    4.28   0
 -31  -3   4   80.69    5.10   0
 -29  -3   4   51.59    5.14   0
  29   3  -4   50.69    5.40   0
 -29   3   4   48.08    4.27   0
  29  -3  -4   42.20    4.05   0
 -27  -3   4  332.73    5.77   0
  27  -3  -4  315.55    5.31   0
  27   3  -4  336.15    6.81   0
 -27   3   4  362.53    5.59   0
  25  -3  -4  202.00    4.61   0
 -25  -3   4  230.51    5.26   0
 -25   3   4  234.79    4.98   0
  25   3  -4  235.44    5.51   0
  23  -3  -4  196.31    4.72   0
 -23  -3   4  207.64    5.01   0
 -23   3   4  232.50    5.07   0
  23   3  -4  226.08    5.30   0
  21  -3  -4   13.76    4.16   0
 -21  -3   4   14.43    4.19   0
  21   3  -4   14.43    4.24   0
 -21   3   4   15.55    4.56   0
  19   3  -4  865.91    8.54   0
 -19   3   4  863.34    7.29   0
  19  -3  -4  717.77    6.71   0
 -19  -3   4  781.04    7.40   0
  17   3  -4 2862.90   13.34   0
 -17  -3   4 2534.51   12.00   0
 -17   3   4 2713.01   11.56   0
  17  -3  -4 2452.96   10.82   0
 -15  -3   4  309.72    6.40   0
 -15   3   4  339.16    6.13   0
  15  -3  -4  290.44    5.62   0
  15   3  -4  347.93    7.67   0
 -13   3   4    4.37    5.16   0
 -13  -3   4    7.00    6.26   0
  13  -3  -4    8.90    5.75   0
  13   3  -4    7.62    5.06   0
  11  -3  -4  213.47    5.95   0
 -11  -3   4  198.87    7.31   0
 -11  -3   4  216.57   15.27   0
 -11   3   4  231.13    6.33   0
  11   3  -4  232.63    7.94   0
  -9  -3   4   85.53    6.20   0
  -9   3   4   85.34    7.22   0
   9  -3  -4   83.68    5.56   0
  -9   3   4   91.54    8.47   0
   9   3  -4   84.60    6.22   0
   7  -3  -4 1257.38   10.94   0
   7   3  -4 1445.55   27.82   0
   7   3  -4 1356.27   12.09   0
  -7  -3   4 1290.08   12.10   0
  -7   3   4 1406.20   12.06   0
  -7   3   4 1401.76   11.60   0
  -5   3   4  227.52    7.39   0
   5   3  -4  227.75    7.97   0
  -5   3   4  230.02    8.28   0
   5   3  -4  224.04   12.44   0
   5  -3  -4  209.88    8.52   0
  -3   3   4 3241.01   21.00   0
  -3   3   4 3213.18   17.35   0
   3  -3  -4 2962.20   20.16   0
   3  -3  -4 3265.09   17.58   0
   1  -3  -4  335.22   11.57   0
  -1   3   4  361.86   11.35   0
  -1   3   4  370.71    8.90   0
   1  -3  -4  353.42    8.71   0
  -1  -3  -4 1952.72   14.47   0
  -1   3  -4 2014.10   14.33   0
   1   3   4 2130.23   16.12   0
   1   3   4 1972.13   24.49   0
  -3  -3  -4  162.42    6.91   0
   3  -3   4  168.98    7.46   0
   3   3   4  165.23   12.22   0
  -3   3  -4  179.02    7.69   0
  -5   3  -4   44.01    6.71   0
   5   3   4   56.59    9.18   0
  -5  -3  -4   54.84    5.88   0
   5  -3   4   45.65    6.47   0
  -5  -3  -4   54.09   10.20   0
  -7   3  -4   72.48    6.28   0
  -7  -3  -4  100.11    8.27   0
   7   3   4  104.28    8.16   0
   7  -3   4   63.90    6.00   0
  -9  -3  -4  121.89    7.68   0
  -9   3  -4  118.46    5.92   0
   9   3   4  127.76    8.06   0
   9  -3   4  110.21    5.75   0
 -11   3  -4   86.86    5.08   0
  11  -3   4   96.00    4.97   0
  11   3   4  101.46    6.72   0
 -11  -3  -4   97.85    6.33   0
 -13   3  -4 2444.42   10.97   0
  13   3   4 2564.05   15.24   0
  13  -3   4 2184.75   10.62   0
 -13  -3  -4 2500.09   14.31   0
  15   3   4  333.88    7.26   0
 -15  -3  -4  325.67    6.87   0
  15  -3   4  282.26    5.53   0
 -15   3  -4  321.60    5.83   0
 -17  -3  -4   36.33    5.57   0
  17  -3   4   29.68    4.53   0
  17   3   4   38.93    4.80   0
 -17   3  -4   25.52    4.72   0
 -19   3  -4  513.68    6.02   0
 -19  -3  -4  496.12    7.41   0
  19   3   4  501.42    7.84   0
  19  -3   4  419.40    5.84   0
 -21   3  -4  173.76    4.87   0
  21   3   4  171.09    6.16   0
 -21  -3  -4  173.77    5.86   0
  21  -3   4  145.19    4.71   0
  23   3   4  172.33    5.98   0
  23  -3   4  151.29    4.69   0
 -23  -3  -4  177.46    6.09   0
 -23   3  -4  174.86    5.73   0
  25   3   4   11.77    4.88   0
  25  -3   4   12.97    4.03   0
 -25   3  -4    9.07    4.19   0
 -25  -3  -4    6.72    4.09   0
  27   3   4  616.68    7.21   0
 -27  -3  -4  627.48    7.24   0
  27  -3   4  518.02    6.09   0
 -27   3  -4  635.78    6.16   0
  29  -3   4   -4.01    3.99   0
 -29  -3  -4    2.23    4.84   0
 -29   3  -4    4.31    3.96   0
  29   3   4    0.68    3.94   0
  31   3   4   97.84    4.69   0
  31  -3   4   82.14    4.28   0
 -31  -3  -4  100.60    4.30   0
 -31   3  -4  106.17    4.33   0
 -33   3  -4    1.99    3.93   0
  33  -3   4    2.29    4.03   0
 -33  -3  -4    2.00    3.78   0
  33   3   4    6.80    5.04   0
 -35  -3  -4    7.86    4.59   0
  35  -3   4   -2.29    4.04   0
 -35   3  -4   10.02    4.73   0
  35   3   4    8.36    5.00   0
 -38  -4   4   44.38    5.07   0
  38   4  -4   62.45    5.59   0
  38  -4  -4   39.71    4.10   0
 -38   4   4   56.17    4.24   0
  36  -4  -4    9.92    3.70   0
  36   4  -4    3.73    4.11   0
 -36   4   4    0.78    3.84   0
 -36  -4   4    8.05    3.91   0
  34  -4  -4   81.15    4.17   0
 -34   4   4   89.77    4.33   0
 -34  -4   4   97.59    4.30   0
  34   4  -4  101.69    4.68   0
 -32  -4   4   99.24    4.38   0
  32  -4  -4   93.93    4.18   0
 -32   4   4  118.10    4.47   0
  32   4  -4  114.79    4.71   0
  30  -4  -4    4.99    3.85   0
 -30  -4   4    8.67    4.63   0
 -30   4   4   11.68    4.08   0
  30   4  -4    6.04    4.12   0
  28  -4  -4    6.64    3.70   0
  28   4  -4    3.39    4.28   0
 -28   4   4    8.37    4.08   0
 -28  -4   4    6.75    3.92   0
  26   4  -4   48.63    5.48   0
 -26   4   4   45.78    4.45   0
  26  -4  -4   38.76    4.17   0
 -26  -4   4   43.99    5.29   0
  24   4  -4  728.70    7.26   0
 -24   4   4  700.81    6.77   0
 -24  -4   4  633.55    6.55   0
  24  -4  -4  587.16    6.09   0
 -22  -4   4  802.83    7.86   0
  22   4  -4  938.11    8.69   0
  22  -4  -4  730.07    6.41   0
 -22   4   4  868.72    6.99   0
  20   4  -4  316.88    6.20   0
 -20  -4   4  279.37    6.55   0
 -20   4   4  309.23    5.70   0
  20  -4  -4  254.75    5.23   0
 -18  -4   4  780.89    8.15   0
 -18   4   4  893.01    7.48   0
  18   4  -4  909.90    9.03   0
  18  -4  -4  740.87    6.87   0
  16   4  -4    9.57    4.74   0
  16  -4  -4    5.36    4.44   0
 -16  -4   4    9.02    7.90   0
 -16   4   4   11.03    4.66   0
 -16  -4   4   11.57    4.33   0
  14  -4  -4  598.63    6.49   0
 -14  -4   4  597.44    7.32   0
 -14   4   4  695.98    7.09   0
  14   4  -4  725.15    8.04   0
 -14  -4   4  648.68   15.81   0
 -12  -4   4   16.42    6.23   0
  12  -4  -4   14.12    4.53   0
  12   4  -4   20.76    5.14   0
 -12   4   4   20.69    5.09   0
 -12  -4   4   19.41   11.84   0
 -10   4   4  629.29    7.93   0
  10  -4  -4  575.62    7.23   0
  10   4  -4  650.14    8.35   0
 -10   4   4  663.43    7.78   0
 -10  -4   4  591.24    8.28   0
   8   4  -4  545.77    8.36   0
  -8   4   4  568.45    7.94   0
   8  -4  -4  504.66    7.20   0
  -8   4   4  566.93    7.67   0
   8   4  -4  591.91   14.45   0
   6   4  -4  112.38    7.17   0
   6  -4  -4  107.01    5.69   0
  -6   4   4  121.12    6.37   0
   6   4  -4  119.66    9.04   0
  -6   4   4  116.04    6.70   0
   4  -4  -4 1475.85   12.90   0
  -4   4   4 1600.80   11.64   0
   4   4  -4 1549.37   12.39   0
  -4   4   4 1615.84   12.72   0
   4   4  -4 1574.66   16.14   0
   2  -4  -4   13.34    6.71   0
  -2   4   4   12.11    5.17   0
   2  -4  -4    9.41    5.87   0
  -2   4   4   15.09    5.78   0
   0   4  -4    5.55    7.01   0
   0  -4  -4    1.66    5.62   0
   0   4   4    2.64    6.88   0
   0   4   4    3.95    5.61   0
   2   4   4  220.44    6.84   0
   2   4   4  208.47    9.06   0
  -2   4  -4  210.68    6.87   0
  -2  -4  -4  201.99    6.64   0
  -4   4  -4   93.24    6.15   0
   4   4   4   89.73    8.22   0
   4  -4   4   83.97    5.81   0
  -4  -4  -4   87.56    6.00   0
  -6  -4  -4 1732.52   12.44   0
   6   4   4 1879.13   18.81   0
   6  -4   4 1575.98   10.45   0
  -6   4  -4 1753.53   10.86   0
  -8   4  -4  648.94    7.50   0
  -8  -4  -4  660.43    8.90   0
   8  -4   4  603.82    7.21   0
   8   4   4  731.82   12.33   0
  -8  -4  -4  619.59   11.88   0
 -10   4  -4  261.42    5.78   0
  10   4   4  278.05    8.10   0
 -10  -4  -4  252.19    6.78   0
  10  -4   4  242.39    5.72   0
 -10  -4  -4  242.65    8.31   0
  12  -4   4  207.43    5.56   0
  12   4   4  240.57    7.56   0
 -12  -4  -4  202.06    6.78   0
 -12   4  -4  217.53    5.55   0
 -14  -4  -4   53.45    5.60   0
  14   4   4   61.25    5.85   0
 -14   4  -4   60.04    4.72   0
  14  -4   4   54.34    4.59   0
  16  -4   4  382.39    5.71   0
 -16   4  -4  441.83    5.87   0
 -16  -4  -4  422.84    7.32   0
  16   4   4  453.47    7.81   0
 -18  -4  -4   -3.56    4.97   0
 -18   4  -4    4.08    4.29   0
  18  -4   4    2.42    4.06   0
  18   4   4    0.89    5.47   0
 -20   4  -4  477.66    5.80   0
 -20  -4  -4  442.21    6.98   0
  20   4   4  463.81    7.67   0
  20  -4   4  403.29    5.59   0
 -22  -4  -4    2.04    5.00   0
  22   4   4    3.47    5.23   0
  22  -4   4   11.00    4.06   0
 -22   4  -4    7.13    4.32   0
  24  -4   4  300.11    5.24   0
 -24  -4  -4  357.73    6.26   0
  24   4   4  345.06    6.91   0
 -24   4  -4  355.23    5.51   0
  26  -4   4  345.06    5.38   0
 -26  -4  -4  415.11    5.90   0
 -26   4  -4  439.39    5.56   0
  26   4   4  418.23    6.57   0
  28   4   4   40.60    4.50   0
 -28  -4  -4   38.95    4.03   0
  28  -4   4   30.39    4.09   0
 -28   4  -4   39.55    4.24   0
 -30   4  -4   71.36    4.16   0
 -30  -4  -4   66.38    5.03   0
  30   4   4   66.39    5.51   0
  30  -4   4   66.14    4.25   0
  32   4   4   10.38    5.17   0
 -32  -4  -4   14.35    3.89   0
  32  -4   4   16.25    4.81   0
 -32   4  -4   14.04    4.00   0
 -34   4  -4    1.03    4.08   0
  34  -4   4   -0.50    4.07   0
 -34  -4  -4    2.25    4.65   0
 -35   5   4    9.08    3.96   0
  35   5  -4   13.13    5.05   0
 -35  -5   4   -1.34    4.64   0
  35  -5  -4    8.20    3.67   0
  33   5  -4    6.72    4.97   0
  33  -5  -4   11.09    3.78   0
 -33   5   4    7.29    4.04   0
 -33  -5   4    9.64    3.86   0
  31  -5  -4  187.53    4.64   0
 -31   5   4  247.84    5.74   0
  31   5  -4  242.53    6.35   0
 -31  -5   4  217.27    5.74   0
  29   5  -4  531.80    6.67   0
 -29  -5   4  463.94    5.89   0
 -29   5   4  511.54    6.04   0
  29  -5  -4  427.66    5.31   0
  27  -5  -4  382.60    5.35   0
 -27  -5   4  419.99    5.92   0
  27   5  -4  491.81    7.27   0
 -27   5   4  499.65    5.78   0
  25   5  -4  110.55    5.79   0
 -25  -5   4   95.33    5.33   0
  25  -5  -4   93.78    4.24   0
 -25   5   4  115.17    4.74   0
  23  -5  -4   74.10    4.16   0
 -23   5   4   91.38    4.67   0
  23   5  -4   94.45    4.98   0
 -23  -5   4   78.85    5.25   0
 -21  -5   4  169.30    4.86   0
 -21   5   4  194.48    5.04   0
  21   5  -4  202.63    6.46   0
  21  -5  -4  161.45    4.59   0
 -21  -5   4  181.99    8.82   0
  19   5  -4  602.11    7.32   0
 -19   5   4  577.42    6.72   0
 -19  -5   4  502.59    6.57   0
  19  -5  -4  518.94    6.02   0
 -19  -5   4  530.54   12.37   0
 -17   5   4    3.97    4.70   0
  17  -5  -4    3.34    5.23   0
  17   5  -4    1.37    5.00   0
 -17  -5   4    1.75    5.34   0
 -17  -5   4    0.57    7.92   0
 -15   5   4 1777.84    9.68   0
  15   5  -4 1901.82   12.17   0
  15  -5  -4 1540.36    8.83   0
 -15  -5   4 1649.96   24.08   0
 -15  -5   4 1585.44   10.38   0
  13   5  -4  870.26    8.91   0
 -13   5   4  783.20    7.63   0
  13  -5  -4  721.47    6.72   0
 -13  -5   4  743.94    8.35   0
 -13   5   4  846.55    7.46   0
  11  -5  -4   37.53    5.27   0
  11   5  -4   35.63    4.79   0
 -11   5   4   41.19    4.64   0
 -11   5   4   37.00    5.21   0
   9   5  -4  499.82   12.09   0
  -9   5   4  448.40    6.92   0
   9   5  -4  476.75    7.18   0
   9  -5  -4  405.48    7.12   0
  -9   5   4  484.91    6.84   0
  -7   5   4 1038.18    9.75   0
  -7   5   4 1034.87    8.82   0
   7   5  -4 1018.83   10.19   0
   7  -5  -4  901.10    8.58   0
   7   5  -4 1031.16   13.77   0
   5  -5  -4  443.38    8.13   0
  -5   5   4  499.66    8.30   0
   5   5  -4  485.57    7.67   0
   5   5  -4  487.38    9.42   0
  -5   5   4  500.50    7.93   0
   3   5  -4 1332.90   11.90   0
  -3   5   4 1366.54   11.70   0
  -3   5   4 1355.99   10.25   0
   3  -5  -4 1227.29   11.46   0
   1   5  -4 3221.24   15.57   0
  -1   5   4 3267.82   18.49   0
  -1   5   4 3213.85   14.87   0
   1  -5  -4 3212.02   15.12   0
  -1  -5  -4 1510.03   11.82   0
   1   5   4 1587.96   11.25   0
  -1   5  -4 1538.06   10.71   0
   1   5   4 1530.48   14.21   0
   3   5   4  391.63    9.76   0
  -3  -5  -4  393.90    7.15   0
   3   5   4  401.72   10.66   0
  -3   5  -4  420.69    6.80   0
   3   5   4  428.07    7.15   0
  -5  -5  -4   -1.22    4.52   0
  -5   5  -4    8.02    5.04   0
   5   5   4    5.75    7.15   0
   7   5   4   13.22    7.01   0
  -7  -5  -4    9.51    5.44   0
  -7   5  -4   16.16    4.76   0
   7  -5   4   15.86    4.49   0
  -9  -5  -4   32.95    4.57   0
   9  -5   4   26.71    4.84   0
  -9   5  -4   37.90    5.10   0
   9   5   4   35.47    7.14   0
 -11  -5  -4  305.00    7.02   0
  11   5   4  349.02    9.05   0
 -11   5  -4  335.18    6.00   0
 -11  -5  -4  293.09    8.36   0
  11  -5   4  291.07    5.66   0
 -13  -5  -4  996.57   10.94   0
  13   5   4 1229.32   12.62   0
  13  -5   4  970.84    7.75   0
 -13  -5  -4 1084.22    9.99   0
 -13   5  -4 1149.54    8.16   0
  15  -5   4  738.55    6.94   0
  15   5   4  921.56   10.51   0
 -15   5  -4  861.14    7.23   0
 -15  -5  -4  825.88    8.86   0
 -15  -5  -4  779.74    9.66   0
  17  -5   4  378.29    5.42   0
 -17   5  -4  452.74    5.77   0
  17   5   4  454.20    8.16   0
 -17  -5  -4  408.83    6.93   0
 -17  -5  -4  408.38    7.14   0
  19  -5   4 1139.97    7.94   0
 -19  -5  -4 1273.08   10.69   0
 -19   5  -4 1437.36    8.51   0
  19   5   4 1477.30   12.19   0
 -21  -5  -4   72.39    5.64   0
  21  -5   4   64.53    4.27   0
 -21   5  -4   76.30    4.63   0
  21   5   4   87.47    6.29   0
 -23  -5  -4  115.30    5.35   0
  23  -5   4  100.47    4.41   0
 -23   5  -4  133.05    4.64   0
  23   5   4  127.72    6.07   0
 -25  -5  -4    3.14    3.86   0
  25  -5   4   -0.87    3.75   0
 -25   5  -4    0.02    3.91   0
  25   5   4    2.22    5.18   0
  27  -5   4  152.16    4.56   0
  27   5   4  175.25    6.34   0
 -27   5  -4  180.53    4.90   0
 -27  -5  -4  169.28    5.77   0
  29   5   4  173.28    6.47   0
  29  -5   4  175.50    4.66   0
 -29   5  -4  181.98    4.88   0
 -29  -5  -4  181.45    4.92   0
 -31  -5  -4   14.23    4.73   0
  31   5   4   25.09    4.32   0
  31  -5   4   18.21    3.98   0
 -31   5  -4   15.67    4.06   0
 -33  -5  -4   18.23    3.99   0
  33  -5   4   11.31    4.00   0
  33   5   4   20.14    5.21   0
 -33   5  -4   13.79    4.06   0
 -34  -6   4   10.30    6.04   0
 -34   6   4   19.01    4.20   0
  34   6  -4   12.58    5.12   0
  34  -6  -4   12.80    3.78   0
 -34  -6   4   11.55    4.08   0
  32  -6  -4    5.19    4.58   0
 -32  -6   4    4.12    4.65   0
 -32   6   4   13.88    4.05   0
 -32  -6   4    3.24    6.04   0
  32   6  -4    9.19    4.10   0
  30   6  -4    8.44    5.01   0
 -30  -6   4    4.38    4.74   0
 -30  -6   4    2.04    6.62   0
  30  -6  -4    1.51    3.85   0
 -30   6   4    2.22    4.19   0
 -28  -6   4  223.60    5.96   0
  28   6  -4  327.28    5.83   0
 -28  -6   4  276.16    9.54   0
  28  -6  -4  240.40    4.98   0
 -28   6   4  327.32    5.51   0
 -26   6   4    6.83    4.14   0
 -26  -6   4    5.29    3.91   0
  26   6  -4    5.28    5.24   0
 -26  -6   4    1.58    7.31   0
  26  -6  -4    6.41    3.68   0
 -24  -6   4   12.86    4.75   0
  24   6  -4   12.37    5.07   0
 -24   6   4   14.32    4.36   0
  24  -6  -4    7.33    3.91   0
 -24  -6   4   11.12    8.11   0
  22  -6  -4   55.77    4.18   0
 -22  -6   4   61.47    5.22   0
 -22  -6   4   62.75    8.86   0
  22   6  -4   80.99    5.79   0
 -22   6   4   69.81    4.73   0
  20  -6  -4   32.64    3.91   0
 -20   6   4   41.26    4.40   0
  20   6  -4   47.22    5.81   0
 -20  -6   4   36.16    5.35   0
 -20  -6   4   38.93   10.21   0
  18  -6  -4   11.42    4.04   0
 -18   6   4   19.58    4.49   0
  18   6  -4   17.18    5.67   0
 -18  -6   4   15.13    5.20   0
  16  -6  -4   55.98    4.22   0
 -16   6   4   64.11    4.77   0
  16   6  -4   67.05    4.93   0
 -16   6   4   57.64    4.60   0
 -16  -6   4   52.79    5.65   0
 -14   6   4    1.58    4.43   0
  14  -6  -4    0.45    4.83   0
  14   6  -4    2.53    4.87   0
 -14   6   4    9.13    5.60   0
  12   6  -4    3.59    5.96   0
 -12   6   4    2.44    4.85   0
  12  -6  -4    3.44    3.92   0
 -12   6   4   -6.34    4.24   0
 -10   6   4  269.54    5.91   0
  10   6  -4  263.14    6.97   0
 -10   6   4  277.62    6.66   0
  10  -6  -4  241.81    5.39   0
   8   6  -4  100.63    5.26   0
   8   6  -4   98.20    7.37   0
  -8   6   4  104.86    5.82   0
   8  -6  -4   85.30    5.60   0
  -8   6   4   93.01    5.87   0
  -6   6   4  611.34    7.03   0
  -6   6   4  615.46    7.61   0
   6   6  -4  586.10    7.88   0
   6   6  -4  608.55    9.46   0
   6  -6  -4  565.86    8.11   0
   4   6  -4 2911.88   16.48   0
  -4   6   4 2916.46   12.93   0
   4  -6  -4 2754.27   14.23   0
  -4   6   4 3001.93   15.35   0
  -2   6   4 1112.83    9.59   0
   2   6  -4 1146.37    9.29   0
  -2   6   4 1124.38   10.75   0
   2   6  -4 1118.99   10.74   0
   0   6  -4  590.53    7.18   0
   0   6   4  560.76    7.15   0
   0   6   4  561.33    8.98   0
   2   6   4   97.73    7.38   0
  -2   6  -4  105.66    5.50   0
   2   6   4  100.70    5.12   0
  -2  -6  -4  101.80    5.08   0
   4   6   4  292.71    8.21   0
   4   6   4  337.24    7.16   0
  -4   6  -4  309.28    5.81   0
  -4  -6  -4  307.78    6.27   0
   4   6   4  311.83    8.25   0
   6   6   4   19.84    6.91   0
   6   6   4   18.93    5.79   0
  -6   6  -4   21.98    4.73   0
  -6  -6  -4   17.83    4.67   0
  -8   6  -4   77.70    5.11   0
   8   6   4  115.20    7.14   0
   8  -6   4   70.28    5.74   0
  -8  -6  -4  100.87    5.92   0
 -10  -6  -4 1729.68   12.16   0
 -10   6  -4 1948.23   10.06   0
  10  -6   4 1615.62    9.52   0
  10   6   4 2015.16   16.21   0
  12   6   4  122.73    7.63   0
 -12  -6  -4  100.60    5.58   0
  12  -6   4   98.67    4.75   0
 -12   6  -4  112.71    5.10   0
  14  -6   4  232.13    5.03   0
 -14  -6  -4  253.92    6.37   0
  14   6   4  300.13    8.54   0
 -14   6  -4  285.62    5.41   0
  16   6   4  221.29    7.32   0
  16  -6   4  168.81    4.72   0
 -16   6  -4  202.13    5.11   0
 -16  -6  -4  181.58    7.30   0
 -16  -6  -4  190.93    6.25   0
  18  -6   4  203.84    4.95   0
 -18   6  -4  261.45    5.41   0
 -18  -6  -4  230.15    6.56   0
 -18  -6  -4  207.00    6.43   0
  18   6   4  257.09    7.19   0
 -20  -6  -4  253.50    6.57   0
 -20   6  -4  323.69    5.47   0
  20   6   4  321.58    7.37   0
 -20  -6  -4  293.89    6.64   0
  20  -6   4  246.93    5.09   0
  22   6   4  169.14    6.30   0
 -22   6  -4  178.74    4.74   0
 -22  -6  -4  147.90    5.63   0
  22  -6   4  134.10    4.38   0
 -22  -6  -4  131.97    5.64   0
 -24  -6  -4    8.77    4.54   0
 -24  -6  -4    5.66    5.49   0
  24   6   4   13.02    5.23   0
  24  -6   4    1.09    3.76   0
 -24   6  -4   12.08    4.12   0
 -26  -6  -4    2.00    4.46   0
 -26   6  -4   -3.25    3.86   0
  26   6   4    7.73    5.17   0
 -26  -6  -4    0.53    4.74   0
  26  -6   4    5.10    3.95   0
 -28  -6  -4  182.10    5.17   0
  28   6   4  210.25    6.87   0
  28  -6   4  183.39    4.73   0
 -28   6  -4  202.54    5.11   0
  30  -6   4   10.47    3.72   0
 -30  -6  -4   10.89    4.77   0
  30   6   4   16.11    5.17   0
 -30   6  -4   10.87    4.76   0
  32  -6   4    5.78    3.75   0
 -32   6  -4    2.62    3.91   0
 -32  -6  -4    5.10    4.89   0
  32   6   4    0.46    5.21   0
  33   7  -4   21.34    5.16   0
  33  -7  -4   19.28    3.90   0
 -33   7   4   19.29    4.23   0
 -33  -7   4   14.26    5.02   0
  31   7  -4   -0.06    4.07   0
 -31   7   4    7.25    4.12   0
  31  -7  -4    1.21    3.81   0
 -31  -7   4    3.75    4.83   0
 -29  -7   4  187.08    5.04   0
  29   7  -4  218.79    5.65   0
  29  -7  -4  180.07    4.64   0
 -29   7   4  232.27    5.14   0
 -27   7   4  178.54    4.98   0
  27   7  -4  173.48    5.20   0
 -27  -7   4  135.25    5.67   0
  27  -7  -4  127.53    4.67   0
  25   7  -4  157.31    6.13   0
  25  -7  -4  106.71    4.27   0
 -25   7   4  132.26    4.73   0
 -25   7   4  135.83    4.88   0
 -25  -7   4  118.74    4.56   0
 -23  -7   4  247.48    6.26   0
 -23   7   4  312.25    5.44   0
  23  -7  -4  229.17    4.95   0
  23   7  -4  323.00    7.01   0
  21   7  -4  208.50    6.28   0
 -21  -7   4  147.82    5.76   0
  21  -7  -4  157.89    4.76   0
 -21   7   4  207.49    5.23   0
 -21   7   4  190.47    5.13   0
  19   7  -4   13.90    5.51   0
 -19   7   4    6.31    4.66   0
 -19   7   4   17.73    4.36   0
  19  -7  -4   15.19    3.83   0
  17  -7  -4   39.45    3.91   0
  17   7  -4   41.35    5.59   0
 -17   7   4   44.25    4.51   0
 -17   7   4   43.47    4.47   0
  15  -7  -4    2.29    3.79   0
 -15   7   4    6.12    4.18   0
  15   7  -4    2.03    4.46   0
 -15   7   4    5.02    4.35   0
  13   7  -4  229.57    5.65   0
  13  -7  -4  188.22    5.65   0
 -13   7   4  234.96    6.20   0
 -13   7   4  221.93    6.17   0
  11  -7  -4  414.09    5.83   0
 -11   7   4  464.22    6.50   0
  11   7  -4  459.26    7.79   0
 -11   7   4  503.87    6.44   0
   9  -7  -4  306.21    6.55   0
   9   7  -4  352.95    6.45   0
   9   7  -4  381.41    8.42   0
  -9   7   4  366.80    7.02   0
  -9   7   4  343.89    6.89   0
  -7   7   4  183.00    6.17   0
   7   7  -4  189.04    6.66   0
  -7   7   4  174.46    5.34   0
   7   7  -4  179.98    6.50   0
   7  -7  -4  160.32    5.40   0
  -5   7   4  432.71    6.77   0
  -5   7   4  404.20    6.21   0
   5   7  -4  410.71    6.83   0
   5   7  -4  412.13    7.94   0
   5   7  -4  392.19    7.37   0
  -3   7   4    6.65    4.40   0
   3   7  -4   -3.49    5.32   0
   3   7  -4    5.56    5.49   0
  -3   7   4    1.88    5.43   0
  -1   7   4   74.80    5.63   0
   1   7  -4   77.17    4.61   0
   1   7  -4   68.70    5.84   0
  -1   7   4   74.24    5.97   0
  -1   7  -4 1284.84    9.61   0
  -1   7  -4 1258.32    9.92   0
   1   7   4 1312.16   11.86   0
   1   7   4 1322.06   10.32   0
   3   7   4  377.91    8.44   0
   3   7   4  398.22    8.37   0
  -3   7  -4  412.28    6.08   0
   3   7   4  427.73    7.53   0
  -3  -7  -4  401.30    6.73   0
   5   7   4    0.92    4.47   0
  -5   7  -4   -3.01    4.42   0
   5   7   4    0.15    5.28   0
   5   7   4    2.84    5.46   0
  -5  -7  -4   -0.23    4.60   0
  -7  -7  -4    2.33    5.25   0
  -7   7  -4    3.72    4.70   0
   7   7   4    0.14    6.45   0
   7   7   4    1.66    5.38   0
  -9  -7  -4    7.69    5.12   0
   9   7   4    5.43    6.47   0
   9   7   4    5.31    6.43   0
  -9   7  -4   10.97    4.63   0
 -11   7  -4   15.28    4.53   0
 -11  -7  -4   22.39    5.07   0
  11   7   4   28.13    7.07   0
  11  -7   4   20.87    4.26   0
  13   7   4   62.82    7.07   0
 -13   7  -4   57.45    4.48   0
 -13  -7  -4   49.32    5.25   0
  13  -7   4   50.14    4.30   0
  15  -7   4 1052.19    7.70   0
 -15   7  -4 1258.85    8.25   0
  15   7   4 1367.73   13.45   0
 -15  -7  -4 1102.03   10.53   0
  17   7   4   39.85    6.39   0
  17  -7   4   33.70    4.25   0
 -17  -7  -4   37.60    5.94   0
 -17   7  -4   44.63    4.49   0
 -19  -7  -4   18.75    4.80   0
 -19   7  -4   29.61    4.28   0
  19  -7   4   15.70    4.03   0
  19   7   4   26.59    6.12   0
 -21   7  -4   34.31    4.39   0
  21  -7   4   30.05    4.11   0
 -21  -7  -4   26.95    5.05   0
  21   7   4   36.07    6.41   0
 -21  -7  -4   29.62    5.38   0
 -23  -7  -4   99.22    6.33   0
 -23   7  -4   98.10    4.66   0
 -23  -7  -4   87.68    5.57   0
  23   7   4  108.26    6.75   0
  23  -7   4   70.75    4.30   0
 -25  -7  -4   26.63    5.13   0
  25  -7   4   29.78    3.97   0
  25   7   4   34.72    5.46   0
 -25  -7  -4   36.02    5.59   0
 -25   7  -4   35.43    4.26   0
 -27  -7  -4    9.91    4.93   0
  27   7   4   11.52    5.89   0
 -27  -7  -4   12.13    4.81   0
  27  -7   4   13.25    3.94   0
 -27   7  -4   15.46    4.11   0
  29  -7   4   14.14    4.00   0
 -29   7  -4   21.34    4.25   0
  29   7   4   20.85    5.93   0
 -29  -7  -4   21.96    5.68   0
 -29  -7  -4   25.79    5.70   0
  30  -8  -4   31.26    4.01   0
 -30   8   4   35.57    4.34   0
  30   8  -4   31.47    5.59   0
 -30  -8   4   19.13    4.98   0
 -28  -8   4   63.20    5.59   0
 -28   8   4   78.21    4.59   0
  28  -8  -4   57.72    4.27   0
  28   8  -4   80.34    5.76   0
 -26   8   4   12.00    3.81   0
  26  -8  -4    3.19    4.66   0
  26   8  -4    2.33    4.30   0
  24  -8  -4   63.04    4.14   0
 -24   8   4   75.43    4.76   0
 -24   8   4   62.73    4.41   0
  24   8  -4   83.60    5.69   0
 -22   8   4  253.17    5.28   0
  22   8  -4  239.98    6.70   0
  22  -8  -4  195.72    4.77   0
  20  -8  -4  149.51    4.57   0
 -20   8   4  202.37    5.11   0
  20   8  -4  189.36    6.19   0
  18  -8  -4   95.23    4.20   0
 -18   8   4  117.04    4.55   0
  18   8  -4  110.31    5.73   0
  16  -8  -4  151.71    4.42   0
 -16   8   4  204.61    5.90   0
  16   8  -4  191.56    6.11   0
 -16   8   4  185.08    5.13   0
  14  -8  -4  156.23    4.81   0
  14   8  -4  196.85    5.64   0
 -14   8   4  207.16    5.27   0
 -14   8   4  177.97    5.19   0
 -12   8   4  192.48    5.21   0
  12  -8  -4  180.92    5.00   0
  12   8  -4  219.82    5.62   0
 -12   8   4  234.34    5.40   0
 -10   8   4   40.69    4.34   0
  10   8  -4   34.74    6.36   0
 -10   8   4   42.03    4.38   0
  10   8  -4   33.20    4.37   0
  10  -8  -4   29.91    5.10   0
   8   8  -4   24.63    4.42   0
   8   8  -4   27.12    6.55   0
  -8   8   4   25.00    4.50   0
  -8   8   4   19.22    4.00   0
   6   8  -4    8.24    5.42   0
   6   8  -4   11.74    4.16   0
  -6   8   4   10.55    5.28   0
  -6   8   4   11.83    4.35   0
   6   8  -4    7.60    5.34   0
  -4   8   4  261.57    6.42   0
  -4   8   4  254.59    5.69   0
   4   8  -4  239.48    6.41   0
   4   8  -4  226.74    5.74   0
   4   8  -4  257.06    5.76   0
   2   8  -4   17.97    5.15   0
  -2   8   4   25.10    5.19   0
  -2   8   4   20.56    5.18   0
   2   8  -4   28.47    4.19   0
   0   8   4   61.50    4.68   0
   0   8   4   68.09    5.76   0
   0   8  -4   73.07    5.48   0
   0   8  -4   64.42    4.58   0
   2   8   4   48.81    6.10   0
  -2   8  -4   57.47    4.69   0
  -2   8  -4   57.74    5.36   0
   2   8   4   58.09    5.43   0
   2   8   4   55.62    5.89   0
  -4   8  -4   38.33    4.37   0
   4   8   4   42.43    6.53   0
   4   8   4   40.85    6.77   0
  -4   8  -4   43.04    4.59   0
   4   8   4   38.93    4.41   0
   6   8   4  393.66    9.00   0
  -6   8  -4  409.19    6.72   0
   6   8   4  421.47    9.05   0
   6   8   4  431.51    7.40   0
   8   8   4  222.17    7.45   0
   8   8   4  236.97    8.07   0
  -8  -8  -4  223.71    6.47   0
  -8   8  -4  244.51    5.20   0
 -10   8  -4   45.32    4.44   0
 -10  -8  -4   41.26    5.37   0
  10   8   4   35.90    6.74   0
  10   8   4   35.24    6.58   0
 -12  -8  -4   14.98    5.39   0
  12   8   4   15.25    6.17   0
 -12   8  -4   15.30    4.43   0
 -14   8  -4    2.56    4.39   0
 -14  -8  -4   -1.78    4.99   0
  14   8   4    3.85    6.18   0
  14  -8   4    7.43    5.16   0
 -16   8  -4    5.87    4.20   0
 -16  -8  -4    3.60    4.89   0
  16   8   4    1.44    6.20   0
  16  -8   4    1.37    4.03   0
 -18   8  -4    2.26    4.30   0
  18  -8   4    6.59    3.94   0
  18   8   4    6.54    6.01   0
 -18  -8  -4    1.16    5.02   0
  20   8   4    0.82    6.16   0
 -20   8  -4   -0.14    4.33   0
  20  -8   4   -4.35    4.07   0
 -20  -8  -4    2.97    5.59   0
  22  -8   4    4.20    3.97   0
 -22   8  -4   -0.49    4.24   0
 -22  -8  -4   -0.77    4.85   0
  22   8   4   -1.83    5.81   0
 -24   8  -4   13.62    4.25   0
 -24  -8  -4   18.16    5.61   0
  24  -8   4   14.07    3.93   0
  24   8   4   30.37    6.01   0
  26   8   4   26.35    6.00   0
 -26  -8  -4   15.54    5.87   0
 -26   8  -4   20.27    4.32   0
  26  -8   4   19.90    4.06   0
  27  -9  -4   86.97    5.21   0
  27   9  -4  118.86    6.17   0
 -27   9   4  146.97    4.91   0
 -25   9   4   93.07    4.63   0
  25  -9  -4   84.40    4.19   0
  25   9  -4   83.86    5.68   0
  23   9  -4   22.04    5.25   0
 -23   9   4   15.01    4.16   0
  23  -9  -4   16.51    3.95   0
  21   9  -4   59.22    5.66   0
  21  -9  -4   40.12    4.15   0
 -21   9   4   53.94    5.33   0
  19  -9  -4  197.02    4.70   0
 -19   9   4  206.23    4.88   0
 -19   9   4  224.70    5.20   0
  19   9  -4  193.83    6.47   0
  17  -9  -4  108.28    4.54   0
  17   9  -4  128.00    6.01   0
 -17   9   4  142.53    5.02   0
 -17   9   4  128.16    4.70   0
 -15   9   4  170.55    4.99   0
  15  -9  -4  130.73    4.62   0
  15   9  -4  160.71    6.01   0
  13   9  -4  187.78    5.31   0
  13  -9  -4  157.21    4.78   0
 -13   9   4  187.47    5.99   0
  11  -9  -4  173.55    4.96   0
  11   9  -4  165.55    6.05   0
 -11   9   4  208.23    6.15   0
 -11   9   4  172.27    4.89   0
   9   9  -4   32.57    4.29   0
  -9   9   4   31.81    4.25   0
   9   9  -4   30.75    4.28   0
   9   9  -4   30.74    6.30   0
  -9   9   4   30.49    4.34   0
   7   9  -4 1219.62    9.05   0
   7   9  -4 1398.75   12.10   0
  -7   9   4 1337.63    8.75   0
  -7   9   4 1423.83   10.18   0
   7   9  -4 1237.15   10.38   0
   5   9  -4   13.32    4.20   0
  -5   9   4   17.80    5.28   0
   5   9  -4   17.74    4.52   0
  -5   9   4   18.67    5.24   0
   5   9  -4   19.40    5.41   0
   3   9  -4    3.52    5.33   0
  -3   9   4    7.81    5.23   0
   3   9  -4    4.83    4.04   0
  -3   9   4   -0.99    5.14   0
   1   9  -4  526.06    7.64   0
  -1   9   4  548.18    6.71   0
  -1   9   4  551.17    8.42   0
   1   9  -4  547.02    7.28   0
   1   9   4    1.27    4.36   0
  -1   9  -4    4.16    4.21   0
   1   9   4    5.05    5.67   0
  -1   9  -4    7.87    4.23   0
   3   9   4 1375.33   11.88   0
   3   9   4 1152.48   12.13   0
   3   9   4 1435.57   10.44   0
  -3   9  -4 1314.35    9.56   0
  -3   9  -4 1320.36    9.53   0
  -5   9  -4  517.20    6.49   0
   5   9   4  541.59    6.94   0
  -5   9  -4  481.31    6.15   0
   5   9   4  478.00    9.25   0
   5   9   4  494.77    8.90   0
  -7   9  -4  164.94    4.90   0
   7   9   4  153.72    7.18   0
   7   9   4  146.67    6.62   0
  -7   9  -4  176.71    5.08   0
  -9   9  -4  120.84    4.66   0
   9   9   4  108.59    6.73   0
   9   9   4  105.97    6.73   0
  -9   9  -4  102.74    4.52   0
  11   9   4   -1.09    6.13   0
  11   9   4    0.64    6.02   0
 -11   9  -4   -2.86    4.07   0
 -13   9  -4    8.81    4.19   0
 -13  -9  -4    3.96    5.14   0
  13   9   4    7.68    6.72   0
  13   9   4    4.12    6.75   0
  15   9   4   68.29    6.80   0
  15   9   4   53.25    6.52   0
 -15   9  -4   66.14    4.32   0
 -15  -9  -4   45.95    5.52   0
 -17   9  -4   14.65    4.00   0
  17  -9   4   12.58    4.23   0
 -17  -9  -4   12.80    5.83   0
  17   9   4    8.61    6.75   0
  19   9   4   18.44    6.10   0
  19  -9   4   13.48    3.93   0
 -19   9  -4   25.71    4.28   0
 -19  -9  -4   15.38    5.86   0
  21   9   4  248.66    8.11   0
 -21   9  -4  224.34    5.47   0
 -21  -9  -4  231.04    7.60   0
  21  -9   4  188.99    5.09   0
 -23   9  -4   71.40    4.72   0
  23  -9   4   45.52    4.38   0
 -23  -9  -4   53.78    6.26   0
  23   9   4   69.56    6.36   0
  24 -10  -4   34.29    4.26   0
 -24  10   4   47.36    5.20   0
  24  10  -4   63.89    5.33   0
  22 -10  -4   72.93    4.41   0
 -22  10   4   95.60    4.76   0
  22  10  -4  103.39    6.10   0
  20  10  -4   54.45    4.59   0
 -20  10   4   47.04    4.21   0
  20 -10  -4   37.74    4.21   0
  18 -10  -4  108.50    5.19   0
  18  10  -4  133.83    6.21   0
 -18  10   4  156.35    5.16   0
 -16  10   4    8.39    4.36   0
  16 -10  -4    7.09    4.88   0
 -16  10   4    9.00    4.17   0
  16  10  -4    3.13    5.30   0
  14  10  -4   51.75    4.58   0
 -14  10   4   57.38    4.50   0
  14  10  -4   52.93    4.55   0
  12  10  -4   21.42    4.35   0
 -12  10   4   23.28    4.28   0
  12  10  -4   21.75    5.17   0
  10  10  -4  134.94    4.92   0
 -10  10   4  145.86    4.81   0
  10  10  -4  137.78    4.90   0
 -10  10   4  157.10    5.32   0
  10  10  -4  164.93    6.33   0
   8  10  -4   51.78    4.42   0
   8  10  -4   49.45    5.35   0
  -8  10   4   63.54    4.44   0
   8  10  -4   60.24    5.60   0
   6  10  -4  170.21    4.90   0
   6  10  -4  159.18    5.85   0
  -6  10   4  205.44    5.39   0
   6  10  -4  173.38    6.51   0
   4  10  -4  143.21    4.72   0
   4  10  -4  117.18    5.73   0
  -4  10   4  144.05    6.01   0
  -4  10   4  139.25    4.74   0
   4  10  -4  134.66    5.73   0
  -2  10   4   76.64    4.58   0
   2  10  -4   74.99    5.26   0
  -2  10   4   74.08    5.73   0
   0  10   4  102.99    5.80   0
   0  10  -4  105.00    5.46   0
   0  10   4  113.36    5.68   0
   0  10  -4  109.40    4.87   0
   2  10   4   34.17    5.78   0
  -2  10  -4   40.32    5.16   0
   2  10   4   35.55    5.58   0
   2  10   4   36.30    5.20   0
   4  10   4   11.08    6.30   0
  -4  10  -4   14.72    5.12   0
   4  10   4   16.14    4.30   0
   4  10   4   13.54    5.36   0
  -4  10  -4   11.91    4.08   0
  -6  10  -4   94.47    5.55   0
   6  10   4   79.35    6.86   0
   6  10   4   99.54    4.95   0
   6  10   4   85.10    6.18   0
  -8  10  -4  283.59    5.60   0
   8  10   4  269.03    8.37   0
  -8  10  -4  267.92    5.35   0
   8  10   4  248.69    8.39   0
  10  10   4  105.42    7.15   0
  10  10   4  114.26    7.11   0
 -10  10  -4  118.61    4.81   0
  12  10   4  107.15    7.05   0
 -12  10  -4   88.41    5.60   0
  12  10   4   98.32    6.92   0
 -14  10  -4  143.41    5.00   0
  14  10   4  136.88    7.41   0
  14  10   4  106.85    7.89   0
  16  10   4  106.27    7.78   0
  16  10   4  130.91    8.16   0
 -16  10  -4  125.45    5.01   0
  18  10   4   11.83    6.86   0
  18  10   4    2.48    6.57   0
 -18  10  -4    5.96    4.14   0
 -20  10  -4  174.86    5.33   0
  20  10   4  117.45    8.42   0
  20  10   4  134.06    8.39   0
 -19  11   4   26.15    4.32   0
  19 -11  -4   16.54    4.12   0
  19  11  -4   17.07    5.09   0
 -17  11   4   -2.69    4.30   0
  17  11  -4   -1.37    5.02   0
  17  11  -4   -2.90    5.21   0
  15  11  -4    1.34    3.85   0
  15  11  -4    1.51    5.00   0
 -15  11   4    1.12    4.14   0
  13  11  -4   44.09    4.35   0
 -13  11   4   48.61    5.58   0
  13  11  -4   42.64    5.25   0
  11  11  -4    5.94    4.02   0
 -11  11   4    6.22    5.24   0
  11  11  -4    3.63    4.12   0
  -9  11   4  168.93    4.77   0
  -9  11   4  167.88    5.12   0
   9  11  -4  148.94    6.01   0
   9  11  -4  141.31    5.78   0
   9  11  -4  184.78    7.05   0
  -7  11   4  117.81    4.76   0
   7  11  -4   92.37    5.58   0
  -7  11   4  123.89    4.86   0
   7  11  -4  126.22    6.01   0
   7  11  -4  108.31    5.47   0
  -5  11   4   12.58    4.19   0
  -5  11   4    9.92    4.01   0
   5  11  -4    7.13    5.05   0
   5  11  -4    8.51    5.01   0
   5  11  -4    7.24    4.80   0
   3  11  -4   69.51    5.27   0
   3  11  -4   55.71    5.33   0
  -3  11   4   67.79    4.49   0
   3  11  -4   57.71    5.09   0
   1  11  -4    5.50    4.82   0
  -1  11   4    9.35    4.17   0
   1  11   4   -0.10    5.18   0
   1  11   4    5.18    3.98   0
  -1  11  -4    9.19    3.84   0
   1  11   4    1.70    5.07   0
   3  11   4   -1.24    5.12   0
   3  11   4    3.04    4.04   0
  -3  11  -4   -3.57    3.81   0
   3  11   4    1.02    5.13   0
  -3  11  -4    5.30    3.89   0
   5  11   4    7.96    5.13   0
  -5  11  -4    6.27    4.12   0
   5  11   4    9.57    4.83   0
  -5  11  -4    4.53    4.75   0
   5  11   4    2.64    5.17   0
   7  11   4   -1.07    5.71   0
   7  11   4    0.66    5.80   0
  -7  11  -4    7.87    4.04   0
  -9  11  -4   28.44    4.10   0
   9  11   4   30.86    6.35   0
   9  11   4   29.95    6.28   0
  11  11   4   17.39    6.10   0
 -11  11  -4   29.86    4.28   0
  11  11   4   23.47    6.08   0
  13  11   4   64.53    7.13   0
 -13  11  -4   88.13    4.68   0
  13  11   4   83.31    7.79   0
 -15  11  -4   49.13    5.34   0
  15  11   4   33.57    7.17   0
  15  11   4   35.68    7.14   0
  10  12  -4   26.02    5.13   0
  10  12  -4   26.93    5.25   0
 -10  12   4   28.02    5.24   0
   8  12  -4   -0.92    3.67   0
  -8  12   4   -0.34    4.17   0
   8  12  -4    0.51    5.69   0
   8  12  -4    2.13    4.93   0
   6  12  -4    5.54    4.80   0
   6  12  -4    3.68    4.72   0
   6  12  -4   -0.15    4.93   0
  -6  12   4    1.04    4.88   0
   4  12  -4   21.28    5.14   0
   4  12  -4   30.86    4.00   0
   4  12  -4   22.91    5.25   0
  -4  12   4   20.06    5.22   0
   2  12  -4    9.47    4.69   0
  -2  12   4   10.26    5.05   0
  -2  12   4   15.58    4.00   0
   2  12  -4   17.84    4.76   0
   2  12  -4   10.65    4.96   0
   0  12  -4   45.12    4.13   0
   0  12   4   48.78    4.28   0
   0  12  -4   36.82    5.20   0
   0  12   4   38.77    5.42   0
   0  12   4   29.80    5.44   0
  -2  12  -4   54.66    5.32   0
   2  12   4   56.00    5.71   0
   2  12   4   57.17    5.27   0
   2  12   4   54.42    5.59   0
   4  12   4    5.00    5.81   0
   4  12   4   -2.18    4.69   0
  -4  12  -4    0.22    3.99   0
   4  12   4    2.19    5.16   0
  -6  12  -4   18.62    4.17   0
   6  12   4   13.36    5.99   0
   6  12   4   14.77    5.96   0
   8  12   4   12.47    5.77   0
  -8  12  -4   10.22    4.00   0
   8  12   4    9.26    6.00   0
 -40   0   5    1.28    3.84   0
  40   0  -5   -1.82    4.03   0
 -38   0   5    8.72    4.52   0
  38   0  -5    1.39    3.70   0
  36   0  -5    0.52    3.83   0
 -36   0   5    6.09    3.74   0
  34   0  -5    7.02    3.86   0
 -34   0   5   -1.87    4.02   0
 -32   0   5    0.13    4.14   0
  32   0  -5    1.45    3.93   0
  30   0  -5   -3.78    4.00   0
 -30   0   5    4.54    4.13   0
 -28   0   5   -5.79    4.21   0
  28   0  -5    6.37    3.92   0
 -26   0   5    0.80    4.37   0
  26   0  -5    2.92    4.20   0
 -24   0   5   10.04    4.53   0
  24   0  -5   -3.24    4.32   0
  22   0  -5    3.02    4.54   0
 -22   0   5   -1.62    5.58   0
  20   0  -5    2.04    4.48   0
 -20   0   5   -2.55    4.72   0
  18   0  -5   -0.32    4.76   0
 -18   0   5    0.33    4.91   0
 -16   0   5   -2.20    6.14   0
  16   0  -5   -0.77    4.85   0
 -14   0   5    3.73    5.61   0
  14   0  -5    2.89    5.58   0
 -12   0   5   -0.15    6.34   0
  12   0  -5    0.99    6.20   0
  10   0  -5    2.67    7.81   0
 -10   0   5    7.51    7.84   0
  -8   0   5   -1.19   11.15   0
   8   0  -5    4.92    7.82   0
  -8   0   5   -0.53    7.87   0
   6   0  -5    3.53   12.25   0
   6   0  -5   -0.33    7.94   0
  -6   0   5    0.48    8.29   0
  -6   0   5    1.61   12.14   0
   4   0  -5   36.43   11.65   0
  -4   0   5   27.09    9.92   0
   4   0  -5   21.51   11.08   0
  -4   0   5   24.22   10.75   0
   2   0  -5    6.10   10.68   0
  -2   0   5    1.99   11.71   0
  -2   0  -5    0.65   12.24   0
   2   0   5   -0.41   10.29   0
   4   0   5    6.01    8.50   0
  -4   0  -5    4.39    8.27   0
   6   0   5    8.17    8.38   0
  -6   0  -5    4.13    8.33   0
   8   0   5    2.76    7.43   0
  -8   0  -5   -1.93    5.91   0
 -10   0  -5    0.72    5.40   0
  10   0   5    0.57    5.46   0
  12   0   5   -2.57    4.91   0
 -12   0  -5    1.47    6.04   0
 -14   0  -5    0.91    4.63   0
  14   0   5    2.99    4.75   0
  16   0   5    1.90    4.40   0
 -16   0  -5    1.93    4.26   0
 -18   0  -5   -3.85    4.09   0
  18   0   5   -0.05    4.05   0
 -20   0  -5   -0.67    4.99   0
  20   0   5   -0.60    4.06   0
  22   0   5   -1.95    4.86   0
 -22   0  -5   -4.00    4.01   0
  24   0   5    1.00    3.90   0
 -24   0  -5    2.16    4.06   0
  26   0   5   -4.80    3.80   0
 -26   0  -5   -2.95    3.86   0
 -28   0  -5   -2.10    3.80   0
  28   0   5    1.70    3.84   0
  30   0   5    5.03    4.05   0
 -30   0  -5    5.62    3.83   0
  32   0   5   -3.26    4.08   0
 -32   0  -5    0.88    3.89   0
  34   0   5    4.30    3.96   0
 -34   0  -5   -1.53    3.77   0
  36   0   5    5.38    3.95   0
 -36   0  -5    4.08    3.67   0
  39   1  -5   19.82    4.04   0
 -39  -1   5   11.27    3.95   0
 -39   1   5   26.76    4.88   0
  39  -1  -5   17.68    4.00   0
 -37  -1   5    7.07    3.83   0
 -37   1   5   -0.07    3.77   0
  37  -1  -5    5.73    3.75   0
  37   1  -5    3.16    3.95   0
  35   1  -5   35.56    4.29   0
 -35  -1   5   35.83    3.93   0
  35  -1  -5   29.94    4.07   0
 -35   1   5   34.35    4.29   0
 -33  -1   5   77.01    4.91   0
  33   1  -5   84.76    4.28   0
 -33   1   5   83.51    4.44   0
  33  -1  -5   72.83    4.22   0
 -31   1   5   33.45    4.33   0
 -31  -1   5   33.34    4.10   0
  31   1  -5   29.34    4.79   0
  31  -1  -5   26.66    4.05   0
  29  -1  -5   -0.12    4.13   0
 -29  -1   5    7.58    4.15   0
  29   1  -5    3.57    3.87   0
 -29   1   5   10.53    4.28   0
  27   1  -5    5.31    4.10   0
  27  -1  -5   10.79    3.96   0
 -27  -1   5   -4.66    4.21   0
 -27   1   5    4.16    4.11   0
  25   1  -5  278.41    5.56   0
 -25  -1   5  276.31    5.60   0
 -25   1   5  289.92    5.32   0
  25  -1  -5  261.66    5.09   0
 -23   1   5   28.06    4.68   0
  23  -1  -5   23.89    4.43   0
  23   1  -5   24.02    4.59   0
 -23  -1   5   27.18    4.61   0
 -21  -1   5  647.19    7.20   0
  21   1  -5  638.30    6.66   0
 -21   1   5  669.21    6.73   0
  21  -1  -5  619.53    6.54   0
 -19  -1   5    7.90    4.54   0
  19  -1  -5    5.95    4.37   0
 -19   1   5    6.71    4.49   0
  19   1  -5    8.40    5.45   0
 -17   1   5  807.05    7.57   0
  17   1  -5  811.48    7.91   0
 -17  -1   5  779.83    7.77   0
  17  -1  -5  756.39    7.27   0
 -15  -1   5 2873.23   13.13   0
  15  -1  -5 2824.60   12.63   0
 -15   1   5 2950.95   13.00   0
  15   1  -5 3021.66   13.97   0
 -13  -1   5 1471.62   10.74   0
  13  -1  -5 1424.95   10.43   0
 -13   1   5 1518.71   10.73   0
  13   1  -5 1535.95   11.64   0
  11  -1  -5 3319.67   15.46   0
 -11  -1   5 3255.96   15.75   0
 -11   1   5 3358.10   15.83   0
  11   1  -5 3439.05   16.01   0
  -9   1   5 4452.59   21.85   0
   9  -1  -5 4535.89   19.20   0
   9   1  -5 4740.20   20.36   0
  -9  -1   5 4444.31   19.86   0
  -9   1   5 4605.63   19.73   0
   7   1  -5  123.93   14.04   0
  -7   1   5  115.20    9.63   0
   7  -1  -5  127.75    8.61   0
   7   1  -5  131.68    8.99   0
  -7  -1   5  114.46    8.79   0
   7  -1  -5  119.15    9.58   0
  -7   1   5  126.89    8.90   0
  -7  -1   5  122.23   13.50   0
   5   1  -5  451.52   11.29   0
   5   1  -5  470.06   16.77   0
  -5   1   5  474.12   13.44   0
   5  -1  -5  468.19   11.36   0
  -5   1   5  438.56   11.37   0
  -5  -1   5  417.30   11.24   0
   5  -1  -5  450.75   11.69   0
   3   1  -5  650.84   13.40   0
  -3   1   5  669.55   14.68   0
  -3  -1   5  648.50   13.65   0
  -3   1   5  688.52   14.42   0
   3  -1  -5  695.10   15.28   0
   3  -1  -5  663.85   12.74   0
   1  -1  -5 2264.51   18.58   0
  -1   1   5 2137.48   30.59   0
   1  -1  -5 2218.20   28.75   0
  -1   1   5 2266.37   19.16   0
  -1  -1  -5 1733.22   31.28   0
  -1   1  -5 1777.04   17.88   0
   3   1   5   73.24   13.30   0
  -3   1  -5   71.78    9.02   0
  -3  -1  -5   70.47   11.92   0
   3  -1   5   76.21    9.06   0
   5   1   5 3334.37   24.89   0
   5  -1   5 3314.00   18.64   0
  -5  -1  -5 3379.11   23.75   0
  -5   1  -5 3288.32   18.32   0
  -7  -1  -5   14.34    6.15   0
   7   1   5   15.18    7.69   0
  -7   1  -5   14.13    7.64   0
   7  -1   5   12.95    6.23   0
  -9   1  -5 5780.89   19.26   0
   9  -1   5 5513.52   19.43   0
 -11  -1  -5  270.53    7.57   0
  11  -1   5  237.47    7.49   0
  11   1   5  245.51    7.68   0
 -11   1  -5  259.29    6.20   0
  13  -1   5    9.16    4.86   0
  13   1   5   13.94    4.95   0
 -13  -1  -5   15.75    4.78   0
 -13   1  -5   10.90    6.22   0
  15  -1   5 1292.81    8.96   0
 -15  -1  -5 1431.91    9.57   0
 -15   1  -5 1414.02    8.97   0
  15   1   5 1298.43    9.81   0
 -17  -1  -5  266.59    6.41   0
 -17   1  -5  260.63    6.07   0
  17   1   5  242.64    6.31   0
  17  -1   5  234.66    5.35   0
 -19   1  -5  302.88    6.29   0
  19  -1   5  271.44    5.62   0
 -19  -1  -5  312.66    6.39   0
  19   1   5  282.37    5.70   0
  21   1   5  241.04    5.36   0
  21  -1   5  230.85    5.38   0
 -21   1  -5  260.11    5.43   0
 -21  -1  -5  267.70    5.27   0
 -23  -1  -5  788.93    6.83   0
 -23   1  -5  770.61    6.71   0
  23  -1   5  675.81    6.82   0
  23   1   5  696.36    7.22   0
 -25   1  -5   10.66    3.84   0
  25   1   5    0.63    4.39   0
 -25  -1  -5    1.04    4.32   0
  25  -1   5    1.71    3.84   0
  27   1   5  124.27    4.73   0
 -27  -1  -5  135.28    5.36   0
 -27   1  -5  139.22    5.29   0
  27  -1   5  122.86    4.45   0
  29  -1   5  403.86    5.70   0
 -29   1  -5  471.60    5.77   0
 -29  -1  -5  488.22    5.82   0
  29   1   5  432.27    5.92   0
  31   1   5   12.09    4.17   0
  31  -1   5    7.92    3.92   0
 -31  -1  -5   18.00    3.93   0
 -31   1  -5    8.20    3.92   0
  33  -1   5  164.85    4.93   0
  33   1   5  175.64    5.97   0
 -33  -1  -5  199.33    4.90   0
 -33   1  -5  220.70    4.90   0
 -35   1  -5    7.40    3.80   0
  35  -1   5    3.35    3.91   0
  35   1   5    7.77    4.11   0
 -35  -1  -5    7.47    4.69   0
 -38  -2   5   85.35    5.38   0
 -38   2   5   88.48    4.67   0
  38   2  -5   72.94    5.50   0
  38  -2  -5   75.50    4.55   0
  36  -2  -5    7.09    3.87   0
 -36  -2   5   10.64    4.00   0
  36   2  -5   11.76    3.97   0
 -36   2   5   15.83    4.03   0
 -34  -2   5   25.16    4.00   0
 -34   2   5   30.81    4.25   0
  34   2  -5   26.94    4.16   0
  34  -2  -5   19.20    4.91   0
  32   2  -5    5.26    5.00   0
  32  -2  -5   10.37    3.90   0
 -32  -2   5    6.08    5.03   0
 -32   2   5   12.13    3.99   0
  30   2  -5   10.14    3.94   0
  30  -2  -5    5.52    3.91   0
 -30   2   5    6.12    4.10   0
 -30  -2   5    1.15    4.03   0
  28   2  -5  255.92    5.28   0
  28  -2  -5  237.13    5.02   0
 -28   2   5  276.50    6.21   0
 -28  -2   5  250.94    5.14   0
 -26  -2   5  126.14    4.60   0
  26   2  -5  129.88    5.72   0
  26  -2  -5  109.94    4.48   0
 -26   2   5  122.36    4.70   0
  24   2  -5 1325.82    8.55   0
  24  -2  -5 1222.68    7.70   0
 -24  -2   5 1300.15    8.63   0
 -24   2   5 1352.93    7.95   0
  22  -2  -5   19.82    4.20   0
  22   2  -5   -2.05    4.28   0
 -22   2   5   -0.86    4.44   0
 -22  -2   5   -0.84    4.20   0
  20   2  -5 2617.45   11.40   0
  20  -2  -5 2318.54   10.33   0
 -20   2   5 2601.33   10.90   0
 -20  -2   5 2450.86   10.85   0
  18   2  -5 3862.73   14.05   0
 -18   2   5 3740.94   12.84   0
 -18  -2   5 3529.90   13.37   0
  18  -2  -5 3467.89   12.42   0
 -16   2   5   51.10    5.08   0
 -16  -2   5   51.94    5.09   0
  16   2  -5   58.61    5.39   0
  16  -2  -5   48.21    4.63   0
  14  -2  -5  806.67    7.82   0
 -14  -2   5  804.37    8.23   0
 -14   2   5  864.90    8.24   0
  14   2  -5  896.25    9.39   0
  12   2  -5   10.65    5.61   0
  12  -2  -5    8.59    5.44   0
 -12   2   5    9.11    5.67   0
 -12  -2   5   14.23    5.52   0
 -10  -2   5 5985.69   20.96   0
 -10   2   5 6051.76   22.11   0
  10  -2  -5 6090.92   19.75   0
   8  -2  -5  152.43    6.98   0
   8   2  -5  164.29    7.91   0
  -8   2   5  164.01    7.48   0
  -8   2   5  160.18    8.48   0
  -8  -2   5  147.96    8.95   0
   6  -2  -5  688.41   12.99   0
  -6   2   5  682.07   12.98   0
  -6  -2   5  648.51   11.10   0
   6  -2  -5  681.88   10.26   0
   6   2  -5  696.57   11.25   0
  -6   2   5  718.72   10.86   0
   4  -2  -5   89.74    8.89   0
  -4   2   5   94.22    8.88   0
  -4   2   5   97.46   10.31   0
   4  -2  -5   90.57   10.03   0
   4   2  -5   91.08    9.50   0
  -2   2   5   28.31    8.68   0
  -2   2   5   31.12   11.15   0
   2  -2  -5   31.23   11.47   0
   2  -2  -5   36.09    8.31   0
   0   2   5 1112.94   13.20   0
   0  -2  -5 1041.81   12.65   0
  -2   2  -5 6632.07   25.83   0
   4  -2   5  876.30   10.90   0
   4   2   5  918.90   21.27   0
  -4   2  -5  918.62   11.14   0
  -4  -2  -5  971.06   20.70   0
   6  -2   5 1913.35   13.18   0
  -6   2  -5 2003.89   13.28   0
   6   2   5 2022.45   20.71   0
  -6  -2  -5 2182.86   20.23   0
  -8   2  -5    3.02    5.61   0
   8   2   5    5.45    7.56   0
  -8  -2  -5    4.91    6.38   0
   8  -2   5    5.95    5.69   0
 -10   2  -5  170.68    6.10   0
 -10  -2  -5  182.16    7.11   0
  10   2   5  168.41    7.30   0
  10  -2   5  152.42    5.93   0
 -12  -2  -5 1927.78   12.73   0
  12   2   5 1798.92   13.04   0
 -12   2  -5 1792.81   10.45   0
  12  -2   5 1678.19   10.35   0
  14   2   5  662.83    8.65   0
 -14   2  -5  645.18    6.99   0
 -14  -2  -5  692.93    7.80   0
  14  -2   5  606.42    6.95   0
 -16  -2  -5  139.45    5.27   0
 -16   2  -5  130.94    5.07   0
  16   2   5  129.64    6.23   0
  16  -2   5  122.11    4.99   0
  18  -2   5  168.18    5.37   0
 -18   2  -5  194.23    5.28   0
  18   2   5  194.63    6.35   0
 -18  -2  -5  204.64    6.33   0
  20   2   5  169.96    6.07   0
 -20  -2  -5  173.66    5.23   0
 -20   2  -5  184.21    5.07   0
  20  -2   5  152.41    4.94   0
 -22   2  -5   -0.55    4.24   0
  22   2   5    2.73    4.28   0
  22  -2   5    5.58    5.00   0
 -22  -2  -5    4.15    4.19   0
  24   2   5  353.15    6.12   0
 -24  -2  -5  381.25    5.70   0
  24  -2   5  317.14    5.43   0
 -24   2  -5  388.25    5.45   0
  26  -2   5   17.28    4.21   0
 -26   2  -5   28.94    5.09   0
  26   2   5   26.35    4.95   0
 -26  -2  -5   25.49    4.89   0
 -28   2  -5    6.29    3.84   0
 -28  -2  -5   -0.09    3.86   0
  28  -2   5    2.89    3.94   0
  28   2   5    1.75    3.95   0
 -30   2  -5   70.78    4.21   0
  30   2   5   76.69    5.41   0
  30  -2   5   72.68    4.31   0
 -30  -2  -5   94.59    4.28   0
 -32   2  -5   18.84    3.92   0
  32   2   5   15.30    4.05   0
 -32  -2  -5    8.52    4.93   0
  32  -2   5   14.97    3.86   0
 -34  -2  -5    8.17    3.79   0
  34  -2   5    8.14    4.92   0
 -34   2  -5    5.02    3.80   0
  34   2   5    8.60    5.03   0
  39  -3  -5    3.63    3.83   0
  39   3  -5    7.66    4.93   0
 -39   3   5    6.14    3.99   0
 -39  -3   5    0.26    3.86   0
 -37  -3   5    0.57    3.59   0
 -37   3   5    2.68    3.99   0
  37   3  -5    4.97    4.08   0
  37  -3  -5    2.46    3.71   0
 -35  -3   5   48.68    4.14   0
 -35   3   5   49.40    4.20   0
  35   3  -5   46.56    5.08   0
  35  -3  -5   41.23    4.86   0
  33   3  -5   23.56    4.12   0
 -33  -3   5   25.78    3.94   0
  33  -3  -5   28.37    4.03   0
 -33   3   5   19.34    4.19   0
 -31   3   5  980.15    6.91   0
  31   3  -5  931.55    7.67   0
  31  -3  -5  805.19    6.74   0
 -31  -3   5  918.73    7.73   0
  29   3  -5  114.38    4.65   0
 -29  -3   5  120.25    5.25   0
  29  -3  -5   88.43    4.31   0
 -29   3   5  114.92    4.50   0
  27   3  -5  266.75    5.68   0
 -27  -3   5  256.13    5.40   0
 -27   3   5  288.14    5.32   0
  27  -3  -5  236.61    4.94   0
  25   3  -5   84.89    4.75   0
 -25  -3   5   62.79    5.19   0
 -25   3   5   72.43    4.46   0
  25  -3  -5   68.81    4.09   0
  23   3  -5  120.62    4.80   0
 -23  -3   5  105.23    5.41   0
  23  -3  -5   98.77    4.32   0
 -23   3   5  119.59    4.70   0
 -21   3   5 1272.05    8.17   0
 -21  -3   5 1138.15    8.08   0
  21   3  -5 1288.86    8.67   0
  21  -3  -5 1133.87    7.65   0
 -19   3   5  636.48    6.79   0
 -19  -3   5  583.22    6.59   0
  19  -3  -5  579.99    6.34   0
  19   3  -5  675.28    7.77   0
  17  -3  -5 1127.14    8.10   0
  17   3  -5 1289.68    9.98   0
 -17  -3   5 1131.38    8.65   0
 -17   3   5 1228.54    8.52   0
 -15   3   5  219.27    5.89   0
  15   3  -5  237.67    7.04   0
 -15  -3   5  201.26    5.68   0
  15  -3  -5  193.54    5.51   0
  13  -3  -5  363.50    6.30   0
  13   3  -5  412.35    7.98   0
 -13  -3   5  360.07    6.65   0
 -13   3   5  383.38    6.71   0
 -11   3   5 2881.03   13.56   0
  11   3  -5 2953.74   15.21   0
  11  -3  -5 2660.73   13.31   0
 -11  -3   5 2611.45   13.78   0
 -11   3   5 2729.17   14.04   0
  -9  -3   5  211.03    6.89   0
  -9   3   5  226.94    7.55   0
   9   3  -5  236.27    7.10   0
   9  -3  -5  213.73    6.29   0
  -9   3   5  242.36    7.86   0
   7   3  -5  684.39    9.49   0
  -7   3   5  727.86    9.74   0
  -7  -3   5  666.21    9.47   0
  -7   3   5  723.09    9.31   0
   7  -3  -5  652.19    8.70   0
   7   3  -5  706.90   22.18   0
   3  -3  -5  859.65   10.40   0
   3  -3  -5  812.23   12.54   0
  -3   3   5  894.98   10.59   0
  -3   3   5  900.67   12.92   0
  -1   3   5 4866.11   20.97   0
   1  -3  -5 4566.08   20.07   0
  -1  -3  -5 1414.66   13.03   0
   1   3   5 1570.26   13.19   0
  -1   3  -5 1463.19   12.73   0
   1   3   5 1416.95   23.67   0
  -3   3  -5    4.05    6.86   0
   3   3   5    3.60   11.11   0
   3   3   5    4.51   14.07   0
  -3  -3  -5    3.65    5.65   0
  -5  -3  -5  609.71    8.68   0
   5   3   5  630.12   15.83   0
   5  -3   5  562.04    8.38   0
  -5  -3  -5  589.49   16.61   0
  -5   3  -5  597.61    8.66   0
   7   3   5  756.32   13.99   0
  -7  -3  -5  718.63   12.89   0
  -7   3  -5  719.63    8.39   0
   7  -3   5  671.16    8.37   0
  -9   3  -5   33.98    5.30   0
   9  -3   5   39.62    5.07   0
  -9  -3  -5   41.57    7.15   0
   9   3   5   70.97    7.61   0
 -11  -3  -5  111.03    7.26   0
  11  -3   5  102.01    5.27   0
 -11   3  -5  110.14    5.02   0
  11   3   5  113.87    6.78   0
  13   3   5  429.05    8.24   0
 -13   3  -5  429.37    6.42   0
 -13  -3  -5  431.71    7.69   0
  13  -3   5  378.78    6.03   0
  15  -3   5  298.16    5.53   0
  15   3   5  336.66    7.29   0
 -15   3  -5  348.63    5.75   0
 -15  -3  -5  342.26    6.98   0
 -17   3  -5  253.32    5.42   0
 -17  -3  -5  261.22    6.58   0
  17   3   5  248.11    6.91   0
  17  -3   5  215.42    5.31   0
 -19  -3  -5   32.76    4.43   0
 -19   3  -5   30.38    4.51   0
  19   3   5   29.99    4.43   0
  19  -3   5   22.42    4.18   0
 -21   3  -5  462.23    5.85   0
  21   3   5  434.18    6.60   0
 -21  -3  -5  463.28    6.27   0
  21  -3   5  391.40    5.67   0
 -23  -3  -5   10.85    4.89   0
 -23   3  -5   11.76    4.38   0
  23  -3   5   11.65    4.28   0
  23   3   5   12.13    5.03   0
  25   3   5   12.27    4.94   0
  25  -3   5   18.34    4.00   0
 -25  -3  -5   14.46    3.96   0
 -25   3  -5   12.74    4.10   0
  27  -3   5  191.16    4.85   0
  27   3   5  221.99    5.61   0
 -27   3  -5  221.65    5.01   0
 -27  -3  -5  217.97    5.89   0
 -29  -3  -5   26.39    4.95   0
  29  -3   5   28.48    5.18   0
  29   3   5   25.33    5.02   0
 -29   3  -5   29.55    4.32   0
  31  -3   5    6.17    3.76   0
 -31   3  -5    2.61    3.92   0
  31   3   5    2.70    4.90   0
 -31  -3  -5    5.96    4.51   0
 -33   3  -5    2.56    3.72   0
  33   3   5    0.84    4.22   0
 -33  -3  -5   -0.68    4.69   0
  33  -3   5    5.68    3.80   0
 -35   3  -5   12.48    3.91   0
  35  -3   5    9.81    4.06   0
  35   3   5   12.20    5.44   0
 -35  -3  -5   24.33    4.71   0
  38   4  -5   47.11    5.42   0
 -38   4   5   45.16    4.15   0
  38  -4  -5   31.32    4.91   0
 -38  -4   5   41.97    4.24   0
  36  -4  -5   62.00    4.14   0
 -36  -4   5   90.76    4.17   0
 -36   4   5   67.69    4.26   0
  36   4  -5   82.23    4.60   0
  34  -4  -5    5.21    4.57   0
  34   4  -5    4.22    4.03   0
 -34  -4   5    3.45    3.82   0
 -34   4   5    1.90    3.86   0
 -32  -4   5   20.40    3.90   0
  32  -4  -5   19.17    3.85   0
 -32   4   5   27.96    4.93   0
  32   4  -5   20.54    4.15   0
  30   4  -5  167.02    4.98   0
  30  -4  -5  132.04    4.28   0
 -30  -4   5  150.61    5.31   0
 -30   4   5  168.76    4.53   0
 -28   4   5  146.73    4.61   0
  28  -4  -5  123.04    4.20   0
  28   4  -5  142.57    5.71   0
 -28  -4   5  135.36    4.49   0
 -26   4   5  209.75    5.28   0
 -26  -4   5  194.66    5.02   0
  26  -4  -5  184.51    4.81   0
  26   4  -5  223.92    5.47   0
  24   4  -5  124.04    5.05   0
 -24  -4   5  116.41    4.76   0
  24  -4  -5  102.22    4.45   0
 -24   4   5  128.68    4.86   0
 -22   4   5  308.72    5.48   0
  22  -4  -5  257.40    5.03   0
 -22  -4   5  281.52    5.44   0
  22   4  -5  336.93    6.05   0
  20  -4  -5  313.37    5.30   0
 -20  -4   5  344.93    5.67   0
  20   4  -5  401.74    6.42   0
 -20   4   5  375.65    5.85   0
 -18   4   5 2435.49   10.84   0
  18  -4  -5 2092.32    9.97   0
  18   4  -5 2537.45   12.23   0
 -18  -4   5 2192.62   11.12   0
 -16   4   5   71.02    4.89   0
 -16  -4   5   70.29   10.31   0
  16   4  -5   76.85    4.99   0
 -16  -4   5   63.36    4.58   0
  16  -4  -5   62.81    4.58   0
  14   4  -5   21.66    4.95   0
 -14   4   5   16.19    4.61   0
 -14  -4   5   21.90    5.53   0
  14  -4  -5   21.70    5.34   0
 -12   4   5 1313.07   10.04   0
  12  -4  -5 1115.96    8.62   0
 -12  -4   5 1167.68    9.57   0
 -12   4   5 1250.65    9.23   0
  12   4  -5 1322.42   10.29   0
  10  -4  -5  520.90    6.92   0
  10   4  -5  586.02    8.70   0
 -10   4   5  588.37    7.53   0
 -10  -4   5  531.47    8.67   0
 -10   4   5  583.76    7.69   0
   8   4  -5   14.45   10.71   0
  -8   4   5   10.93    5.66   0
  -8   4   5   18.95    5.28   0
   8  -4  -5   12.87    6.02   0
   8   4  -5    9.92    5.29   0
   6  -4  -5   94.46    5.76   0
  -6   4   5   96.86    6.71   0
   6   4  -5   97.89    8.82   0
  -6   4   5   99.00    6.20   0
   6   4  -5   99.68    6.04   0
  -4   4   5 4451.25   18.06   0
   4  -4  -5 4113.97   19.63   0
  -4   4   5 4580.74   20.98   0
   4  -4  -5 4470.73   17.79   0
  -2   4   5 2568.86   14.07   0
  -2   4   5 2517.10   18.12   0
   2  -4  -5 2349.81   17.51   0
   2  -4  -5 2517.51   14.73   0
   0   4   5 1267.30   15.48   0
   0   4   5 1335.64   11.85   0
   0   4  -5 1285.39   10.84   0
   0  -4  -5 1263.79   10.75   0
   2   4   5  968.98   17.12   0
  -2  -4  -5  981.47    9.75   0
   2   4   5 1080.66   10.45   0
  -2   4  -5 1016.14    9.75   0
   2   4   5 1004.89   16.29   0
   4   4   5  177.54   12.24   0
  -4   4  -5  201.15    6.41   0
   4   4   5  182.18   11.28   0
  -4  -4  -5  173.80    6.45   0
  -6  -4  -5  288.36    7.42   0
   6   4   5  316.08   11.15   0
   6  -4   5  272.41    6.18   0
  -6   4  -5  278.39    6.47   0
   8  -4   5  435.63    6.64   0
  -8   4  -5  492.08    6.86   0
  -8  -4  -5  455.55   11.71   0
  -8  -4  -5  485.67    7.18   0
   8   4   5  522.09   12.02   0
 -10  -4  -5  553.55   10.32   0
 -10  -4  -5  588.00    8.05   0
  10   4   5  637.02   11.23   0
 -10   4  -5  577.91    6.78   0
  10  -4   5  519.21    6.53   0
  12   4   5 2229.78   16.52   0
 -12  -4  -5 2032.79   14.54   0
  12  -4   5 1899.94   10.08   0
 -12   4  -5 2165.55   10.37   0
  14   4   5  886.19   10.35   0
 -14   4  -5  882.31    7.31   0
 -14  -4  -5  831.97    9.99   0
  14  -4   5  749.17    7.05   0
  16   4   5   19.28    5.52   0
  16  -4   5   11.70    4.28   0
 -16   4  -5   12.86    4.45   0
 -16  -4  -5   18.16    5.21   0
  18   4   5  273.70    6.87   0
 -18   4  -5  286.62    5.19   0
 -18  -4  -5  264.31    5.83   0
  18  -4   5  239.42    5.09   0
 -20  -4  -5  203.08    6.14   0
 -20   4  -5  224.60    5.01   0
  20  -4   5  196.69    4.82   0
  20   4   5  208.86    6.57   0
 -22   4  -5  100.58    4.86   0
  22  -4   5   93.87    5.50   0
 -22  -4  -5  100.97    5.41   0
  22   4   5  102.74    5.77   0
 -24   4  -5    5.28    5.09   0
  24  -4   5    7.25    3.97   0
  24   4   5    4.70    4.12   0
 -24  -4  -5    0.72    4.67   0
  26   4   5  603.84    7.41   0
  26  -4   5  538.87    6.08   0
 -26  -4  -5  631.71    6.73   0
 -26   4  -5  693.31    6.31   0
 -28   4  -5  230.89    5.06   0
 -28  -4  -5  214.57    5.50   0
  28  -4   5  182.25    4.98   0
  28   4   5  230.54    5.28   0
 -30   4  -5   -0.59    3.88   0
  30   4   5    1.82    4.12   0
  30  -4   5    1.84    3.88   0
 -30  -4  -5    0.92    4.50   0
  32  -4   5    4.41    3.93   0
 -32   4  -5   -2.37    3.92   0
 -32  -4  -5    3.35    4.72   0
  32   4   5    5.11    4.24   0
  34  -4   5    4.71    4.84   0
 -34   4  -5   24.40    3.97   0
 -34  -4  -5   26.39    4.01   0
  37  -5  -5    6.86    3.76   0
  37   5  -5    1.74    5.01   0
 -37   5   5   -2.29    3.91   0
 -37  -5   5    4.50    3.73   0
 -35   5   5    3.08    3.82   0
  35   5  -5    2.99    5.04   0
 -35  -5   5   -4.70    3.80   0
  35  -5  -5    0.25    4.51   0
  33   5  -5   52.69    5.38   0
 -33  -5   5   52.50    4.81   0
 -33   5   5   45.55    4.20   0
  33  -5  -5   43.95    3.92   0
 -31  -5   5    6.96    4.02   0
  31  -5  -5   -5.24    3.78   0
  31   5  -5    4.17    4.23   0
 -31   5   5   -0.01    3.99   0
 -29  -5   5    0.61    3.95   0
  29  -5  -5   -3.76    3.91   0
  29   5  -5    7.70    5.07   0
 -29   5   5    6.35    4.18   0
  27  -5  -5  244.98    4.89   0
 -27  -5   5  263.32    5.13   0
  27   5  -5  311.10    5.78   0
 -27   5   5  316.42    5.30   0
  25  -5  -5  109.07    4.32   0
 -25  -5   5  104.40    5.42   0
 -25   5   5  131.96    4.76   0
  25   5  -5  135.05    4.78   0
 -23   5   5    3.00    4.38   0
 -23  -5   5   -1.49    5.19   0
  23  -5  -5    7.30    3.92   0
 -23  -5   5    5.21    6.94   0
  23   5  -5    4.19    5.64   0
 -21  -5   5   17.82    4.08   0
  21  -5  -5   11.59    3.98   0
 -21  -5   5   14.50    8.37   0
 -21   5   5   10.29    4.46   0
  21   5  -5   15.43    5.77   0
  19   5  -5  284.38    6.03   0
  19  -5  -5  227.25    5.20   0
 -19  -5   5  248.92    5.41   0
 -19  -5   5  246.16   13.97   0
 -19   5   5  277.89    5.79   0
  17  -5  -5  156.19    4.98   0
 -17  -5   5  148.92    6.09   0
  17   5  -5  193.85    6.76   0
 -17   5   5  191.03    5.33   0
  15   5  -5  107.45    5.76   0
 -15  -5   5   94.32    5.23   0
 -15   5   5  103.86    4.81   0
 -15   5   5   99.29    5.53   0
  15  -5  -5   91.82    4.52   0
 -13  -5   5   54.10    5.15   0
 -13   5   5   60.05    5.52   0
  13   5  -5   68.39    6.25   0
  13  -5  -5   78.90    5.32   0
 -13   5   5   83.17    5.72   0
 -11   5   5  171.00    5.84   0
  11   5  -5  171.79    6.58   0
  11  -5  -5  147.84    5.82   0
 -11   5   5  180.19    5.26   0
  -9   5   5   25.67    5.81   0
  -9   5   5   24.60    5.04   0
   9   5  -5   23.03    4.91   0
   9  -5  -5   19.46    5.43   0
   9   5  -5   24.66    8.39   0
  -7   5   5   19.95    5.89   0
   7   5  -5   17.14    5.13   0
   7  -5  -5   18.12    4.49   0
   7   5  -5   17.19    7.43   0
  -7   5   5   16.17    5.10   0
   5   5  -5    1.45    6.19   0
   5   5  -5   -0.78    6.40   0
   5  -5  -5    8.19    5.64   0
  -5   5   5   -0.36    4.99   0
  -5   5   5    5.70    4.18   0
  -3   5   5   72.76    5.62   0
   3  -5  -5   74.42    5.62   0
  -3   5   5   83.39    5.16   0
   3  -5  -5   75.31    5.49   0
   1  -5  -5  152.33    6.03   0
   1   5  -5  161.66    6.12   0
  -1   5   5  159.38    6.00   0
  -1   5   5  155.12    7.25   0
   1   5   5    0.93    5.00   0
  -1  -5  -5    9.10    6.12   0
  -1   5  -5    6.34    5.37   0
   1   5   5    8.76    7.51   0
   3   5   5  283.40    9.89   0
  -3   5  -5  298.29    6.39   0
   3   5   5  309.00    7.33   0
   3   5   5  278.37   10.13   0
  -3  -5  -5  281.71    7.05   0
   5   5   5  534.06   12.18   0
  -5   5  -5  517.18    7.72   0
  -5  -5  -5  499.78    7.90   0
   5   5   5  524.95   12.15   0
   7  -5   5   43.03    5.03   0
  -7  -5  -5   51.65    4.77   0
  -7   5  -5   49.21    5.32   0
   7   5   5   53.31    8.30   0
  -9  -5  -5    3.99    5.69   0
   9   5   5    3.37    6.91   0
  -9   5  -5    6.30    4.83   0
   9  -5   5    2.10    4.68   0
 -11  -5  -5  485.11    9.84   0
  11  -5   5  471.81    6.27   0
 -11   5  -5  535.67    6.55   0
  11   5   5  572.90   10.55   0
 -11  -5  -5  517.02    7.13   0
 -13  -5  -5  285.47    7.76   0
  13  -5   5  269.71    5.53   0
 -13   5  -5  331.95    5.81   0
 -13  -5  -5  307.67    6.09   0
  13   5   5  335.23    8.00   0
  15   5   5  679.49    9.86   0
  15  -5   5  542.38    6.22   0
 -15  -5  -5  592.34    9.36   0
 -15   5  -5  645.30    6.56   0
 -15  -5  -5  622.16    7.41   0
  17  -5   5  333.27    5.27   0
 -17  -5  -5  357.38    7.72   0
  17   5   5  415.93    8.24   0
 -17   5  -5  398.83    5.69   0
  19   5   5  449.58    8.80   0
  19  -5   5  372.42    5.45   0
 -19   5  -5  431.90    5.80   0
 -19  -5  -5  387.19    7.29   0
 -21   5  -5  407.66    5.72   0
 -21  -5  -5  373.39    7.09   0
  21  -5   5  326.15    5.42   0
  21   5   5  420.91    8.04   0
 -23   5  -5   30.60    4.14   0
 -23  -5  -5   29.78    4.75   0
  23   5   5   32.13    5.34   0
  23  -5   5   24.45    4.04   0
  25   5   5  174.95    6.16   0
 -25  -5  -5  157.33    5.44   0
 -25   5  -5  185.17    4.75   0
  25  -5   5  138.15    4.60   0
 -27  -5  -5   67.13    5.10   0
 -27   5  -5   76.31    4.29   0
  27   5   5   72.28    6.03   0
  27  -5   5   59.66    4.26   0
  29  -5   5   44.21    4.20   0
 -29   5  -5   62.53    4.37   0
 -29  -5  -5   53.53    4.99   0
  29   5   5   52.25    5.62   0
  31   5   5   16.13    5.22   0
  31  -5   5   11.86    4.25   0
 -31   5  -5   15.20    4.19   0
 -31  -5  -5   18.78    4.82   0
 -33   5  -5    5.85    3.95   0
 -33  -5  -5    2.64    4.66   0
  33  -5   5    1.27    3.91   0
  33   5   5    2.13    4.15   0
  34  -6  -5   75.68    4.23   0
 -34  -6   5   77.47    5.14   0
 -34  -6   5   88.94    8.13   0
  34   6  -5   97.94    4.98   0
 -34   6   5  103.66    4.60   0
  32  -6  -5   33.14    4.12   0
 -32  -6   5   41.32    3.90   0
  32   6  -5   47.95    4.52   0
 -32   6   5   46.98    4.27   0
 -32  -6   5   47.37    7.77   0
  30   6  -5   77.88    4.68   0
 -30  -6   5   61.93    4.19   0
  30  -6  -5   68.59    4.02   0
 -30  -6   5   63.02    8.38   0
 -30   6   5   81.45    4.37   0
 -28   6   5   53.24    4.49   0
 -28  -6   5   29.73    5.01   0
  28  -6  -5   31.69    4.22   0
  28   6  -5   44.86    5.27   0
 -28  -6   5   40.07    8.31   0
  26  -6  -5   28.05    4.01   0
  26   6  -5   31.10    4.57   0
 -26  -6   5   20.01    4.17   0
 -26   6   5   30.60    5.27   0
 -26  -6   5   24.28    9.68   0
  24   6  -5  171.24    5.06   0
 -24  -6   5  132.83    4.55   0
 -24   6   5  160.64    4.91   0
  24  -6  -5  128.06    4.41   0
 -22  -6   5   15.16    5.01   0
  22  -6  -5   13.64    3.99   0
 -22   6   5   31.86    4.49   0
  22   6  -5   20.73    4.75   0
 -22   6   5   19.80    4.52   0
  20  -6  -5   60.15    4.07   0
 -20   6   5   81.06    4.65   0
  20   6  -5   83.26    5.90   0
 -20  -6   5   67.85    5.38   0
 -20   6   5   77.49    4.66   0
  18   6  -5  632.77    7.38   0
  18  -6  -5  522.14    5.90   0
 -18   6   5  575.88    6.42   0
 -18   6   5  598.92    6.55   0
 -18  -6   5  534.78    6.61   0
 -16  -6   5    6.04    4.33   0
  16   6  -5    0.08    5.62   0
 -16   6   5   -1.58    4.48   0
  16  -6  -5    3.94    4.85   0
 -16   6   5    4.48    4.49   0
  14  -6  -5  565.78    6.10   0
 -14   6   5  647.14    6.83   0
  14   6  -5  675.64    8.56   0
 -14   6   5  635.19    6.87   0
 -12   6   5  428.25    6.14   0
 -12   6   5  416.78    6.42   0
  12   6  -5  434.11    7.63   0
  12  -6  -5  362.71    5.57   0
 -10   6   5   92.29    5.20   0
  10   6  -5   83.77    5.99   0
 -10   6   5   84.17    4.73   0
  10  -6  -5   77.05    4.43   0
  10   6  -5   88.78    7.95   0
  -8   6   5   90.65    5.05   0
   8  -6  -5   74.10    4.91   0
   8   6  -5   88.68    7.70   0
  -8   6   5   88.09    6.00   0
   8   6  -5   80.66    6.11   0
   6   6  -5   19.19    4.57   0
   6  -6  -5   22.40    5.81   0
   6   6  -5   19.78    6.82   0
  -6   6   5   21.26    4.63   0
  -6   6   5   23.74    5.68   0
   4  -6  -5 1209.10   10.21   0
   4   6  -5 1283.05   11.83   0
  -4   6   5 1328.70   11.27   0
  -4   6   5 1314.66    9.26   0
  -2   6   5  181.08    6.80   0
   2   6  -5  173.18    5.90   0
   2   6  -5  167.74    6.55   0
  -2   6   5  185.63    5.62   0
   0   6  -5   94.22    5.02   0
   0   6   5   81.11    6.29   0
   0  -6  -5   78.91    5.06   0
   0   6   5   85.35    4.99   0
  -2  -6  -5  373.06    7.29   0
  -2   6  -5  378.43    6.24   0
   2   6   5  405.69    7.57   0
   2   6   5  380.32    8.54   0
  -4  -6  -5   28.82    5.58   0
   4   6   5   34.65    5.73   0
   4   6   5   29.35    7.37   0
  -4   6  -5   26.91    4.55   0
   4   6   5   26.20    6.94   0
   6   6   5  596.65   11.47   0
  -6  -6  -5  593.43    8.15   0
  -6   6  -5  621.84    7.00   0
   6   6   5  595.50   11.74   0
   8  -6   5   16.39    4.68   0
  -8   6  -5   24.99    4.85   0
   8   6   5   22.26    6.70   0
  -8  -6  -5   23.38    5.50   0
  10   6   5  339.93    9.84   0
 -10  -6  -5  288.32    6.72   0
  10  -6   5  269.14    5.63   0
 -10   6  -5  311.60    5.83   0
  12   6   5   92.65    7.93   0
  12  -6   5   63.14    4.78   0
 -12   6  -5   78.17    4.93   0
 -12  -6  -5   75.81    5.40   0
 -14  -6  -5   23.29    4.93   0
  14   6   5   26.88    6.96   0
  14  -6   5   26.51    4.23   0
 -14   6  -5   20.03    4.39   0
 -16  -6  -5   15.22    5.27   0
 -16   6  -5   22.81    4.35   0
  16  -6   5    9.14    4.16   0
  16   6   5   16.41    6.60   0
 -16  -6  -5   20.42    5.06   0
 -18   6  -5    0.74    4.46   0
  18   6   5    4.94    6.41   0
  18  -6   5    8.10    4.20   0
 -18  -6  -5   -1.80    5.15   0
 -18  -6  -5    0.78    5.80   0
  20   6   5   28.21    5.56   0
 -20  -6  -5   23.37    5.64   0
 -20   6  -5   25.25    4.31   0
 -20  -6  -5   18.74    4.99   0
  20  -6   5   25.42    3.92   0
 -22  -6  -5   63.60    4.99   0
 -22   6  -5   69.33    4.21   0
  22   6   5   61.52    6.58   0
 -22  -6  -5   55.08    5.12   0
  22  -6   5   46.40    3.98   0
 -24   6  -5   96.96    4.57   0
 -24  -6  -5   92.79    5.48   0
  24   6   5   99.50    6.39   0
  24  -6   5   75.18    4.29   0
 -24  -6  -5   83.46    5.51   0
  26   6   5    7.00    5.16   0
 -26  -6  -5    7.82    4.63   0
 -26   6  -5    9.62    3.97   0
 -26  -6  -5    6.38    4.58   0
  26  -6   5    5.54    3.93   0
  28   6   5    5.71    5.07   0
  28  -6   5    2.63    3.79   0
 -28   6  -5    6.12    4.99   0
 -28  -6  -5   -2.08    4.54   0
  30   6   5   19.86    5.86   0
  30  -6   5   13.11    3.94   0
 -30   6  -5   12.82    4.03   0
 -30  -6  -5    7.02    4.70   0
  33   7  -5    5.76    4.01   0
 -33   7   5   -0.16    5.03   0
 -33  -7   5    4.78    3.84   0
  33  -7  -5   -1.14    3.89   0
  31   7  -5   19.91    5.25   0
  31  -7  -5   21.23    3.92   0
 -31  -7   5   19.86    4.06   0
 -31   7   5   18.96    4.26   0
  29  -7  -5    1.11    3.81   0
 -29  -7   5    5.75    4.91   0
 -29   7   5    4.79    4.20   0
  29   7  -5    8.22    5.23   0
 -27   7   5   73.99    4.46   0
  27  -7  -5   52.19    4.13   0
 -27  -7   5   60.22    5.24   0
  27   7  -5   81.12    5.67   0
  25  -7  -5   17.76    3.80   0
 -25   7   5   26.71    4.19   0
 -25  -7   5   23.14    5.13   0
  25   7  -5   30.65    4.25   0
 -23   7   5    0.31    4.12   0
  23  -7  -5   -2.41    3.73   0
  23   7  -5    3.44    4.26   0
 -23   7   5   -2.59    4.15   0
 -23  -7   5    2.42    5.08   0
  21   7  -5  104.97    4.97   0
 -21   7   5  102.24    4.86   0
 -21  -7   5   78.08    5.44   0
  21  -7  -5   81.80    4.34   0
 -21   7   5   87.71    4.80   0
  19  -7  -5   55.35    4.18   0
  19   7  -5   61.34    4.95   0
 -19   7   5   63.90    4.89   0
 -19   7   5   70.64    4.49   0
 -17   7   5   18.64    4.36   0
  17  -7  -5   24.47    4.77   0
 -17   7   5   23.41    4.58   0
  17   7  -5   28.71    4.69   0
 -15   7   5   84.29    4.67   0
  15  -7  -5   74.39    4.10   0
 -15   7   5   86.94    4.58   0
  15   7  -5   94.75    5.95   0
  13  -7  -5  279.28    5.37   0
  13   7  -5  335.04    6.26   0
 -13   7   5  344.69    6.56   0
 -13   7   5  322.74    5.69   0
 -11   7   5   21.26    4.51   0
  11   7  -5   23.87    5.63   0
  11  -7  -5   15.93    4.15   0
 -11   7   5   22.25    4.81   0
   9   7  -5    1.48    5.63   0
   9  -7  -5    2.84    4.92   0
  -9   7   5   -0.74    4.78   0
  -9   7   5    5.79    5.28   0
   9   7  -5    3.10    6.67   0
   7  -7  -5   68.28    5.03   0
  -7   7   5   78.40    5.02   0
  -7   7   5   74.39    5.80   0
   7   7  -5   79.08    5.91   0
   7   7  -5   80.82    5.89   0
   5   7  -5   10.80    5.71   0
  -5   7   5    5.48    5.24   0
   5   7  -5    9.84    4.55   0
   5   7  -5    2.75    5.69   0
  -5   7   5    5.77    4.44   0
   3   7  -5  360.06    6.02   0
  -3   7   5  374.50    7.52   0
  -3   7   5  369.51    5.99   0
   3   7  -5  362.95    7.36   0
  -1   7   5   47.31    5.89   0
   1   7  -5   47.00    4.50   0
  -1   7   5   40.45    5.51   0
   1   7  -5   45.99    4.75   0
  -1   7  -5  473.22    7.36   0
   1   7   5  493.19    7.50   0
   1   7   5  477.66    8.85   0
   3   7   5   18.20    6.45   0
   3   7   5   16.62    5.73   0
  -3   7  -5   21.82    4.65   0
   3   7   5   13.40    5.58   0
  -3  -7  -5   17.65    5.74   0
   5   7   5  190.64    6.55   0
   5   7   5  184.45    7.76   0
  -5   7  -5  199.39    5.50   0
   5   7   5  167.08    7.20   0
  -5  -7  -5  174.80    6.55   0
  -7   7  -5   16.92    4.72   0
   7   7   5   12.75    7.00   0
   7   7   5   13.27    6.57   0
  -7  -7  -5   10.65    5.39   0
  -9   7  -5   13.36    4.69   0
   9   7   5   18.23    6.71   0
   9   7   5   13.41    6.59   0
  -9  -7  -5   12.67    5.00   0
 -11   7  -5   56.56    4.51   0
 -11  -7  -5   49.86    5.27   0
  11   7   5   56.36    7.91   0
  11  -7   5   47.71    4.28   0
 -13  -7  -5    1.63    5.02   0
  13   7   5    4.60    6.64   0
 -13   7  -5    5.03    4.48   0
  13  -7   5    5.88    4.27   0
  15   7   5   99.65    7.77   0
 -15  -7  -5   95.61    6.33   0
  15  -7   5   83.39    4.49   0
 -15   7  -5   86.39    5.91   0
 -17  -7  -5    8.75    4.87   0
  17  -7   5    9.90    4.02   0
 -17   7  -5   10.53    4.43   0
  17   7   5   10.72    6.97   0
  19   7   5   57.82    5.89   0
 -19   7  -5   62.44    4.54   0
 -19  -7  -5   42.06    4.98   0
  19  -7   5   53.83    4.24   0
  21   7   5   22.90    6.17   0
  21  -7   5   26.82    4.06   0
 -21   7  -5   23.56    4.34   0
 -21  -7  -5   21.75    5.86   0
 -21  -7  -5   23.24    5.09   0
 -23  -7  -5   36.94    5.30   0
 -23   7  -5   38.64    4.47   0
  23   7   5   40.11    5.62   0
  23  -7   5   35.10    4.11   0
 -23  -7  -5   38.37    5.07   0
  25  -7   5   -2.87    3.81   0
 -25  -7  -5    3.37    4.75   0
 -25   7  -5    4.21    4.01   0
 -25  -7  -5    2.69    4.80   0
  25   7   5    4.17    5.06   0
 -27   7  -5  113.41    4.47   0
  27  -7   5   80.66    4.48   0
  27   7   5   89.54    6.13   0
 -27  -7  -5   84.95    5.89   0
 -27  -7  -5  107.98    6.25   0
 -29  -7  -5    1.09    5.40   0
 -29  -7  -5    4.05    5.55   0
 -29   7  -5    7.05    3.89   0
  29   7   5    3.79    5.11   0
  29  -7   5   -0.17    3.80   0
 -30   8   5    6.17    4.09   0
  30   8  -5    6.10    4.80   0
 -30  -8   5    4.09    4.84   0
  30  -8  -5    1.74    3.89   0
 -28  -8   5   71.26    5.58   0
  28  -8  -5   80.70    4.16   0
 -28   8   5   95.26    4.56   0
  28   8  -5   96.30    5.00   0
  26  -8  -5  110.92    4.64   0
 -26   8   5  143.62    4.86   0
  26   8  -5  157.11    6.13   0
 -24   8   5    6.19    4.19   0
  24  -8  -5    2.66    3.76   0
  24   8  -5   10.92    4.37   0
 -22   8   5    4.82    4.19   0
  22   8  -5    6.48    5.13   0
  22  -8  -5   -1.35    3.65   0
  20  -8  -5    1.33    3.73   0
  20   8  -5    7.40    5.37   0
 -20   8   5    6.87    4.12   0
 -20   8   5   -5.94    4.12   0
 -18   8   5   26.56    4.20   0
  18  -8  -5   18.15    3.75   0
  18   8  -5   23.91    5.27   0
  16   8  -5   15.78    5.31   0
  16  -8  -5    7.21    3.68   0
 -16   8   5   11.94    4.39   0
 -16   8   5   13.81    4.31   0
  14   8  -5  578.68    7.37   0
 -14   8   5  568.79    6.52   0
 -14   8   5  661.87    7.19   0
  14  -8  -5  507.14    6.36   0
 -12   8   5  269.10    5.43   0
 -12   8   5  309.84    5.94   0
  12  -8  -5  237.64    6.18   0
  12   8  -5  280.35    6.90   0
  10  -8  -5   97.66    5.63   0
 -10   8   5  124.16    5.11   0
  10   8  -5  121.90    7.16   0
 -10   8   5  110.75    4.66   0
  10   8  -5  100.89    5.90   0
  -8   8   5  150.72    5.84   0
   8   8  -5  141.12    5.09   0
   8   8  -5  143.41    6.54   0
  -8   8   5  136.67    4.62   0
   8  -8  -5  120.89    5.66   0
  -6   8   5   57.18    4.53   0
   6   8  -5   46.41    5.74   0
   6   8  -5   61.80    5.84   0
  -6   8   5   67.75    4.80   0
   6   8  -5   60.35    5.58   0
  -4   8   5  627.17    7.52   0
   4   8  -5  589.66    6.95   0
   4   8  -5  582.13    8.01   0
   4   8  -5  548.72    7.10   0
  -4   8   5  600.60    6.91   0
   2   8  -5   22.95    5.28   0
  -2   8   5   19.29    4.65   0
   2   8  -5   23.16    4.56   0
  -2   8   5   22.65    4.35   0
   0   8   5  153.79    5.97   0
   0   8  -5  138.60    5.84   0
   0   8   5  146.66    6.47   0
   0   8  -5  147.57    5.10   0
   2   8   5  154.75    7.51   0
   2   8   5  138.22    6.77   0
  -2   8  -5  145.24    5.07   0
   2   8   5  161.78    5.10   0
  -2   8  -5  154.86    5.10   0
   4   8   5    7.45    5.82   0
  -4   8  -5    7.85    4.32   0
   4   8   5   10.19    5.20   0
   4   8   5    6.87    5.78   0
  -6   8  -5   18.74    4.40   0
   6   8   5   20.70    6.51   0
   6   8   5   20.06    6.68   0
  -6  -8  -5   25.58    5.25   0
  -8   8  -5    8.39    4.15   0
   8   8   5    5.79    6.32   0
   8   8   5    6.66    6.27   0
  -8  -8  -5    9.14    4.88   0
  10   8   5  245.09    8.24   0
  10   8   5  257.65    9.09   0
 -10  -8  -5  242.07    5.85   0
 -10   8  -5  266.00    5.51   0
 -12  -8  -5  155.20    5.93   0
 -12   8  -5  175.54    5.19   0
  12   8   5  175.22    7.86   0
  12   8   5  158.77    8.10   0
 -14  -8  -5   10.79    4.90   0
 -14   8  -5   14.69    4.47   0
  14   8   5   11.45    6.34   0
  14  -8   5   14.86    5.12   0
 -16  -8  -5  103.93    5.67   0
  16  -8   5   98.84    4.47   0
 -16   8  -5  117.24    4.66   0
  16   8   5  134.01    7.35   0
  18  -8   5   17.66    4.11   0
 -18  -8  -5   16.29    5.61   0
 -18   8  -5   16.07    4.25   0
  18   8   5   16.91    6.00   0
  20  -8   5   96.48    4.59   0
  20   8   5  109.31    6.98   0
 -20   8  -5  125.57    5.59   0
 -20  -8  -5   94.23    5.64   0
  22  -8   5   13.77    4.07   0
  22   8   5   19.79    5.89   0
 -22  -8  -5   16.38    5.55   0
 -22   8  -5   20.14    4.21   0
  24   8   5    5.84    5.87   0
 -24   8  -5    2.36    5.19   0
 -24  -8  -5   -2.80    5.59   0
  24  -8   5   -0.60    4.04   0
  26   8   5    9.09    5.84   0
 -26   8  -5    7.41    4.17   0
  26  -8   5    7.90    3.91   0
 -26  -8  -5    7.07    5.03   0
 -27   9   5   73.80    4.81   0
  27  -9  -5   47.86    4.31   0
  27   9  -5   84.46    4.83   0
  25   9  -5   12.94    5.23   0
 -25   9   5   16.16    4.32   0
  25  -9  -5   10.40    3.75   0
  23  -9  -5    0.33    3.80   0
  23   9  -5    6.07    5.20   0
 -23   9   5    4.08    4.16   0
 -21   9   5   -3.27    4.08   0
  21   9  -5   -1.93    4.13   0
  21  -9  -5    6.14    3.76   0
  19   9  -5    7.12    5.26   0
 -19   9   5    3.46    4.28   0
  19  -9  -5    6.58    3.87   0
  17  -9  -5   -0.26    3.86   0
  17   9  -5    1.37    5.06   0
 -17   9   5    1.27    4.20   0
 -17   9   5   -3.20    4.13   0
  15  -9  -5    3.85    3.96   0
  15   9  -5    3.76    5.19   0
 -15   9   5    2.15    4.26   0
 -13   9   5   19.26    4.40   0
  13  -9  -5   20.70    4.86   0
  13   9  -5   17.11    4.35   0
  11  -9  -5    1.16    5.01   0
 -11   9   5    4.15    4.29   0
 -11   9   5   -0.24    4.26   0
  11   9  -5    4.93    4.13   0
   9   9  -5  161.48    5.65   0
   9   9  -5  157.48    5.84   0
  -9   9   5  175.52    4.97   0
   9   9  -5  191.77    7.38   0
  -9   9   5  194.04    5.16   0
  -7   9   5   77.01    4.66   0
   7   9  -5   65.99    5.56   0
  -7   9   5   79.68    4.86   0
   7   9  -5   80.45    6.09   0
   7   9  -5   80.53    5.50   0
  -5   9   5  906.90    9.37   0
   5   9  -5  802.06    8.17   0
   5   9  -5  900.65    7.79   0
  -5   9   5  881.17    7.71   0
   5   9  -5  881.49    9.58   0
  -3   9   5   17.15    4.59   0
   3   9  -5   30.62    5.54   0
   3   9  -5   39.34    4.49   0
  -3   9   5   20.18    4.49   0
  -1   9   5  299.07    7.35   0
   1   9  -5  295.87    6.61   0
   1   9  -5  287.01    6.44   0
  -1   9  -5   21.34    4.26   0
   1   9   5   27.15    5.33   0
  -1   9  -5   22.70    5.09   0
   1   9   5   17.34    5.71   0
   1   9   5   23.70    5.65   0
   3   9   5   10.07    4.31   0
   3   9   5   19.99    5.25   0
   3   9   5   17.46    5.66   0
  -3   9  -5   16.72    5.24   0
  -3   9  -5   14.32    4.27   0
  -5   9  -5   50.31    4.27   0
   5   9   5   42.42    6.43   0
   5   9   5   49.34    6.38   0
  -5   9  -5   39.20    4.18   0
   5   9   5   50.33    4.34   0
   7   9   5    1.96    5.88   0
   7   9   5    3.91    5.81   0
  -7   9  -5    3.95    4.15   0
  -7   9  -5    3.07    4.03   0
  -9   9  -5  137.15    4.83   0
   9   9   5  123.19    7.09   0
   9   9   5  122.16    7.12   0
  -9  -9  -5  126.07    5.03   0
  11   9   5   14.87    6.16   0
 -11   9  -5   20.10    4.33   0
  11   9   5   14.73    6.85   0
 -11  -9  -5    8.24    5.00   0
 -13   9  -5   30.64    4.27   0
 -13  -9  -5   25.86    5.37   0
  13   9   5   33.68    7.06   0
  13   9   5   23.42    6.27   0
  15   9   5  114.55    7.76   0
 -15   9  -5  136.08    4.72   0
  15   9   5  142.71    8.07   0
 -15  -9  -5  118.11    6.00   0
 -17   9  -5    9.29    4.15   0
  17   9   5    4.47    6.39   0
 -17  -9  -5    6.84    5.67   0
  19  -9   5   12.89    4.10   0
  19   9   5    9.31    6.60   0
 -19   9  -5   18.55    4.30   0
 -19  -9  -5   12.27    5.70   0
 -21  -9  -5   12.76    5.70   0
  21  -9   5    4.50    4.01   0
 -21   9  -5   15.46    4.21   0
  21   9   5   10.43    6.80   0
 -23   9  -5   -0.61    4.20   0
  23  -9   5    5.85    3.99   0
 -23  -9  -5    0.39    5.75   0
  23   9   5    6.81    6.51   0
  24  10  -5    1.64    5.20   0
 -24  10   5    5.06    4.08   0
  24 -10  -5   -1.63    3.96   0
 -22  10   5    3.59    4.24   0
  22 -10  -5   -0.30    3.92   0
  22  10  -5    2.12    5.15   0
 -20  10   5   11.57    4.25   0
  20 -10  -5    7.00    3.91   0
  20  10  -5    4.01    5.01   0
  18  10  -5  101.63    4.90   0
 -18  10   5   86.52    5.36   0
  18 -10  -5   86.04    4.45   0
  16 -10  -5   10.19    3.98   0
  16  10  -5    3.38    5.32   0
 -16  10   5    7.16    5.06   0
  14  10  -5   -5.10    5.07   0
 -14  10   5    4.60    4.06   0
  14 -10  -5    4.93    4.01   0
  12  10  -5  179.89    6.16   0
  12  10  -5  175.10    6.01   0
 -12  10   5  229.16    5.25   0
 -10  10   5   60.86    4.44   0
 -10  10   5   81.45    4.67   0
  10  10  -5   70.65    4.39   0
  10  10  -5   62.87    5.38   0
  10  10  -5   79.98    6.79   0
  -8  10   5  225.82    5.30   0
   8  10  -5  183.41    5.84   0
   8  10  -5  205.04    6.74   0
   8  10  -5  185.62    5.37   0
  -6  10   5   42.48    4.54   0
   6  10  -5   42.29    5.30   0
   6  10  -5   27.24    4.15   0
   6  10  -5   39.10    4.55   0
  -4  10   5    2.79    4.02   0
   4  10  -5   -1.15    3.82   0
   4  10  -5    4.22    4.17   0
   4  10  -5    4.75    4.78   0
  -4  10   5   -1.27    3.81   0
  -2  10   5    7.46    5.04   0
  -2  10   5   10.28    4.22   0
   2  10  -5    0.06    4.65   0
   0  10   5  198.12    6.93   0
   0  10  -5  181.83    5.80   0
   0  10   5  206.43    6.27   0
   0  10  -5  198.21    5.15   0
   2  10   5    0.95    5.42   0
  -2  10  -5    4.11    5.06   0
  -2  10  -5    0.35    3.88   0
   2  10   5    0.70    5.15   0
   2  10   5    3.62    5.31   0
  -4  10  -5   11.75    5.34   0
   4  10   5   25.60    4.42   0
   4  10   5   15.28    5.67   0
   4  10   5   20.37    5.48   0
  -4  10  -5   19.91    4.10   0
   6  10   5  128.58    7.44   0
   6  10   5  134.43    7.39   0
  -6  10  -5  129.82    5.78   0
   8  10   5   43.27    6.39   0
  -8  10  -5   47.72    4.53   0
   8  10   5   46.00    6.36   0
  10  10   5   85.98    6.87   0
 -10  10  -5  108.32    4.70   0
  10  10   5   83.23    7.40   0
 -12  10  -5  478.55    6.50   0
  12  10   5  472.87   11.08   0
  12  10   5  475.79   11.50   0
  14  10   5    8.56    6.68   0
 -14  10  -5    9.83    4.21   0
  14  10   5   14.83    7.51   0
 -16  10  -5  112.57    4.86   0
  16  10   5  117.70    8.83   0
  16  10   5   90.45    8.60   0
 -18  10  -5    4.74    4.24   0
  18  10   5    2.91    6.55   0
 -18 -10  -5    7.10    5.15   0
  18  10   5    7.68    7.28   0
 -20  10  -5   -0.19    4.34   0
 -20 -10  -5    2.43    5.84   0
  20  10   5    0.85    7.05   0
  20  10   5    3.08    7.16   0
  19 -11  -5    7.75    4.03   0
  19  11  -5    3.70    5.14   0
 -19  11   5   11.86    4.25   0
  17  11  -5   13.62    5.03   0
  17  11  -5   13.98    5.26   0
 -17  11   5   13.52    4.34   0
 -15  11   5   27.98    4.38   0
  15  11  -5   32.83    5.33   0
  15  11  -5   29.20    4.39   0
  13  11  -5   16.80    5.09   0
  13  11  -5   14.16    4.10   0
 -13  11   5   22.13    4.20   0
  11  11  -5   52.26    5.30   0
  11  11  -5   46.33    4.45   0
 -11  11   5   59.53    5.39   0
   9  11  -5   21.06    4.91   0
   9  11  -5   22.32    6.06   0
   9  11  -5   23.82    4.14   0
  -9  11   5   22.67    5.15   0
   7  11  -5    4.23    5.94   0
  -7  11   5    5.92    4.03   0
   7  11  -5    6.79    5.02   0
   7  11  -5    5.93    4.86   0
  -5  11   5    5.83    3.92   0
  -5  11   5    0.38    4.12   0
   5  11  -5    6.55    4.93   0
   5  11  -5    3.07    4.96   0
   5  11  -5    1.96    4.69   0
   3  11  -5    5.18    4.05   0
   3  11  -5    4.75    4.77   0
   3  11  -5   10.00    4.96   0
  -3  11   5   12.87    5.20   0
   1  11  -5  190.60    5.88   0
  -1  11   5  182.01    5.93   0
  -1  11   5  192.23    6.62   0
   1  11   5   -0.69    5.36   0
   1  11   5    3.22    5.19   0
   1  11   5    3.56    4.03   0
  -1  11  -5    1.18    4.07   0
  -3  11  -5   73.99    4.23   0
   3  11   5   76.94    5.31   0
   3  11   5   68.69    5.85   0
  -3  11  -5   70.91    4.45   0
   3  11   5   53.74    5.82   0
  -5  11  -5    3.10    4.90   0
   5  11   5    4.17    4.17   0
  -5  11  -5    0.15    4.05   0
   5  11   5    2.45    5.91   0
   5  11   5    0.57    5.83   0
   7  11   5   21.74    6.26   0
   7  11   5   25.16    6.23   0
  -7  11  -5   29.00    4.49   0
   9  11   5   12.43    5.95   0
   9  11   5   12.33    6.00   0
  -9  11  -5   14.21    5.08   0
  11  11   5   33.18    7.26   0
 -11  11  -5   47.50    4.33   0
  11  11   5   40.41    7.03   0
 -13  11  -5  106.14    4.95   0
  13  11   5  119.47    8.61   0
  13  11   5   86.20    7.99   0
 -15  11  -5    3.62    4.15   0
  15  11   5    0.28    7.08   0
  15  11   5    0.52    7.09   0
  10  12  -5    4.42    4.89   0
  10  12  -5    5.74    4.84   0
 -10  12   5    0.46    4.05   0
   8  12  -5    0.23    3.86   0
   8  12  -5   -2.56    5.63   0
   8  12  -5    6.68    4.85   0
  -8  12   5    0.73    4.94   0
   6  12  -5   17.93    5.10   0
   6  12  -5   16.15    5.15   0
   6  12  -5   13.48    4.85   0
  -6  12   5   15.74    5.30   0
   4  12  -5  115.75    4.52   0
   4  12  -5   96.89    5.77   0
  -4  12   5  105.57    5.86   0
   4  12  -5  101.33    5.89   0
   2  12  -5   10.90    4.85   0
   2  12  -5    5.56    4.85   0
  -2  12   5    6.72    4.97   0
  -2  12   5    5.52    5.15   0
  -2  12   5    2.65    4.04   0
   2  12  -5    4.26    4.68   0
   0  12   5   19.47    5.21   0
   0  12   5   17.29    4.17   0
   0  12   5   23.69    6.08   0
   0  12  -5   22.94    4.22   0
   0  12  -5   23.65    4.27   0
  -2  12  -5   28.89    4.99   0
   2  12   5   26.12    5.42   0
   2  12   5   31.41    5.00   0
   2  12   5   33.37    6.31   0
   4  12   5   31.21    6.09   0
   4  12   5   34.42    4.04   0
  -4  12  -5   27.62    4.17   0
   4  12   5   19.39    5.33   0
  -6  12  -5   -1.16    4.16   0
   6  12   5   -3.15    6.15   0
   6  12   5    1.00    5.78   0
 -40   0   6   58.48    4.86   0
  40   0  -6   57.12    4.28   0
 -38   0   6   -1.31    3.69   0
  38   0  -6    1.32    3.80   0
 -36   0   6   80.64    4.25   0
  36   0  -6   76.64    4.26   0
  34   0  -6  165.81    4.51   0
 -34   0   6  173.63    4.65   0
  32   0  -6   65.28    4.34   0
 -32   0   6   77.78    4.22   0
  30   0  -6  483.56    5.87   0
 -30   0   6  525.14    6.71   0
 -28   0   6  304.13    5.26   0
  28   0  -6  276.62    5.10   0
 -26   0   6  108.59    4.81   0
  26   0  -6   94.75    4.50   0
 -24   0   6 1483.46    8.70   0
  24   0  -6 1430.40    8.62   0
 -22   0   6  445.26    6.14   0
  22   0  -6  419.42    5.99   0
  20   0  -6   95.30    4.72   0
 -20   0   6   98.30    5.02   0
  18   0  -6   24.05    4.74   0
 -18   0   6   19.57    4.83   0
  16   0  -6   18.58    4.97   0
 -16   0   6   13.97    5.20   0
 -14   0   6   15.83    5.67   0
  14   0  -6   19.93    5.71   0
  -6   0   6 2728.96   22.21   0
   6   0  -6 2722.33   22.55   0
   6   0  -6 2868.34   18.49   0
  -6   0   6 2753.40   18.70   0
  -4   0   6 4005.42   24.93   0
   4   0  -6 4250.65   27.13   0
  -4   0   6 4228.59   27.16   0
   4   0  -6 4080.39   24.41   0
   2   0  -6  186.57   11.53   0
  -2   0   6  174.50   14.39   0
  -2   0  -6 7748.62   34.81   0
  -8   0  -6    9.00    5.56   0
   8   0   6    8.22    5.95   0
  12   0   6 5287.63   18.72   0
 -12   0  -6 5576.59   18.11   0
  14   0   6  295.55    6.97   0
 -14   0  -6  309.90    6.00   0
  16   0   6   10.43    4.35   0
 -16   0  -6    8.47    5.23   0
 -18   0  -6   41.19    5.22   0
  18   0   6   41.37    4.37   0
 -20   0  -6  793.65    6.64   0
  20   0   6  687.83    6.84   0
  22   0   6  253.42    5.42   0
 -22   0  -6  289.05    6.11   0
  24   0   6    3.59    4.77   0
 -24   0  -6    2.70    4.09   0
  26   0   6   65.70    4.33   0
 -26   0  -6   84.04    4.06   0
  28   0   6   18.95    4.08   0
 -28   0  -6   21.64    3.92   0
  30   0   6    4.38    4.01   0
 -30   0  -6   12.57    3.92   0
 -32   0  -6    1.66    3.90   0
  32   0   6    3.48    3.89   0
 -34   0  -6   17.85    3.82   0
  34   0   6   24.51    4.06   0
 -39   1   6   26.19    3.85   0
  39  -1  -6   21.79    4.05   0
 -39  -1   6   39.04    3.96   0
  39   1  -6   20.47    4.18   0
  37  -1  -6    4.71    3.79   0
  37   1  -6    1.88    3.95   0
 -37   1   6    0.02    3.77   0
 -37  -1   6    2.73    3.82   0
  35   1  -6   11.65    3.71   0
 -35   1   6    8.27    3.89   0
 -35  -1   6   15.85    3.98   0
  35  -1  -6    5.72    3.91   0
  33   1  -6  168.81    4.71   0
  33  -1  -6  138.92    4.51   0
 -33   1   6  161.27    4.67   0
 -33  -1   6  170.45    5.39   0
 -31  -1   6    3.42    4.09   0
  31   1  -6    8.24    3.99   0
 -31   1   6   10.09    4.11   0
  31  -1  -6    1.87    3.95   0
  29   1  -6   42.13    4.24   0
  29  -1  -6   30.80    4.26   0
 -29  -1   6   33.29    4.38   0
 -29   1   6   39.18    5.46   0
  27   1  -6   41.73    4.27   0
 -27   1   6   46.83    5.38   0
 -27  -1   6   35.08    4.34   0
  27  -1  -6   40.44    4.99   0
 -25   1   6  224.39    5.16   0
 -25  -1   6  210.14    5.27   0
  25  -1  -6  202.37    5.05   0
  25   1  -6  214.64    5.32   0
 -23  -1   6 1364.32    8.43   0
  23  -1  -6 1294.35    8.20   0
  23   1  -6 1396.94    8.78   0
 -23   1   6 1459.41    8.55   0
 -21  -1   6  545.70    7.19   0
  21  -1  -6  505.64    6.17   0
  21   1  -6  583.84    6.37   0
 -21   1   6  534.52    6.33   0
  19   1  -6  766.53    7.24   0
 -19  -1   6  727.32    7.11   0
 -19   1   6  679.31    6.87   0
  19  -1  -6  643.28    6.70   0
 -17   1   6   36.09    4.94   0
  17   1  -6   43.30    5.01   0
  17  -1  -6   37.47    4.72   0
 -17  -1   6   46.35    6.02   0
  15  -1  -6  371.86    6.71   0
 -15   1   6  384.47    6.95   0
  15   1  -6  389.35    6.86   0
 -15  -1   6  373.97    7.78   0
 -13   1   6  190.44    6.79   0
 -13  -1   6  177.19    6.64   0
  13  -1  -6  185.97    6.36   0
  13   1  -6  197.66    6.68   0
 -11   1   6 1158.09   10.75   0
  11  -1  -6 1256.87   10.58   0
 -11  -1   6 1237.68   10.83   0
 -11   1   6 1199.86   11.97   0
  11   1  -6 1314.55   11.15   0
 -11  -1   6 1245.28   17.57   0
  -9   1   6 1769.25   14.69   0
  -9  -1   6 1630.97   13.45   0
   9   1  -6 1774.45   13.77   0
   9  -1  -6 1773.83   14.32   0
  -9  -1   6 1601.56   21.89   0
  -9   1   6 1662.01   14.71   0
  -7   1   6 1993.26   16.54   0
  -7   1   6 2212.79   16.21   0
   7   1  -6 2124.26   25.67   0
   7   1  -6 2169.91   15.87   0
   7  -1  -6 2146.13   15.52   0
  -7  -1   6 2049.61   15.54   0
  -7  -1   6 2126.61   25.21   0
   7  -1  -6 2090.28   16.96   0
  -5   1   6 7385.63   29.88   0
  -5  -1   6 6922.99   27.95   0
   5   1  -6 7256.25   28.41   0
   5  -1  -6 7360.61   29.38   0
   3   1  -6 1160.81   14.96   0
   3  -1  -6 1240.26   17.53   0
  -3   1   6 1236.01   18.42   0
  -3   1   6 1245.26   14.63   0
   3  -1  -6 1235.50   15.47   0
   1  -1  -6  482.89   10.70   0
   1  -1  -6  462.30   16.34   0
  -1   1   6  447.43   16.64   0
  -1  -1  -6 1435.91   24.96   0
  -1   1  -6 1478.74   16.15   0
  -3  -1  -6 1405.29   20.14   0
   3   1   6 1463.20   22.15   0
  -3   1  -6 1449.86   14.65   0
   3  -1   6 1487.15   15.08   0
  -5   1  -6 6804.75   23.69   0
   5  -1   6 6663.49   24.95   0
   7   1   6   77.01    7.89   0
  -7  -1  -6   77.18    7.54   0
   7  -1   6   73.15    7.73   0
  -7   1  -6   76.31    6.48   0
  -9  -1  -6 2082.75   14.30   0
  -9   1  -6 1996.33   12.00   0
   9  -1   6 1882.92   12.92   0
   9   1   6 2021.83   14.75   0
  11   1   6  421.52    7.68   0
 -11  -1  -6  442.56    8.15   0
 -11   1  -6  423.87    6.86   0
  11  -1   6  390.64    6.98   0
  13  -1   6  205.58    5.67   0
 -13   1  -6  213.70    5.63   0
  13   1   6  210.98    5.93   0
 -13  -1  -6  226.20    6.47   0
  15   1   6  441.66    6.66   0
  15  -1   6  431.66    7.00   0
 -15  -1  -6  480.26    6.46   0
 -15   1  -6  462.82    6.23   0
 -17  -1  -6  223.53    6.23   0
  17   1   6  199.17    5.57   0
  17  -1   6  188.51    5.29   0
 -17   1  -6  222.86    5.21   0
 -19   1  -6 1023.59    7.76   0
  19   1   6  944.74    8.14   0
 -19  -1  -6 1040.16    8.06   0
  19  -1   6  901.56    7.90   0
  21  -1   6    4.48    4.14   0
 -21  -1  -6    6.48    4.05   0
 -21   1  -6   -4.87    4.21   0
  21   1   6   -3.02    5.06   0
 -23   1  -6   21.33    4.27   0
  23  -1   6   15.33    4.21   0
 -23  -1  -6   24.24    4.24   0
  23   1   6   15.54    4.43   0
  25  -1   6   22.44    3.96   0
 -25  -1  -6   19.35    4.24   0
 -25   1  -6   27.11    4.07   0
  25   1   6   19.67    4.18   0
 -27   1  -6   30.49    3.99   0
 -27  -1  -6   44.09    4.09   0
  27  -1   6   40.23    4.08   0
  27   1   6   35.94    4.25   0
  29   1   6    6.66    3.96   0
 -29   1  -6    5.77    3.90   0
  29  -1   6    1.43    3.92   0
 -29  -1  -6   15.11    4.73   0
 -31  -1  -6    7.26    3.88   0
 -31   1  -6    9.83    3.82   0
  31  -1   6    5.58    4.01   0
  31   1   6    8.66    4.14   0
 -33   1  -6   71.66    4.40   0
 -33  -1  -6   90.45    4.30   0
  33   1   6   63.74    5.37   0
  33  -1   6   57.49    5.39   0
  35  -1   6    7.42    5.08   0
 -35  -1  -6   10.59    3.87   0
  35   1   6    8.48    4.34   0
 -35   1  -6   21.04    3.85   0
 -40   2   6   36.12    4.09   0
 -40  -2   6   52.63    4.06   0
  40   2  -6   45.96    4.35   0
  40  -2  -6   33.33    4.18   0
  38  -2  -6   76.93    4.40   0
 -38   2   6   79.19    4.39   0
 -38  -2   6   89.05    4.46   0
  38   2  -6   65.03    4.61   0
  36   2  -6   66.46    4.97   0
 -36   2   6   81.67    4.28   0
 -36  -2   6   64.57    4.15   0
  36  -2  -6   54.09    4.27   0
  34   2  -6  212.69    4.99   0
 -34   2   6  201.21    5.03   0
  34  -2  -6  196.65    4.72   0
 -34  -2   6  219.83    4.75   0
  32   2  -6  550.87    6.83   0
 -32  -2   6  533.20    6.00   0
 -32   2   6  606.71    6.04   0
  32  -2  -6  507.87    6.28   0
 -30   2   6   -0.33    4.17   0
  30   2  -6   12.48    4.07   0
 -30  -2   6   11.05    4.81   0
  30  -2  -6    7.69    3.88   0
  28   2  -6   65.57    4.57   0
 -28   2   6   72.48    4.50   0
  28  -2  -6   57.22    4.21   0
 -28  -2   6   56.60    4.46   0
 -26  -2   6   91.04    5.43   0
  26   2  -6   84.78    4.45   0
  26  -2  -6   88.58    4.25   0
 -26   2   6   96.79    4.54   0
 -24   2   6  670.65    6.53   0
 -24  -2   6  659.87    6.51   0
  24   2  -6  687.45    6.88   0
  24  -2  -6  634.83    6.16   0
  22   2  -6  155.78    5.82   0
 -22   2   6  156.50    4.97   0
 -22  -2   6  152.03    4.97   0
  22  -2  -6  139.27    4.75   0
  20   2  -6   77.88    4.67   0
 -20  -2   6   75.47    4.53   0
  20  -2  -6   64.35    4.51   0
 -20   2   6   68.35    4.83   0
  18  -2  -6 4320.98   13.71   0
  18   2  -6 4887.47   15.59   0
 -18  -2   6 4372.72   14.58   0
 -18   2   6 4694.51   14.60   0
 -16  -2   6  586.18    7.28   0
  16   2  -6  649.04    7.69   0
  16  -2  -6  591.49    6.80   0
 -16   2   6  632.79    7.13   0
 -14   2   6 2645.97   12.64   0
 -14  -2   6 2486.92   12.55   0
  14  -2  -6 2502.47   11.92   0
  14   2  -6 2760.38   13.17   0
 -12  -2   6  360.26    7.16   0
 -12   2   6  400.32    7.20   0
  12  -2  -6  368.70    6.76   0
 -12  -2   6  375.52   14.45   0
  12   2  -6  402.54    7.39   0
 -12   2   6  377.46    7.99   0
 -10  -2   6 1257.61   26.67   0
  10  -2  -6 1210.10   10.20   0
 -10   2   6 1275.89   10.71   0
  10   2  -6 1291.06   11.05   0
 -10  -2   6 1170.20   10.66   0
 -10   2   6 1155.17   11.41   0
   8  -2  -6  187.39    7.10   0
   8   2  -6  196.38    8.08   0
  -8   2   6  178.97    8.34   0
  -8  -2   6  179.66    7.57   0
  -8   2   6  199.44    7.60   0
   6  -2  -6 2285.11   16.76   0
  -6   2   6 2423.38   17.66   0
   6   2  -6 2250.48   16.12   0
  -6   2   6 2262.36   16.20   0
  -6  -2   6 2157.99   15.93   0
   6  -2  -6 2276.01   16.20   0
  -2   2   6   59.80   12.09   0
   2  -2  -6   56.20    8.32   0
  -2   2   6   51.20   10.64   0
   2  -2  -6   52.59   11.57   0
   0  -2  -6 4874.19   21.84   0
   0   2   6 5285.67   23.43   0
  -2   2  -6 5196.99   22.58   0
  -2  -2  -6 5351.28   22.35   0
   4   2   6   32.07   12.08   0
  -4  -2  -6   34.67   11.33   0
   4  -2   6   30.08    8.75   0
  -4   2  -6   26.20    7.27   0
   6   2   6  563.14   12.82   0
  -6   2  -6  549.77    8.64   0
   6  -2   6  537.65    8.58   0
  -6  -2  -6  593.62   12.24   0
   8   2   6 2094.20   17.49   0
  -8  -2  -6 2208.42   16.84   0
   8  -2   6 1992.01   12.16   0
  -8   2  -6 2087.65   12.13   0
  10   2   6  354.43    8.27   0
  10  -2   6  329.51    6.69   0
 -10   2  -6  354.02    6.55   0
 -10  -2  -6  380.03    8.03   0
  12  -2   6  486.47    6.68   0
 -12   2  -6  510.87    6.69   0
  12   2   6  511.17    8.40   0
 -12  -2  -6  541.90    8.22   0
  14  -2   6 1307.79    8.99   0
 -14   2  -6 1425.13    8.89   0
 -14  -2  -6 1480.92   10.89   0
  14   2   6 1383.50   10.77   0
  16  -2   6  392.40    6.18   0
 -16   2  -6  445.48    6.13   0
  16   2   6  405.38    7.64   0
 -16  -2  -6  442.98    7.34   0
 -18   2  -6 1939.60    9.70   0
  18  -2   6 1756.91    9.69   0
 -18  -2  -6 2003.19   10.82   0
  18   2   6 1838.28   11.35   0
  20  -2   6  308.62    5.63   0
  20   2   6  345.36    6.09   0
 -20   2  -6  364.85    6.49   0
 -20  -2  -6  371.00    6.55   0
 -22   2  -6   62.66    4.47   0
  22  -2   6   58.96    5.17   0
  22   2   6   65.90    4.54   0
 -22  -2  -6   72.89    5.35   0
 -24   2  -6   91.94    4.54   0
  24  -2   6   72.29    4.52   0
 -24  -2  -6   93.95    4.17   0
  24   2   6   82.75    4.61   0
 -26   2  -6   79.62    4.37   0
  26  -2   6   69.22    4.33   0
  26   2   6   76.91    4.59   0
 -26  -2  -6   85.58    5.20   0
  28   2   6   70.06    5.39   0
 -28  -2  -6   77.20    4.35   0
  28  -2   6   71.00    4.30   0
 -28   2  -6   90.00    4.20   0
 -30  -2  -6   77.35    5.23   0
  30  -2   6   62.51    4.27   0
  30   2   6   65.11    4.76   0
 -30   2  -6   78.94    4.95   0
 -32   2  -6  152.76    4.67   0
  32   2   6  138.03    4.72   0
 -32  -2  -6  135.95    4.65   0
  32  -2   6   97.01    4.74   0
 -34  -2  -6   11.72    4.58   0
  34   2   6    4.06    5.01   0
 -34   2  -6    9.16    4.01   0
  34  -2   6    1.66    4.03   0
 -39   3   6  123.91    4.77   0
 -39  -3   6  117.42    4.74   0
  39   3  -6  109.61    5.09   0
  39  -3  -6  104.12    4.57   0
  37  -3  -6   24.24    3.84   0
  37   3  -6   23.58    4.07   0
 -37   3   6   28.99    4.01   0
 -37  -3   6   22.30    3.84   0
  35  -3  -6  254.11    4.88   0
  35   3  -6  263.22    5.45   0
 -35  -3   6  242.53    4.97   0
 -35   3   6  279.26    5.29   0
  33   3  -6  169.30    4.75   0
 -33   3   6  159.72    4.61   0
 -33  -3   6  133.79    5.30   0
  33  -3  -6  139.06    4.36   0
  31   3  -6  204.33    5.20   0
 -31  -3   6  187.45    5.64   0
  31  -3  -6  176.35    4.49   0
 -31   3   6  200.69    4.77   0
  29   3  -6  114.60    4.75   0
 -29   3   6  118.72    4.56   0
  29  -3  -6  102.94    4.21   0
 -29  -3   6  100.77    4.37   0
  27   3  -6  578.76    6.50   0
  27  -3  -6  496.70    5.69   0
 -27  -3   6  529.48    6.16   0
 -27   3   6  574.28    6.15   0
  25  -3  -6   43.69    4.02   0
  25   3  -6   45.35    5.49   0
 -25  -3   6   41.34    4.42   0
 -25   3   6   41.17    4.30   0
 -23   3   6   37.32    4.51   0
 -23  -3   6   30.95    4.24   0
  23   3  -6   35.30    4.67   0
  23  -3  -6   35.55    4.12   0
 -21   3   6   57.92    4.81   0
  21   3  -6   54.07    5.53   0
 -21  -3   6   44.47    4.42   0
  21  -3  -6   46.45    4.41   0
  19   3  -6   16.67    4.42   0
  19  -3  -6   13.53    4.31   0
 -19  -3   6   16.41    4.24   0
 -19   3   6   14.04    4.56   0
 -17   3   6  154.04    5.36   0
  17  -3  -6  152.29    4.90   0
 -17  -3   6  141.40    5.12   0
  17   3  -6  163.81    6.42   0
 -15  -3   6 1578.10   10.11   0
  15  -3  -6 1572.78    9.36   0
  15   3  -6 1793.84   11.46   0
 -15   3   6 1762.21   10.01   0
 -13   3   6  611.78    7.44   0
  13   3  -6  646.36    8.72   0
  13  -3  -6  558.91    6.95   0
 -13  -3   6  550.93    7.40   0
 -13   3   6  576.22    7.89   0
 -11   3   6 1690.99   10.91   0
  11  -3  -6 1519.61   10.23   0
 -11  -3   6 1493.87   10.77   0
  11   3  -6 1675.26   12.21   0
 -11   3   6 1659.58   11.56   0
   9   3  -6 1873.60   12.59   0
  -9   3   6 1930.50   12.95   0
  -9   3   6 1816.80   12.44   0
   9  -3  -6 1740.97   12.06   0
  -9  -3   6 1740.35   12.08   0
   7   3  -6    2.72    6.35   0
   7  -3  -6    3.43    6.53   0
  -7   3   6    1.84    6.95   0
  -7  -3   6   -0.79    6.32   0
   7  -3  -6    0.40    6.56   0
  -7   3   6    6.69    6.73   0
   5   3  -6  728.19   10.10   0
  -5   3   6  749.67   10.05   0
   5  -3  -6  689.49    9.77   0
   5  -3  -6  755.30    9.94   0
  -5   3   6  789.45   11.07   0
  -3   3   6   84.57    7.81   0
   3  -3  -6   83.16    7.19   0
  -3   3   6   85.27    7.40   0
   3  -3  -6   76.51    7.95   0
   1  -3  -6  194.78   11.84   0
   1  -3  -6  198.60    8.49   0
  -1   3   6  226.51    7.73   0
  -1   3   6  215.36   10.63   0
  -1   3  -6 2198.62   14.37   0
  -1  -3  -6 2117.92   14.34   0
   1   3   6 2234.54   15.16   0
  -3  -3  -6  411.40    7.70   0
  -3   3  -6  412.71    9.56   0
  -5  -3  -6 1308.73   24.39   0
  -5   3  -6 1336.15   10.94   0
   5   3   6 1377.40   24.44   0
   5  -3   6 1268.81   10.65   0
  -5  -3  -6 1372.92   10.96   0
   7  -3   6  271.41    6.61   0
   7   3   6  301.26   11.22   0
  -7   3  -6  278.53    6.78   0
  -7  -3  -6  298.68   10.82   0
  -9   3  -6 3675.72   14.14   0
   9  -3   6 3439.29   14.06   0
 -11   3  -6  261.67    5.58   0
 -11  -3  -6  269.95    7.43   0
  11   3   6  266.69    8.46   0
  11  -3   6  242.68    5.59   0
 -13  -3  -6    3.93    5.94   0
 -13   3  -6    2.62    4.76   0
  13   3   6    2.10    6.20   0
  13  -3   6    0.11    4.47   0
  15  -3   6    0.68    4.50   0
  15   3   6   10.77    5.50   0
 -15   3  -6    9.49    4.58   0
 -15  -3  -6    8.41    5.30   0
  17  -3   6  108.48    4.85   0
 -17  -3  -6  130.95    5.96   0
  17   3   6  126.38    6.32   0
 -17   3  -6  125.61    5.86   0
 -19   3  -6   63.86    4.46   0
  19  -3   6   51.07    5.26   0
  19   3   6   56.53    4.68   0
 -19  -3  -6   61.83    5.33   0
 -21  -3  -6   98.50    5.57   0
 -21   3  -6   98.74    4.56   0
  21  -3   6   83.04    4.40   0
  21   3   6   92.77    5.77   0
  23  -3   6   80.12    4.60   0
 -23  -3  -6   93.91    4.51   0
  23   3   6   82.07    4.89   0
 -23   3  -6   94.29    4.69   0
  25   3   6   37.89    5.33   0
 -25   3  -6   50.38    4.28   0
  25  -3   6   30.00    4.30   0
 -25  -3  -6   44.32    4.91   0
 -27  -3  -6   51.77    5.08   0
  27  -3   6   39.80    4.14   0
 -27   3  -6   58.82    4.18   0
  27   3   6   38.75    4.61   0
  29  -3   6  224.52    5.10   0
 -29  -3  -6  255.29    6.06   0
 -29   3  -6  254.28    6.03   0
  29   3   6  247.62    6.77   0
 -31   3  -6   46.91    4.00   0
 -31  -3  -6   40.43    4.88   0
  31   3   6   35.97    4.41   0
  31  -3   6   31.98    4.18   0
  33  -3   6   52.35    4.17   0
 -33   3  -6   68.88    4.24   0
 -33  -3  -6   51.10    4.14   0
  33   3   6   53.92    5.50   0
 -38   4   6    5.48    3.85   0
 -38  -4   6   11.56    3.76   0
  38   4  -6    9.28    4.96   0
  38  -4  -6    6.88    3.74   0
  36  -4  -6    3.68    3.82   0
  36   4  -6   13.91    4.13   0
 -36  -4   6    8.18    3.78   0
 -36   4   6   15.55    4.02   0
  34  -4  -6    2.20    3.69   0
  34   4  -6    1.23    3.99   0
 -34  -4   6    6.12    3.72   0
 -34   4   6    1.65    3.86   0
  32  -4  -6    0.34    3.72   0
 -32  -4   6    9.67    3.93   0
  32   4  -6    5.16    4.07   0
 -32   4   6   11.14    3.96   0
  30   4  -6   85.18    4.58   0
  30  -4  -6   70.79    3.96   0
 -30  -4   6   76.39    4.20   0
 -30   4   6   93.98    4.25   0
 -28   4   6    9.75    4.15   0
 -28  -4   6    9.03    3.89   0
  28   4  -6    6.30    4.36   0
  28  -4  -6    3.62    3.84   0
 -26  -4   6  171.05    5.09   0
  26   4  -6  189.82    5.29   0
  26  -4  -6  155.37    4.74   0
 -26   4   6  192.81    5.25   0
 -24   4   6    7.44    4.28   0
  24   4  -6    5.62    4.56   0
 -24  -4   6   10.49    5.24   0
  24  -4  -6   -7.00    3.89   0
  22  -4  -6   26.63    4.16   0
 -22   4   6   27.28    4.57   0
  22   4  -6   34.63    4.81   0
 -22  -4   6   41.27    4.42   0
 -20  -4   6  361.90    6.51   0
 -20   4   6  413.41    6.02   0
  20   4  -6  432.62    7.11   0
  20  -4  -6  334.23    5.47   0
 -18  -4   6    6.22    4.20   0
  18  -4  -6    3.47    4.40   0
  18   4  -6   -1.75    4.62   0
 -18   4   6    6.88    4.67   0
 -16   4   6  286.33    5.77   0
  16   4  -6  304.10    6.07   0
 -16  -4   6  248.87    5.50   0
 -16   4   6  274.21    6.97   0
  16  -4  -6  255.15    5.26   0
 -14  -4   6  132.38    5.27   0
  14   4  -6  153.21    5.69   0
  14  -4  -6  132.23    4.78   0
 -14   4   6  158.35    5.23   0
 -14   4   6  132.31    5.46   0
 -12  -4   6  136.55    6.60   0
  12   4  -6  146.75    5.90   0
 -12   4   6  139.91    5.66   0
 -12   4   6  157.38    6.55   0
  12  -4  -6  134.55    6.07   0
 -10   4   6   54.72    6.26   0
 -10  -4   6   47.25    5.44   0
  10   4  -6   56.90    5.59   0
  10  -4  -6   47.37    4.91   0
 -10   4   6   54.43    5.69   0
   8   4  -6  217.34    6.52   0
   8  -4  -6  205.38    6.07   0
  -8   4   6  220.49    6.62   0
   8   4  -6  219.31   12.51   0
  -8   4   6  221.88    7.57   0
  -6   4   6  462.46    8.58   0
   6  -4  -6  399.22    8.30   0
   6   4  -6  451.81    7.84   0
  -6   4   6  432.00    8.47   0
   6  -4  -6  435.88    7.58   0
   4  -4  -6  365.60    7.62   0
  -4   4   6  367.20    7.53   0
   4  -4  -6  321.56    8.21   0
  -4   4   6  364.67    8.39   0
   2  -4  -6  742.57    8.85   0
   2  -4  -6  684.40   11.08   0
  -2   4   6  777.34    8.95   0
  -2   4   6  751.73   11.64   0
   0   4   6    1.29    5.62   0
   0   4   6    1.99    7.30   0
   0   4  -6   -1.61    5.78   0
   0  -4  -6    4.27    5.37   0
  -2   4  -6    2.67    5.64   0
   2   4   6    1.47    9.77   0
   2   4   6    0.06    5.55   0
   2   4   6    1.26   10.42   0
  -2  -4  -6    0.35    5.06   0
   4   4   6    4.29   10.23   0
  -4   4  -6    3.13    5.60   0
   4   4   6    2.89   11.35   0
  -4  -4  -6    5.83    5.20   0
  -6   4  -6   35.98    5.50   0
   6  -4   6   32.43    5.13   0
   6   4   6   37.80    9.46   0
  -6  -4  -6   32.80    5.01   0
  -8   4  -6   77.75    5.00   0
   8   4   6   83.61    8.63   0
  -8  -4  -6   75.09    9.05   0
   8  -4   6   73.33    5.03   0
  -8  -4  -6   80.98    4.91   0
 -10   4  -6   14.73    4.75   0
 -10  -4  -6    9.35    6.53   0
 -10  -4  -6   13.11    5.33   0
  10   4   6    9.52    7.14   0
  10  -4   6    3.74    4.46   0
 -12  -4  -6  405.80    8.72   0
  12  -4   6  378.57    5.99   0
  12   4   6  429.83    8.93   0
 -12   4  -6  436.38    6.23   0
 -14  -4  -6 1276.79   11.82   0
  14   4   6 1365.29   12.96   0
  14  -4   6 1182.70    8.08   0
 -14   4  -6 1356.04    8.56   0
  16  -4   6  495.38    6.01   0
 -16   4  -6  567.18    6.27   0
  16   4   6  573.25    8.66   0
 -16  -4  -6  564.75    7.93   0
  18   4   6   32.39    5.58   0
 -18  -4  -6   32.80    4.95   0
 -18   4  -6   32.97    4.28   0
  18  -4   6   24.83    4.15   0
  20  -4   6   85.79    4.51   0
 -20  -4  -6  103.50    5.66   0
  20   4   6  103.12    5.97   0
 -20   4  -6  100.43    4.62   0
  22  -4   6   36.22    4.24   0
 -22  -4  -6   40.69    5.31   0
  22   4   6   40.03    5.80   0
 -22   4  -6   40.79    4.51   0
 -24  -4  -6  115.05    4.50   0
  24   4   6  103.63    5.92   0
 -24   4  -6  104.69    4.57   0
  24  -4   6   97.06    4.40   0
  26   4   6   14.27    5.26   0
 -26  -4  -6   16.85    4.01   0
  26  -4   6   15.48    4.08   0
 -26   4  -6   20.29    4.04   0
 -28   4  -6   31.05    4.16   0
  28  -4   6   36.06    4.08   0
  28   4   6   39.77    4.44   0
 -28  -4  -6   36.06    4.81   0
 -30   4  -6    2.84    4.10   0
 -30  -4  -6    5.75    3.77   0
  30  -4   6   10.54    3.95   0
  30   4   6    2.59    5.06   0
 -32   4  -6   13.70    4.05   0
 -32  -4  -6    6.38    4.60   0
  32   4   6    1.48    5.15   0
  32  -4   6    7.48    4.07   0
  37  -5  -6   11.04    3.76   0
  37   5  -6   19.74    5.10   0
 -37   5   6   12.07    3.99   0
 -37  -5   6    6.30    3.86   0
  35  -5  -6   27.39    3.90   0
 -35  -5   6   31.96    4.06   0
  35   5  -6   35.56    5.35   0
 -35   5   6   34.74    4.12   0
 -33  -5   6  229.69    5.90   0
  33   5  -6  260.19    5.48   0
 -33   5   6  263.69    5.24   0
  33  -5  -6  203.19    5.51   0
  31   5  -6    4.05    4.18   0
 -31   5   6    1.34    4.03   0
 -31  -5   6   -2.70    3.75   0
  31  -5  -6   -3.03    3.72   0
  29   5  -6   59.39    5.38   0
  29  -5  -6   42.60    3.98   0
 -29  -5   6   44.02    4.13   0
 -29   5   6   54.31    4.27   0
 -27   5   6   -5.34    4.22   0
  27   5  -6    8.95    5.15   0
 -27  -5   6    1.53    4.06   0
  27  -5  -6    4.83    3.72   0
 -25   5   6  280.60    5.43   0
 -25  -5   6  236.42    6.08   0
  25   5  -6  280.77    6.68   0
 -25  -5   6  265.35    9.49   0
  25  -5  -6  222.18    4.95   0
 -23   5   6  114.32    4.61   0
  23  -5  -6   87.95    4.12   0
 -23  -5   6   98.20    5.27   0
  23   5  -6  122.43    5.00   0
 -23  -5   6  102.42    9.69   0
  21  -5  -6   57.34    4.20   0
 -21  -5   6   57.61    4.32   0
 -21   5   6   71.87    4.66   0
  21   5  -6   70.79    4.71   0
  19   5  -6   -1.46    4.58   0
 -19  -5   6    1.82    4.08   0
 -19   5   6    2.53    4.56   0
  19  -5  -6    7.48    4.18   0
 -19   5   6    9.64    4.53   0
 -17  -5   6   29.00    4.53   0
 -17   5   6   38.64    4.93   0
 -17   5   6   29.36    4.70   0
  17  -5  -6   32.83    4.38   0
  17   5  -6   35.41    4.76   0
  15   5  -6 1155.07    9.20   0
  15  -5  -6  996.92    7.59   0
 -15  -5   6  985.98    8.39   0
 -15   5   6 1147.55    8.13   0
 -15   5   6 1098.89    8.61   0
 -13   5   6   15.13    4.92   0
 -13   5   6   11.26    4.38   0
  13   5  -6   -0.19    4.68   0
  13  -5  -6   14.95    4.86   0
 -13  -5   6    1.86    4.52   0
  11   5  -6   53.11    6.06   0
 -11   5   6   53.65    4.85   0
  11  -5  -6   42.40    4.33   0
 -11   5   6   50.79    5.26   0
  -9   5   6   59.42    5.18   0
   9   5  -6   68.38    9.66   0
   9   5  -6   64.99    5.19   0
  -9   5   6   63.12    5.95   0
   9  -5  -6   59.22    4.58   0
  -7   5   6 1077.82    8.76   0
  -7   5   6 1116.03    9.66   0
   7   5  -6 1123.82    9.61   0
   7  -5  -6  969.66    8.82   0
   7   5  -6 1084.17   14.15   0
  -5   5   6   18.11    5.44   0
   5   5  -6   12.20    6.18   0
   5  -5  -6   11.69    4.61   0
   5   5  -6   11.53    5.21   0
  -5   5   6   17.63    5.12   0
   3  -5  -6  248.08    6.31   0
  -3   5   6  256.75    7.25   0
   3  -5  -6  236.04    7.28   0
  -3   5   6  250.49    6.31   0
  -1   5   6  319.33    8.29   0
   1  -5  -6  309.08    7.52   0
   1   5  -6  314.69    6.82   0
  -1   5   6  331.86    7.59   0
   1   5   6 1214.74   15.55   0
  -1   5  -6 1237.32    9.83   0
  -1  -5  -6 1183.12    9.73   0
   1   5   6 1271.37   10.07   0
   3   5   6  287.42    7.31   0
   3   5   6  265.12   10.69   0
   3   5   6  264.22   10.89   0
  -3   5  -6  275.62    6.15   0
  -3  -5  -6  258.15    6.00   0
  -5  -5  -6  354.51    6.45   0
   5   5   6  392.94   12.67   0
   5   5   6  378.62   13.23   0
  -5   5  -6  364.43    6.44   0
  -7  -5  -6 2105.61   12.54   0
   7   5   6 2454.05   23.07   0
  -7   5  -6 2209.15   11.16   0
   7  -5   6 2060.61   10.80   0
   9   5   6 1614.06   17.48   0
  -9   5  -6 1493.49    9.28   0
   9  -5   6 1325.15    8.87   0
  -9  -5  -6 1414.25   10.12   0
 -11   5  -6   42.42    5.01   0
  11   5   6   45.63    7.67   0
  11  -5   6   39.49    4.68   0
 -11  -5  -6   41.22    4.57   0
 -11  -5  -6   36.01    7.38   0
  13  -5   6   88.54    4.71   0
 -13  -5  -6   99.97    5.73   0
 -13  -5  -6   90.07    6.41   0
 -13   5  -6  105.46    4.91   0
  13   5   6  102.50    7.13   0
  15  -5   6  326.10    5.28   0
 -15  -5  -6  331.96    7.92   0
  15   5   6  394.99    8.99   0
 -15   5  -6  380.40    5.62   0
 -15  -5  -6  350.39    5.93   0
 -17  -5  -6    7.84    5.97   0
  17  -5   6   13.02    4.10   0
  17   5   6    8.42    6.55   0
 -17   5  -6   12.10    4.24   0
 -19  -5  -6   28.26    5.09   0
  19  -5   6   20.58    4.13   0
 -19   5  -6   23.04    4.28   0
  19   5   6   21.18    5.60   0
  21  -5   6  386.54    5.61   0
 -21   5  -6  499.05    5.84   0
  21   5   6  481.81    8.40   0
 -21  -5  -6  437.14    7.21   0
 -23   5  -6    3.75    4.00   0
  23  -5   6    2.59    3.79   0
 -23  -5  -6    1.49    4.70   0
  23   5   6    3.23    5.34   0
 -25  -5  -6   18.89    4.78   0
 -25   5  -6   24.93    4.18   0
  25  -5   6   20.31    4.01   0
  25   5   6   17.60    5.31   0
  27   5   6   32.22    5.45   0
  27  -5   6   24.38    4.02   0
 -27   5  -6   36.27    4.15   0
 -27  -5  -6   33.28    4.82   0
 -29   5  -6    3.43    3.86   0
  29  -5   6    5.53    3.84   0
 -29  -5  -6   10.28    4.71   0
  29   5   6    7.13    5.06   0
 -31  -5  -6    6.53    4.65   0
 -31   5  -6    7.27    4.05   0
  31   5   6    0.22    5.06   0
  31  -5   6    2.20    3.94   0
  34  -6  -6    7.88    3.83   0
 -34  -6   6    8.05    9.05   0
 -34   6   6    9.44    4.00   0
  34   6  -6    8.71    4.16   0
 -34  -6   6    7.25    7.85   0
 -34  -6   6    7.43    3.95   0
 -32  -6   6  105.02    4.60   0
 -32  -6   6  134.79   10.89   0
 -32  -6   6  134.79   11.63   0
  32   6  -6  133.31    5.96   0
  32  -6  -6  118.34    4.29   0
 -32   6   6  133.90    4.74   0
 -30  -6   6   75.22    5.21   0
  30  -6  -6   73.33    4.18   0
 -30   6   6  110.32    4.56   0
  30   6  -6  113.95    4.80   0
 -28   6   6    5.05    4.08   0
  28  -6  -6    6.53    3.74   0
 -28  -6   6    3.35    3.74   0
  28   6  -6   10.50    4.09   0
 -26   6   6   19.25    4.30   0
 -26  -6   6   16.98    4.06   0
  26  -6  -6   15.99    3.90   0
  26   6  -6   20.67    4.39   0
 -24   6   6  105.93    4.66   0
  24   6  -6  107.05    5.71   0
  24  -6  -6   84.31    4.20   0
 -24   6   6  101.98    4.74   0
 -24  -6   6   84.19    4.44   0
 -22   6   6  470.79    6.03   0
  22  -6  -6  361.68    5.38   0
 -22   6   6  436.01    6.24   0
 -22  -6   6  380.97    6.71   0
  22   6  -6  475.08    7.33   0
 -20  -6   6   10.07    5.13   0
 -20   6   6   19.11    4.63   0
 -20   6   6   19.92    5.37   0
  20  -6  -6   12.49    3.85   0
  20   6  -6   26.54    4.67   0
 -18  -6   6   51.21    4.51   0
 -18   6   6   64.43    4.71   0
  18   6  -6   69.48    5.98   0
 -18   6   6   62.79    4.61   0
  18  -6  -6   55.00    4.25   0
 -16  -6   6  288.68    5.91   0
 -16   6   6  330.60    5.80   0
  16   6  -6  347.69    6.24   0
  16  -6  -6  286.82    5.03   0
 -16   6   6  340.11    5.60   0
  14  -6  -6    5.85    3.72   0
 -14   6   6    5.03    4.13   0
  14   6  -6    0.04    5.87   0
 -14   6   6    5.55    5.71   0
  12   6  -6  353.78    7.18   0
 -12   6   6  351.90    5.91   0
  12  -6  -6  308.41    5.53   0
 -12   6   6  339.88    6.08   0
 -10   6   6  464.17    6.48   0
 -10   6   6  502.97    7.63   0
  10  -6  -6  415.11    6.31   0
  10   6  -6  496.45   11.87   0
  10   6  -6  480.31    6.87   0
  -8   6   6  890.35    8.61   0
   8   6  -6  854.27    9.01   0
   8  -6  -6  760.86    8.05   0
   8   6  -6  844.34   12.17   0
  -8   6   6  832.85    7.50   0
  -6   6   6  729.07    7.37   0
   6   6  -6  741.24   10.18   0
  -6   6   6  782.36    9.17   0
   6  -6  -6  669.56    8.09   0
   6   6  -6  733.38    7.86   0
  -4   6   6 2265.31   11.99   0
  -4   6   6 2310.79   14.39   0
   4   6  -6 2219.08   14.52   0
   4  -6  -6 2081.00   13.62   0
   2   6  -6 1074.38    8.81   0
  -2   6   6 1120.85   11.26   0
  -2   6   6 1113.67    8.78   0
   2  -6  -6 1089.24    9.43   0
   0   6   6   16.31    5.72   0
   0   6   6   16.36    5.69   0
   0   6  -6   57.63    4.93   0
   0  -6  -6   17.31    4.54   0
   2   6   6  295.68    8.88   0
  -2   6  -6  305.58    6.67   0
   2   6   6  282.93    9.35   0
   2   6   6  309.36    7.04   0
  -2  -6  -6  281.68    5.98   0
  -4   6  -6   -5.51    4.93   0
   4   6   6    3.12    4.64   0
  -4  -6  -6    4.05    5.41   0
   4   6   6    0.68    7.37   0
   4   6   6   -2.64    7.48   0
   6   6   6  454.42   11.56   0
  -6   6  -6  463.99    6.53   0
  -6  -6  -6  428.02    7.50   0
   6   6   6  473.25   11.71   0
   8   6   6  104.99    8.20   0
   8   6   6   94.35    8.28   0
  -8   6  -6  100.37    5.25   0
  -8  -6  -6   91.43    4.89   0
 -10   6  -6   15.13    4.53   0
  10  -6   6    8.48    4.31   0
  10   6   6   16.56    7.54   0
 -10  -6  -6    7.26    5.31   0
  12  -6   6  424.80    5.89   0
  12   6   6  532.11   11.22   0
 -12   6  -6  512.86    6.38   0
 -12  -6  -6  484.01    6.73   0
  14  -6   6   74.51    4.50   0
  14   6   6   91.57    7.48   0
 -14  -6  -6   81.11    4.55   0
 -14   6  -6   82.48    4.63   0
 -16   6  -6  141.08    4.93   0
 -16  -6  -6  120.70    7.66   0
  16  -6   6  111.69    4.68   0
  16   6   6  148.27    7.62   0
 -16  -6  -6  128.33    5.69   0
  18  -6   6  401.85    5.66   0
 -18  -6  -6  403.77    8.41   0
  18   6   6  467.13    8.93   0
 -18   6  -6  471.69    6.12   0
 -18  -6  -6  429.28    7.22   0
 -20  -6  -6   12.89    4.70   0
  20  -6   6   17.80    3.96   0
 -20  -6  -6   16.58    4.76   0
 -20   6  -6   10.25    4.10   0
  20   6   6   18.45    5.30   0
 -22  -6  -6   42.96    5.04   0
  22  -6   6   42.79    4.07   0
 -22   6  -6   48.75    4.26   0
  22   6   6   56.76    5.80   0
 -22  -6  -6   43.32    4.91   0
 -24  -6  -6   40.17    4.85   0
  24  -6   6   39.90    4.14   0
 -24  -6  -6   44.77    5.84   0
 -24   6  -6   60.77    4.34   0
  24   6   6   52.45    5.75   0
 -26   6  -6   79.88    4.27   0
  26   6   6   70.37    5.74   0
 -26  -6  -6   67.10    5.19   0
 -26  -6  -6   62.64    5.14   0
  26  -6   6   70.24    4.20   0
  28  -6   6   20.06    4.00   0
 -28  -6  -6   14.59    4.79   0
 -28   6  -6   18.96    4.12   0
  28   6   6   17.10    5.93   0
 -30  -6  -6   14.62    4.77   0
  30  -6   6   19.54    3.94   0
 -30   6  -6   18.89    4.07   0
  30   6   6   16.67    5.41   0
 -33   7   6    5.40    4.15   0
 -33  -7   6    4.36    4.74   0
  33  -7  -6   -1.15    3.76   0
  33   7  -6    8.97    4.17   0
 -31   7   6  199.31    5.32   0
 -31  -7   6  154.07    5.85   0
  31  -7  -6  162.48    4.69   0
  31   7  -6  194.01    5.55   0
  29  -7  -6   15.00    3.84   0
  29   7  -6   26.95    5.33   0
 -29   7   6   30.37    4.33   0
 -29  -7   6   25.04    4.11   0
 -27   7   6  202.14    5.26   0
 -27  -7   6  152.50    5.38   0
  27  -7  -6  133.43    4.77   0
  27   7  -6  216.61    5.74   0
 -25  -7   6   59.18    4.30   0
  25   7  -6   68.36    5.80   0
 -25   7   6   70.66    4.36   0
  25  -7  -6   55.25    3.90   0
 -23  -7   6   59.36    5.29   0
 -23   7   6   59.05    4.54   0
 -23   7   6   64.29    4.51   0
  23  -7  -6   52.30    4.14   0
  23   7  -6   71.51    5.67   0
  21  -7  -6  744.09    6.42   0
 -21   7   6  963.44    7.52   0
  21   7  -6  940.75    8.73   0
 -21   7   6  833.41    7.27   0
 -21  -7   6  778.33    7.41   0
 -19   7   6   -2.36    4.27   0
 -19   7   6    5.40    4.56   0
  19   7  -6    0.84    4.29   0
  19  -7  -6    4.37    3.82   0
  17  -7  -6   58.15    4.06   0
 -17   7   6   72.51    5.38   0
  17   7  -6   77.49    4.91   0
 -17   7   6   69.18    4.83   0
  15  -7  -6  157.50    4.53   0
 -15   7   6  177.41    5.83   0
  15   7  -6  166.89    6.22   0
 -15   7   6  174.32    4.93   0
 -13   7   6  386.75    5.98   0
  13  -7  -6  359.11    5.52   0
  13   7  -6  411.31    6.39   0
 -13   7   6  416.65    6.80   0
  11   7  -6 1842.95   17.79   0
 -11   7   6 1557.98    9.34   0
  11  -7  -6 1520.40    9.14   0
 -11   7   6 1755.54   10.80   0
  11   7  -6 1651.34   10.56   0
   9   7  -6  911.62   12.40   0
  -9   7   6  886.46    7.67   0
  -9   7   6  972.86    8.34   0
   9  -7  -6  784.39    8.31   0
   9   7  -6  864.61    8.38   0
  -7   7   6 2094.15   12.47   0
  -7   7   6 2024.41   10.43   0
   7  -7  -6 1760.61   11.62   0
   7   7  -6 1991.55   14.65   0
   7   7  -6 1882.68   11.73   0
   5   7  -6   29.36    4.39   0
  -5   7   6   30.47    4.72   0
  -5   7   6   31.17    4.44   0
   5   7  -6   31.73    5.48   0
   5   7  -6   29.54    4.46   0
  -3   7   6  337.49    7.33   0
   3   7  -6  313.06    5.70   0
   3   7  -6  321.75    7.21   0
  -3   7   6  325.84    5.74   0
   1   7  -6  493.25    6.57   0
  -1   7   6  501.61    8.45   0
  -1   7   6  502.99    7.45   0
   1   7  -6  468.91    7.57   0
   1   7   6  981.48   11.52   0
  -1   7  -6  964.75    8.06   0
  -1  -7  -6  920.62    9.19   0
   1   7   6 1011.90    9.27   0
   3   7   6  581.57   10.91   0
   3   7   6  613.44    7.47   0
   3   7   6  624.01   10.43   0
  -3  -7  -6  582.25    7.97   0
  -3   7  -6  625.38    7.11   0
  -5  -7  -6  400.64    7.25   0
   5   7   6  425.03   10.04   0
  -5   7  -6  423.65    6.35   0
   5   7   6  400.01   10.46   0
  -7  -7  -6  771.93    8.56   0
   7   7   6  863.99   13.66   0
   7   7   6  843.22   13.58   0
  -7   7  -6  884.72    7.45   0
   9   7   6   22.18    7.71   0
   9   7   6   22.84    7.63   0
  -9  -7  -6   25.14    5.04   0
  -9   7  -6   26.63    4.65   0
  11  -7   6  137.08    4.82   0
  11   7   6  172.08    8.96   0
 -11  -7  -6  146.10    5.08   0
 -11   7  -6  158.69    5.13   0
 -13   7  -6   53.30    5.66   0
  13   7   6   57.52    7.51   0
  13  -7   6   43.19    4.38   0
 -13  -7  -6   49.60    5.24   0
 -15   7  -6  182.61    5.12   0
  15   7   6  186.85    8.74   0
  15  -7   6  153.72    4.69   0
 -15  -7  -6  167.10    5.99   0
 -17   7  -6    2.46    4.31   0
  17   7   6    7.38    6.19   0
 -17  -7  -6    1.36    4.75   0
  17  -7   6    4.63    4.04   0
  19  -7   6  191.05    4.96   0
  19   7   6  250.53    8.32   0
 -19   7  -6  253.83    6.03   0
 -19  -7  -6  236.49    6.25   0
 -21  -7  -6  248.14    7.61   0
 -21   7  -6  291.07    5.55   0
  21   7   6  291.74    8.12   0
 -21  -7  -6  250.08    6.77   0
  21  -7   6  208.62    5.27   0
 -23  -7  -6  323.34    8.22   0
  23  -7   6  306.71    5.49   0
  23   7   6  420.62    8.71   0
 -23   7  -6  437.99    5.78   0
 -23  -7  -6  341.95    7.20   0
 -25  -7  -6  146.04    6.79   0
 -25   7  -6  155.47    4.91   0
  25  -7   6  146.67    4.65   0
 -25  -7  -6  129.07    5.93   0
  25   7   6  180.16    7.34   0
  27   7   6   17.28    5.92   0
 -27   7  -6   31.88    4.08   0
  27  -7   6   19.58    3.90   0
 -27  -7  -6   14.00    4.95   0
 -27  -7  -6   19.47    4.90   0
 -29  -7  -6   11.78    5.12   0
  29  -7   6   15.41    4.08   0
 -29   7  -6   19.12    4.09   0
 -29  -7  -6   17.93    5.81   0
  29   7   6   18.11    5.32   0
 -30  -8   6  121.40    4.80   0
 -30   8   6  157.95    4.72   0
  30  -8  -6  132.91    4.36   0
  30   8  -6  164.10    5.18   0
 -28  -8   6    5.17    5.05   0
 -28   8   6    6.47    4.02   0
  28  -8  -6    8.78    3.65   0
  28   8  -6    8.35    5.11   0
  26  -8  -6  127.38    4.59   0
 -26   8   6  158.92    5.04   0
  26   8  -6  172.23    6.31   0
 -24   8   6   39.64    4.29   0
  24  -8  -6   35.54    3.84   0
  24   8  -6   35.11    5.41   0
  22  -8  -6   36.69    3.94   0
  22   8  -6   54.79    5.58   0
 -22   8   6   46.59    4.48   0
 -22   8   6   52.64    4.48   0
 -20   8   6  245.59    6.05   0
  20   8  -6  273.94    5.72   0
  20  -8  -6  193.93    4.72   0
 -20   8   6  240.16    5.34   0
  18  -8  -6   48.34    4.04   0
 -18   8   6   55.33    4.58   0
  18   8  -6   52.58    5.62   0
 -18   8   6   46.70    4.57   0
 -16   8   6   10.68    4.23   0
  16  -8  -6    5.54    3.86   0
 -16   8   6    8.21    4.36   0
  16   8  -6    9.11    5.19   0
  14  -8  -6   47.90    4.41   0
 -14   8   6   61.77    5.00   0
  14   8  -6   54.09    5.19   0
 -14   8   6   54.68    4.74   0
 -12   8   6  684.59    6.80   0
 -12   8   6  760.80    7.58   0
  12   8  -6  658.50    8.31   0
  12  -8  -6  581.29    7.39   0
  10   8  -6   75.78    6.98   0
 -10   8   6   69.94    5.36   0
 -10   8   6   64.73    4.74   0
  10   8  -6   69.77    5.50   0
  10  -8  -6   63.71    4.41   0
  -8   8   6  214.49    5.15   0
   8   8  -6  220.66    7.16   0
  -8   8   6  231.02    6.32   0
   8  -8  -6  194.76    5.28   0
   8   8  -6  219.40    5.58   0
   6   8  -6  348.67    7.33   0
   6   8  -6  318.46    6.15   0
  -6   8   6  364.94    7.08   0
  -6   8   6  356.61    5.68   0
   6   8  -6  329.31    5.80   0
   4   8  -6  619.67    7.08   0
   4   8  -6  630.16    8.24   0
   4   8  -6  643.49    7.01   0
  -4   8   6  683.66    7.79   0
  -4   8   6  684.53    7.19   0
   2   8  -6  901.65    8.98   0
  -2   8   6  925.41   10.03   0
   2   8  -6  880.80    7.81   0
  -2   8   6  912.23    8.06   0
   0   8  -6  187.29    6.16   0
   0   8  -6  178.76    5.20   0
   0   8   6  191.02    5.53   0
   0   8   6  190.68    6.89   0
   2   8   6  632.99   10.17   0
   2   8   6  677.36    8.09   0
  -2   8  -6  603.66    6.89   0
   2   8   6  580.67    9.75   0
  -2   8  -6  626.10    6.84   0
   4   8   6  485.21   10.14   0
   4   8   6  528.21   10.18   0
  -4   8  -6  536.51    6.40   0
   4   8   6  555.59    7.00   0
  -4  -8  -6  487.02    6.76   0
   6   8   6  221.83    8.94   0
   6   8   6  214.17    8.69   0
  -6   8  -6  217.07    5.17   0
  -6  -8  -6  203.53    5.35   0
  -8   8  -6   66.91    4.61   0
   8   8   6   64.09    7.33   0
   8   8   6   58.32    7.46   0
  -8  -8  -6   62.59    5.45   0
  10   8   6    2.51    6.76   0
 -10  -8  -6    3.15    5.27   0
 -10   8  -6    2.12    4.46   0
  10   8   6    3.04    6.65   0
 -12  -8  -6 1043.89    9.66   0
 -12   8  -6 1133.02    8.21   0
  12   8   6 1054.21   14.72   0
  12   8   6 1271.21   15.76   0
 -14  -8  -6  301.02    6.58   0
  14   8   6  364.30   10.30   0
 -14   8  -6  337.86    5.69   0
 -16   8  -6  104.25    4.89   0
  16   8   6  123.59    8.01   0
  16  -8   6   92.39    4.39   0
 -16  -8  -6  104.04    5.72   0
 -18   8  -6   60.56    4.63   0
  18  -8   6   53.57    4.28   0
  18   8   6   62.54    7.16   0
 -18  -8  -6   48.23    5.09   0
 -20   8  -6   42.49    4.55   0
 -20  -8  -6   33.12    5.00   0
  20   8   6   39.93    6.76   0
  20  -8   6   31.81    4.23   0
 -22  -8  -6   16.33    5.64   0
  22  -8   6   19.19    4.02   0
 -22   8  -6   19.40    4.24   0
  22   8   6   17.78    6.79   0
  24  -8   6    4.46    4.07   0
 -24   8  -6   14.66    4.18   0
  24   8   6    9.50    5.80   0
 -24  -8  -6    4.80    4.94   0
  26  -8   6   48.56    4.17   0
 -26   8  -6   56.17    4.38   0
  26   8   6   67.20    6.42   0
 -26  -8  -6   50.79    5.64   0
  27  -9  -6   11.69    3.98   0
  27   9  -6   15.03    5.34   0
 -27   9   6   19.13    4.29   0
 -25   9   6   70.65    5.49   0
  25  -9  -6   76.91    4.34   0
  25   9  -6   97.74    4.98   0
  23  -9  -6   12.09    3.99   0
 -23   9   6   10.62    4.40   0
  23   9  -6   12.16    4.35   0
  21  -9  -6    8.17    3.87   0
 -21   9   6   11.03    4.20   0
  21   9  -6   13.61    5.03   0
 -19   9   6   43.10    5.29   0
  19  -9  -6   25.40    4.00   0
  19   9  -6   34.17    4.26   0
 -17   9   6   24.16    4.45   0
  17  -9  -6   25.86    4.00   0
  17   9  -6   25.23    4.98   0
  15   9  -6   72.12    5.79   0
 -15   9   6   79.15    4.55   0
  15  -9  -6   58.73    4.23   0
 -13   9   6  107.97    4.75   0
  13  -9  -6   80.19    4.50   0
  13   9  -6   93.27    5.77   0
 -11   9   6  247.82    5.18   0
  11  -9  -6  229.43    5.36   0
 -11   9   6  275.50    5.67   0
  11   9  -6  297.40    8.50   0
  11   9  -6  239.99    6.37   0
   9   9  -6  282.29    7.44   0
  -9   9   6  293.48    6.36   0
   9   9  -6  243.75    6.40   0
   9   9  -6  245.81    5.40   0
   7   9  -6  472.34    8.19   0
   7   9  -6  439.92    7.03   0
  -7   9   6  497.03    7.78   0
  -7   9   6  462.32    6.87   0
   7   9  -6  446.08    6.69   0
  -5   9   6 1299.42    8.88   0
   5   9  -6 1101.10    9.24   0
   5   9  -6 1271.43   10.83   0
  -5   9   6 1375.90   10.79   0
   5   9  -6 1189.80    8.93   0
  -3   9   6  204.39    6.65   0
  -3   9   6  203.20    5.41   0
   3   9  -6  186.68    6.29   0
   3   9  -6  196.08    5.16   0
   1   9  -6  713.60    7.18   0
  -1   9   6  745.43    9.74   0
   1   9  -6  738.99    7.61   0
   1   9   6   99.63    6.47   0
  -1   9  -6  120.34    4.67   0
   1   9   6  114.08    7.00   0
  -1   9  -6  128.49    4.99   0
   1   9   6  114.22    5.56   0
   3   9   6   14.17    6.35   0
   3   9   6   12.48    6.17   0
  -3   9  -6    8.16    4.15   0
   3   9   6    9.82    4.13   0
  -5   9  -6   73.48    4.48   0
   5   9   6   77.52    4.63   0
   5   9   6   72.64    6.68   0
   5   9   6   66.77    6.65   0
  -5   9  -6   71.86    4.32   0
  -7   9  -6  183.79    5.00   0
   7   9   6  152.99    8.05   0
   7   9   6  157.71    8.19   0
  -7  -9  -6  154.13    5.20   0
  -9  -9  -6   28.45    5.23   0
  -9   9  -6   22.32    4.36   0
   9   9   6   28.83    7.38   0
   9   9   6   29.86    7.30   0
  11   9   6  194.58    9.50   0
 -11   9  -6  232.02    5.18   0
  11   9   6  223.85    9.12   0
 -11  -9  -6  179.86    6.16   0
  13   9   6    4.98    7.30   0
  13   9   6    1.95    7.35   0
 -13  -9  -6    0.83    4.84   0
 -13   9  -6    7.94    4.21   0
  15   9   6    3.91    7.20   0
 -15   9  -6    7.36    3.97   0
 -15  -9  -6   -0.89    5.02   0
  15   9   6    1.48    7.19   0
  17   9   6    1.14    7.21   0
 -17  -9  -6    1.81    4.95   0
  17   9   6    1.94    7.22   0
 -17   9  -6   -4.02    4.21   0
 -19   9  -6   96.16    4.67   0
  19  -9   6   72.37    4.53   0
  19   9   6   85.03    7.75   0
 -19  -9  -6   65.64    5.80   0
 -21  -9  -6    4.72    5.09   0
 -21   9  -6    4.38    4.34   0
  21  -9   6   -2.98    4.13   0
  21   9   6    8.02    6.61   0
  23  -9   6    1.52    4.02   0
 -23  -9  -6    4.70    5.63   0
 -23   9  -6    6.00    4.29   0
  23   9   6    5.09    6.44   0
  24 -10  -6    6.86    3.98   0
  24  10  -6    4.48    4.28   0
 -24  10   6    5.21    4.06   0
 -22  10   6   21.79    4.55   0
  22 -10  -6   15.34    4.07   0
  22  10  -6   23.51    5.23   0
 -20  10   6   16.50    5.26   0
  20 -10  -6   11.14    4.79   0
  20  10  -6   14.58    5.17   0
 -18  10   6    0.69    3.98   0
  18  10  -6   -1.46    4.20   0
  18 -10  -6    0.87    3.88   0
  16 -10  -6   26.57    4.02   0
  16  10  -6   31.00    5.28   0
 -16  10   6   33.43    4.38   0
  14 -10  -6    6.28    5.03   0
 -14  10   6   17.72    5.21   0
  14  10  -6   12.51    5.06   0
 -14  10   6   10.79    4.08   0
  12  10  -6    2.78    4.20   0
 -12  10   6   10.38    4.10   0
 -12  10   6    7.98    4.25   0
  12  10  -6    5.32    3.92   0
  10  10  -6    4.69    4.90   0
 -10  10   6    0.10    4.39   0
  10  10  -6    5.77    5.95   0
  10  10  -6    1.09    4.94   0
   8  10  -6   -1.31    4.25   0
   8  10  -6    4.94    6.07   0
   8  10  -6    1.76    5.00   0
  -8  10   6   -3.22    5.22   0
   6  10  -6   51.86    5.55   0
   6  10  -6   64.98    5.80   0
   6  10  -6   62.42    4.25   0
  -6  10   6   68.50    5.39   0
   4  10  -6    3.73    3.82   0
   4  10  -6    1.02    5.13   0
   4  10  -6    4.03    4.19   0
  -4  10   6    1.85    4.97   0
  -4  10   6    0.62    4.07   0
   2  10  -6   62.27    5.05   0
   2  10  -6   72.69    4.39   0
  -2  10   6   76.09    4.49   0
  -2  10   6   76.02    5.75   0
   0  10   6    2.49    5.42   0
   0  10  -6    3.78    5.04   0
   0  10   6    7.27    5.27   0
   0  10   6    3.84    5.03   0
   2  10   6   -2.33    5.38   0
  -2  10  -6    8.60    4.22   0
   2  10   6    5.69    4.93   0
  -2  10  -6   -2.04    4.00   0
   2  10   6    5.62    5.34   0
   4  10   6   44.26    4.38   0
   4  10   6   43.54    6.43   0
  -4  10  -6   38.67    4.47   0
  -4  10  -6   45.91    4.36   0
   4  10   6   42.20    6.36   0
  -6  10  -6   15.18    4.15   0
   6  10   6   12.87    6.23   0
   6  10   6   16.33    6.19   0
  -8  10  -6   19.86    5.04   0
   8  10   6   17.83    6.15   0
   8  10   6   13.81    6.82   0
  10  10   6   32.85    6.75   0
  10  10   6   32.32    7.44   0
 -10  10  -6   31.61    4.26   0
  12  10   6    4.31    7.47   0
  12  10   6    4.36    7.32   0
 -12  10  -6    9.21    4.29   0
 -14  10  -6    8.60    4.21   0
  14  10   6    0.71    7.85   0
  14  10   6    1.80    7.79   0
 -14 -10  -6    4.55    4.90   0
  16  10   6    0.09    7.71   0
 -16  10  -6    2.61    4.20   0
  16  10   6    2.60    7.61   0
 -16 -10  -6    5.51    5.08   0
  18  10   6    3.49    8.12   0
  18  10   6    4.86    8.32   0
 -18  10  -6    2.85    4.33   0
 -18 -10  -6    3.07    4.96   0
 -20 -10  -6    4.99    5.93   0
 -20  10  -6   16.35    4.33   0
  20  10   6    5.29    8.50   0
  20  10   6    4.81    8.52   0
  19  11  -6   35.11    4.80   0
 -19  11   6   40.62    5.31   0
  19 -11  -6   17.74    4.28   0
  17  11  -6    4.55    4.92   0
  17  11  -6   -1.71    5.01   0
 -17  11   6    1.90    4.15   0
  15  11  -6   40.89    5.16   0
  15  11  -6   39.85    5.30   0
 -15  11   6   52.15    4.52   0
  13  11  -6   11.49    3.96   0
 -13  11   6    4.69    5.17   0
  13  11  -6   14.40    5.08   0
  11  11  -6  138.27    4.93   0
  11  11  -6  107.44    5.88   0
 -11  11   6  148.95    5.04   0
 -11  11   6  154.34    4.69   0
   9  11  -6    2.34    3.69   0
   9  11  -6    1.09    3.89   0
  -9  11   6   -0.93    4.86   0
   9  11  -6    2.65    4.99   0
   7  11  -6    5.34    3.90   0
   7  11  -6    1.85    3.81   0
  -7  11   6    0.10    4.02   0
   7  11  -6    4.15    5.05   0
   5  11  -6   86.38    5.50   0
  -5  11   6   80.87    5.55   0
   5  11  -6   78.44    4.59   0
   5  11  -6   73.55    4.25   0
   3  11  -6    3.11    4.88   0
   3  11  -6    6.97    4.67   0
  -3  11   6    4.24    4.99   0
   1  11  -6   92.06    5.47   0
  -1  11   6  103.88    6.07   0
  -1  11   6  106.50    4.82   0
   1  11  -6  117.23    4.83   0
  -1  11   6   94.40    6.84   0
   1  11   6  129.62    6.65   0
   1  11   6  166.06    6.05   0
  -1  11  -6  164.40    4.89   0
   1  11   6  171.21    6.63   0
   3  11   6   31.78    6.18   0
  -3  11  -6   31.59    4.15   0
  -3  11  -6   35.59    3.85   0
   3  11   6   32.14    5.15   0
   3  11   6   26.67    6.31   0
  -5  11  -6   33.79    4.94   0
   5  11   6   27.45    6.33   0
   5  11   6   27.60    6.31   0
  -7  11  -6   19.49    4.03   0
   7  11   6   19.96    6.15   0
   7  11   6   18.08    6.73   0
   9  11   6    1.93    6.42   0
  -9  11  -6   -0.96    4.34   0
   9  11   6    1.83    6.12   0
 -11  11  -6    8.01    4.06   0
  11  11   6    3.16    6.68   0
  11  11   6    5.51    7.29   0
  13  11   6    3.00    7.70   0
  13  11   6    3.33    8.27   0
 -13  11  -6    2.95    4.17   0
  15  11   6    6.57    9.65   0
  15  11   6    9.21    9.55   0
 -15  11  -6   14.78    4.29   0
  10  12  -6    0.92    4.95   0
 -10  12   6    0.33    4.05   0
  10  12  -6    1.14    5.77   0
  10  12  -6    4.30    4.73   0
   8  12  -6   -2.74    5.08   0
  -8  12   6   -0.69    4.72   0
   8  12  -6    4.45    5.74   0
   8  12  -6    8.09    3.91   0
   6  12  -6   32.66    5.13   0
  -6  12   6   44.39    5.58   0
   6  12  -6   37.94    5.25   0
   6  12  -6   55.93    5.43   0
   4  12  -6   88.37    4.72   0
   4  12  -6   73.72    5.72   0
  -4  12   6   97.97    4.79   0
  -4  12   6  109.01    4.84   0
   4  12  -6  105.14    4.42   0
  -2  12   6   41.26    5.61   0
   2  12  -6   45.55    4.36   0
   2  12  -6   42.04    5.09   0
  -2  12   6   48.88    5.27   0
  -2  12   6   44.87    5.53   0
   2  12  -6   40.37    5.40   0
   0  12  -6    9.66    4.04   0
   0  12  -6   15.96    4.11   0
   0  12   6   10.83    5.09   0
   0  12   6   10.53    5.20   0
   0  12   6   16.35    4.90   0
  -2  12  -6   56.12    5.10   0
   2  12   6   63.02    4.34   0
   2  12   6   46.34    5.76   0
   2  12   6   54.22    6.43   0
   4  12   6   28.83    6.41   0
  -4  12  -6   44.46    4.31   0
   4  12   6   30.99    6.44   0
   6  12   6   18.43    6.11   0
   6  12   6   13.68    6.62   0
  -6  12  -6   16.57    3.95   0
  40   0  -7    8.71    4.01   0
 -40   0   7    7.32    3.77   0
  38   0  -7    2.04    3.83   0
 -38   0   7    0.62    3.72   0
 -36   0   7    0.92    3.90   0
  36   0  -7   -1.52    5.05   0
  34   0  -7    7.77    4.58   0
 -34   0   7   -6.37    3.84   0
  32   0  -7    4.88    4.12   0
 -32   0   7    3.34    4.24   0
  30   0  -7    2.55    4.05   0
 -30   0   7    6.56    4.31   0
  28   0  -7   -0.37    4.01   0
 -28   0   7   -7.85    4.24   0
 -26   0   7   -0.35    4.33   0
  26   0  -7    9.02    4.20   0
  24   0  -7   10.28    5.53   0
 -24   0   7   -1.01    4.63   0
  22   0  -7    7.95    4.58   0
 -22   0   7   -1.04    4.66   0
 -20   0   7    9.12    5.67   0
  20   0  -7    2.72    4.53   0
  18   0  -7    4.89    4.71   0
 -18   0   7    0.69    4.70   0
 -16   0   7    5.14    5.25   0
  16   0  -7    3.51    5.16   0
  14   0  -7    1.12    5.82   0
 -14   0   7   -3.59    5.91   0
 -14   0   7    1.47    7.51   0
 -12   0   7    3.15    6.61   0
  12   0  -7    3.68    6.27   0
 -12   0   7    1.83    6.44   0
 -10   0   7    2.92    9.23   0
 -10   0   7   -2.09    7.53   0
  10   0  -7    2.54    7.38   0
   8   0  -7   -3.57   10.01   0
  -8   0   7    1.65    8.22   0
  -8   0   7    1.38    8.25   0
   8   0  -7    6.26    8.20   0
  -6   0   7    2.98    8.57   0
   6   0  -7    1.16    8.26   0
   6   0  -7    1.56    8.99   0
  -6   0   7   -1.55   10.72   0
  -4   0   7    3.26    9.31   0
   4   0  -7    3.96    9.23   0
   4   0  -7    0.17   11.07   0
   2   0  -7    3.91   12.09   0
  -2   0  -7    3.96   10.85   0
  -4   0  -7    4.54    7.02   0
   4   0   7    2.29    7.52   0
  -6   0  -7    1.38    7.25   0
   6   0   7    1.19    6.39   0
  -8   0  -7   -0.50    6.73   0
   8   0   7    0.10    7.02   0
  10   0   7    1.31    5.39   0
 -10   0  -7    2.42    6.51   0
  12   0   7    2.77    4.96   0
 -12   0  -7    3.36    4.76   0
 -14   0  -7    3.30    4.41   0
  14   0   7    4.90    4.52   0
  16   0   7    0.02    4.25   0
 -16   0  -7   -1.39    4.20   0
  18   0   7    3.75    5.00   0
 -18   0  -7    3.99    4.10   0
 -20   0  -7    6.03    4.02   0
  20   0   7   -1.30    4.85   0
  22   0   7    3.99    5.04   0
 -22   0  -7   -0.80    4.85   0
 -24   0  -7    1.79    3.84   0
  24   0   7   -1.01    3.97   0
 -26   0  -7    5.40    3.83   0
  26   0   7    0.89    4.79   0
 -28   0  -7    6.51    4.76   0
  28   0   7    5.52    4.00   0
  30   0   7   -2.80    4.02   0
 -30   0  -7    2.00    4.69   0
  32   0   7   -2.02    3.68   0
 -32   0  -7    4.88    4.09   0
  34   0   7    1.82    3.87   0
 -34   0  -7    2.64    3.66   0
 -39   1   7   27.51    3.87   0
  39  -1  -7   13.51    3.96   0
 -39  -1   7   17.78    4.07   0
  39   1  -7   21.69    4.13   0
 -37  -1   7    6.60    3.78   0
  37  -1  -7    5.83    4.84   0
 -37   1   7   14.31    3.85   0
  37   1  -7   13.69    3.93   0
 -35  -1   7  159.34    4.50   0
 -35   1   7  143.31    4.62   0
  35  -1  -7  139.21    4.53   0
  35   1  -7  151.74    4.71   0
 -33   1   7    9.48    4.09   0
  33   1  -7   10.91    3.91   0
  33  -1  -7   10.56    3.77   0
 -33  -1   7    7.13    3.94   0
  31   1  -7  107.79    4.62   0
 -31   1   7  121.34    4.56   0
  31  -1  -7  102.93    4.38   0
 -31  -1   7  120.04    4.67   0
  29  -1  -7  123.60    4.69   0
  29   1  -7  128.55    4.76   0
 -29   1   7  129.08    4.71   0
 -29  -1   7  117.49    4.71   0
  27   1  -7  895.02    7.15   0
  27  -1  -7  845.64    6.84   0
 -27   1   7  936.91    7.04   0
 -27  -1   7  890.74    7.14   0
  25   1  -7  633.31    6.65   0
  25  -1  -7  571.24    6.12   0
 -25   1   7  620.06    6.42   0
 -25  -1   7  588.60    6.48   0
 -23   1   7  143.37    5.28   0
  23   1  -7  146.78    5.17   0
  23  -1  -7  130.12    5.07   0
 -23  -1   7  132.05    5.08   0
  21  -1  -7   63.81    4.63   0
 -21  -1   7   72.24    5.83   0
  21   1  -7   68.49    4.64   0
 -21   1   7   67.19    4.91   0
  19   1  -7 1397.35    8.93   0
  19  -1  -7 1214.60    8.25   0
 -19  -1   7 1321.48    9.47   0
 -19   1   7 1297.10    8.51   0
 -17   1   7  502.86    6.67   0
  17  -1  -7  482.75    6.46   0
  17   1  -7  534.56    7.11   0
 -17  -1   7  494.17    6.98   0
  15  -1  -7 1596.20   10.14   0
 -15   1   7 1576.84   11.86   0
 -15  -1   7 1565.61   10.18   0
 -15   1   7 1643.30   10.39   0
  15   1  -7 1673.78   10.33   0
 -13   1   7  220.53    6.87   0
 -13  -1   7  211.34    7.68   0
 -13   1   7  201.50    8.44   0
  13   1  -7  212.98    6.71   0
  13  -1  -7  209.60    6.50   0
 -13  -1   7  205.56    9.09   0
 -11  -1   7  850.13    9.59   0
  11  -1  -7  882.16    9.43   0
  11   1  -7  922.19    9.87   0
 -11   1   7  913.55    9.80   0
 -11  -1   7  858.63   14.38   0
 -11   1   7  863.03   10.63   0
  -9   1   7   18.86    7.74   0
   9  -1  -7   15.25    7.77   0
  -9  -1   7   16.79    7.81   0
  -9   1   7   15.31    7.40   0
   9   1  -7   14.90    7.84   0
  -9  -1   7   12.74    9.53   0
   9  -1  -7   18.26    7.01   0
   9   1  -7   14.53   10.04   0
  -7  -1   7 2069.82   15.26   0
   7   1  -7 2248.05   15.79   0
  -7   1   7 2171.87   16.73   0
   7  -1  -7 2319.53   16.78   0
   7  -1  -7 2086.84   16.61   0
   7   1  -7 2280.13   24.29   0
  -7   1   7 2240.73   16.19   0
   5   1  -7 5961.85   25.45   0
  -5  -1   7 5813.90   25.67   0
   5  -1  -7 6089.56   25.88   0
  -5   1   7 6223.74   27.10   0
   3  -1  -7   42.04   10.56   0
  -3   1   7   37.52    8.78   0
   3  -1  -7   40.75    8.39   0
   3   1  -7   32.31    9.30   0
  -3   1   7   36.44   11.23   0
   1  -1  -7  449.38   10.19   0
   1  -1  -7  412.12   14.03   0
  -1   1   7  404.76   15.36   0
  -3   1  -7 4737.84   21.82   0
   5   1   7  189.50    9.83   0
   5  -1   7  178.81    7.40   0
  -5   1  -7  184.85    7.32   0
  -5  -1  -7  181.92    8.98   0
   7   1   7  113.44    7.62   0
  -7   1  -7  112.41    6.44   0
  -7  -1  -7  115.50    7.18   0
   7  -1   7  106.66    6.49   0
   9  -1   7 2324.02   13.25   0
  -9  -1  -7 2517.74   14.64   0
   9   1   7 2410.38   16.05   0
  -9   1  -7 2466.62   12.90   0
  11   1   7 2706.05   14.95   0
 -11   1  -7 2785.27   13.43   0
  11  -1   7 2586.47   13.28   0
 -11  -1  -7 2851.70   14.57   0
  13  -1   7  271.79    6.79   0
 -13  -1  -7  303.95    6.01   0
  13   1   7  286.66    6.27   0
 -13   1  -7  299.79    5.82   0
 -15   1  -7  295.37    5.47   0
  15  -1   7  271.71    5.53   0
  15   1   7  275.36    6.79   0
 -15  -1  -7  299.03    5.75   0
 -17  -1  -7  878.16    7.76   0
 -17   1  -7  844.52    7.17   0
  17   1   7  843.55    8.24   0
  17  -1   7  779.92    7.58   0
 -19  -1  -7 1433.00    9.72   0
  19  -1   7 1259.29    8.88   0
 -19   1  -7 1432.61    8.45   0
  19   1   7 1324.83    9.61   0
 -21   1  -7  201.76    4.65   0
 -21  -1  -7  200.86    5.81   0
  21  -1   7  186.31    5.74   0
  21   1   7  177.56    6.01   0
 -23  -1  -7    5.00    4.19   0
  23   1   7    4.02    4.23   0
  23  -1   7    5.14    4.92   0
 -23   1  -7    0.98    4.03   0
 -25   1  -7  191.34    4.69   0
 -25  -1  -7  189.17    4.84   0
  25  -1   7  146.88    4.61   0
  25   1   7  160.41    4.90   0
  27   1   7    7.67    4.96   0
 -27  -1  -7    6.34    3.88   0
 -27   1  -7    6.29    3.76   0
  27  -1   7    5.06    3.78   0
 -29  -1  -7   38.29    4.04   0
  29  -1   7   32.38    4.25   0
 -29   1  -7   41.23    4.05   0
  29   1   7   36.01    5.08   0
 -31   1  -7   -0.10    4.73   0
  31  -1   7    2.33    4.72   0
 -31  -1  -7   -2.35    4.64   0
  31   1   7   -8.02    4.94   0
 -33  -1  -7   32.16    4.82   0
  33   1   7   29.07    5.20   0
  33  -1   7   26.40    4.37   0
 -33   1  -7   33.97    4.05   0
 -35  -1  -7   18.07    4.73   0
  35   1   7   12.18    4.18   0
  35  -1   7   12.25    4.10   0
 -35   1  -7   15.22    3.89   0
 -40   2   7    0.34    3.95   0
  40   2  -7    4.87    3.98   0
  40  -2  -7    5.69    3.79   0
 -40  -2   7    4.74    3.73   0
  38  -2  -7   23.66    4.05   0
 -38  -2   7   35.20    4.00   0
  38   2  -7   30.97    3.94   0
 -38   2   7   31.70    4.19   0
 -36   2   7  308.94    5.19   0
 -36  -2   7  247.70    5.58   0
  36  -2  -7  255.00    5.05   0
  36   2  -7  248.52    5.34   0
  34   2  -7   16.13    4.01   0
  34  -2  -7   14.79    4.08   0
 -34  -2   7   16.38    3.94   0
 -34   2   7   22.57    4.18   0
  32  -2  -7   10.33    3.87   0
  32   2  -7   17.60    4.04   0
 -32   2   7   18.06    4.13   0
 -32  -2   7   12.89    3.97   0
  30   2  -7    8.07    4.02   0
 -30   2   7    5.22    4.17   0
 -30  -2   7    3.67    3.95   0
  30  -2  -7   10.03    3.95   0
  28   2  -7   50.33    4.24   0
  28  -2  -7   41.31    4.14   0
 -28  -2   7   40.22    4.19   0
 -28   2   7   36.95    4.47   0
  26  -2  -7    1.51    3.81   0
 -26   2   7    2.47    4.11   0
  26   2  -7   -1.41    4.53   0
 -26  -2   7    3.78    4.20   0
  24   2  -7  160.37    5.00   0
 -24  -2   7  145.25    4.84   0
  24  -2  -7  140.20    4.60   0
 -24   2   7  155.20    4.90   0
  22  -2  -7   85.08    4.57   0
 -22  -2   7   98.01    4.57   0
  22   2  -7  106.87    5.00   0
 -22   2   7  105.78    5.01   0
  20  -2  -7   46.66    4.49   0
 -20  -2   7   40.75    4.55   0
 -20   2   7   46.91    4.71   0
  20   2  -7   55.43    4.71   0
  18  -2  -7  775.34    7.13   0
 -18  -2   7  795.45    7.49   0
  18   2  -7  852.98    8.52   0
 -18   2   7  837.44    7.62   0
 -16  -2   7    5.91    4.99   0
 -16   2   7   11.57    5.58   0
 -16   2   7   13.50    5.13   0
  16  -2  -7    8.59    4.68   0
  16   2  -7    8.89    5.41   0
  14  -2  -7   58.64    5.00   0
 -14  -2   7   53.40    5.53   0
  14   2  -7   58.06    5.59   0
 -14   2   7   63.16    5.33   0
 -14  -2   7   55.20    8.90   0
 -14   2   7   55.84    7.15   0
  12  -2  -7 4857.48   16.89   0
 -12  -2   7 4671.24   17.17   0
  12   2  -7 5171.97   18.15   0
 -12   2   7 5119.45   17.73   0
 -12   2   7 4870.49   18.92   0
 -10  -2   7   27.36    6.20   0
  10   2  -7   28.43    6.45   0
  10  -2  -7   30.99    5.71   0
 -10   2   7   33.72    7.51   0
 -10   2   7   31.04    6.79   0
  -8   2   7 1660.19   12.89   0
   8  -2  -7 1545.08   12.11   0
  -8   2   7 1519.00   12.84   0
   8   2  -7 1570.78   13.50   0
   8   2  -7 1594.72   27.57   0
   8  -2  -7 1536.86   12.97   0
  -8  -2   7 1477.03   12.21   0
  -6  -2   7   91.54    8.36   0
   6   2  -7   98.15   10.19   0
   6  -2  -7   99.72    7.43   0
   6  -2  -7  102.05   10.14   0
  -6   2   7  101.44    9.35   0
  -6   2   7   98.25    8.50   0
   4  -2  -7  150.47   10.19   0
   4   2  -7  135.17    9.42   0
  -4   2   7  157.10   11.02   0
  -4   2   7  152.99    8.76   0
   4  -2  -7  146.57    8.45   0
   2  -2  -7 8524.09   26.88   0
   0  -2  -7   93.90    7.83   0
   0  -2  -7   89.44   15.88   0
  -2   2  -7   12.50    7.79   0
   4  -2   7   55.41    7.02   0
  -4  -2  -7   57.53    9.75   0
   4   2   7   59.20   11.22   0
  -4   2  -7   65.70    8.53   0
   6   2   7   16.71    7.81   0
  -6  -2  -7   16.16    7.27   0
  -6   2  -7   12.45    6.07   0
   6  -2   7   16.05    6.09   0
   8  -2   7 2736.17   13.61   0
   8   2   7 2854.64   20.08   0
  -8  -2  -7 3044.48   19.06   0
  -8   2  -7 2855.49   13.36   0
 -10  -2  -7   13.68    5.33   0
 -10   2  -7   14.42    5.10   0
  10   2   7   13.25    5.69   0
  10  -2   7   11.11    4.97   0
  12   2   7  662.92    9.23   0
 -12   2  -7  665.85    7.85   0
 -12  -2  -7  716.77    8.79   0
  12  -2   7  626.29    7.31   0
  14  -2   7   18.81    4.62   0
 -14   2  -7   16.19    4.64   0
  14   2   7   16.42    5.60   0
 -14  -2  -7   16.76    4.36   0
  16   2   7   60.75    6.04   0
 -16   2  -7   64.34    4.77   0
  16  -2   7   59.59    4.69   0
 -16  -2  -7   68.77    5.66   0
  18   2   7 1038.37    9.79   0
 -18   2  -7 1083.75    7.82   0
  18  -2   7  974.43    7.87   0
 -18  -2  -7 1150.78    9.31   0
 -20  -2  -7   59.56    4.50   0
 -20   2  -7   61.56    5.33   0
  20  -2   7   52.48    4.39   0
  20   2   7   59.71    5.42   0
  22   2   7   97.90    4.77   0
 -22  -2  -7  102.05    5.48   0
  22  -2   7   89.85    5.29   0
 -22   2  -7   96.76    5.35   0
  24  -2   7   11.99    5.07   0
 -24  -2  -7    5.69    3.88   0
  24   2   7    8.39    4.20   0
 -24   2  -7    8.88    4.20   0
 -26   2  -7   82.14    4.17   0
  26  -2   7   66.90    4.36   0
 -26  -2  -7   92.19    5.17   0
  26   2   7   79.38    4.65   0
 -28  -2  -7  195.43    4.99   0
 -28   2  -7  191.98    5.53   0
  28   2   7  180.78    5.39   0
  28  -2   7  180.67    4.82   0
 -30   2  -7  148.77    4.67   0
  30   2   7  128.30    5.02   0
 -30  -2  -7  136.61    5.45   0
  30  -2   7  107.93    5.47   0
  32  -2   7   40.87    4.32   0
  32   2   7   32.57    5.37   0
 -32   2  -7   39.34    3.99   0
 -32  -2  -7   46.46    4.00   0
  34   2   7    1.08    4.19   0
 -34  -2  -7    4.98    3.86   0
  34  -2   7    6.52    3.95   0
 -34   2  -7    7.91    4.62   0
  39  -3  -7   21.12    4.08   0
 -39   3   7   35.66    4.17   0
 -39  -3   7   38.57    4.09   0
  39   3  -7   35.55    4.43   0
  37  -3  -7   20.62    3.87   0
 -37  -3   7   17.14    3.87   0
 -37   3   7   19.94    4.08   0
  37   3  -7   19.71    5.00   0
  35   3  -7   10.83    3.98   0
 -35  -3   7    7.97    3.78   0
  35  -3  -7    0.86    3.79   0
 -35   3   7    5.71    4.07   0
  33   3  -7   15.92    4.21   0
  33  -3  -7    5.59    3.84   0
 -33   3   7    9.52    4.08   0
 -33  -3   7    9.23    3.97   0
  31   3  -7  453.44    5.91   0
 -31   3   7  445.61    5.66   0
 -31  -3   7  409.13    5.54   0
  31  -3  -7  383.46    5.28   0
  29  -3  -7   97.14    4.24   0
  29   3  -7  105.11    4.66   0
 -29  -3   7   96.20    4.43   0
 -29   3   7  113.12    4.60   0
  27   3  -7  170.03    5.08   0
  27  -3  -7  143.91    4.42   0
 -27   3   7  180.32    4.86   0
 -27  -3   7  143.14    5.47   0
 -25  -3   7   59.02    4.33   0
  25   3  -7   59.20    4.31   0
  25  -3  -7   43.96    4.03   0
 -25   3   7   61.59    4.40   0
 -23  -3   7  249.64    5.19   0
  23  -3  -7  248.70    5.03   0
  23   3  -7  289.29    5.52   0
 -23   3   7  282.75    5.46   0
  21   3  -7  348.66    5.84   0
 -21   3   7  339.10    5.94   0
 -21  -3   7  295.79    6.19   0
  21  -3  -7  306.21    5.50   0
  19  -3  -7    5.43    4.29   0
 -19  -3   7    1.08    4.10   0
  19   3  -7    7.85    4.46   0
 -19   3   7    5.97    4.64   0
  17  -3  -7   40.80    5.30   0
  17   3  -7   43.92    4.88   0
 -17   3   7   44.45    4.77   0
 -17  -3   7   42.24    5.63   0
 -17  -3   7   38.84    9.36   0
 -17   3   7   39.97    5.27   0
 -15   3   7    3.50    5.22   0
 -15  -3   7    5.06   11.48   0
 -15  -3   7    2.85    4.84   0
 -15   3   7    9.50    4.94   0
  15   3  -7    2.49    5.02   0
  15  -3  -7    5.11    4.59   0
 -13  -3   7  505.48    7.09   0
 -13   3   7  534.88    7.67   0
  13   3  -7  571.29    7.72   0
  13  -3  -7  501.95    6.81   0
 -13   3   7  573.71    7.35   0
  11   3  -7  623.89    8.10   0
  11  -3  -7  542.20    7.23   0
 -11   3   7  602.16    8.71   0
 -11  -3   7  529.10    7.63   0
 -11   3   7  566.54    8.31   0
  -9   3   7  367.04    7.98   0
   9   3  -7  384.26    7.56   0
  -9   3   7  399.35    7.48   0
  -9  -3   7  338.46    7.49   0
   9  -3  -7  355.03    7.15   0
  -7   3   7 1600.48   12.60   0
   7  -3  -7 1434.52   12.27   0
  -7   3   7 1514.21   11.84   0
   7   3  -7 1524.19   12.88   0
   7  -3  -7 1516.10   11.83   0
   5   3  -7   74.35    7.14   0
  -5   3   7   79.80    7.00   0
   5  -3  -7   73.27    7.27   0
  -5   3   7   81.45    7.47   0
   5  -3  -7   77.02    6.99   0
   3  -3  -7 1426.74   11.65   0
  -3   3   7 1562.74   16.35   0
   3  -3  -7 1381.10   15.37   0
  -3   3   7 1546.59   12.20   0
   1  -3  -7  323.59    7.65   0
   1  -3  -7  302.63   12.45   0
  -1   3   7  347.42    7.99   0
  -1   3   7  349.64   13.26   0
  -1   3  -7  651.74    9.67   0
  -1  -3  -7  629.07    8.70   0
  -3   3  -7  249.81    7.68   0
  -3  -3  -7  241.03    7.63   0
  -5  -3  -7  121.67    5.79   0
  -5  -3  -7  114.69   13.87   0
   5   3   7  116.17   15.20   0
  -5   3  -7  131.56    6.74   0
   5  -3   7  125.04    6.56   0
  -7   3  -7 1460.80   10.16   0
   7   3   7 1510.83   19.60   0
  -7  -3  -7 1494.51   18.09   0
   7  -3   7 1379.68   10.01   0
   9   3   7  228.17    9.17   0
  -9   3  -7  200.16    6.63   0
  -9  -3  -7  226.66    8.67   0
   9  -3   7  195.72    5.62   0
 -11  -3  -7  277.71    8.61   0
  11   3   7  268.01    9.02   0
  11  -3   7  246.34    5.58   0
 -11   3  -7  259.69    5.64   0
 -13   3  -7   72.14    4.92   0
  13  -3   7   72.30    4.98   0
 -13  -3  -7   76.69    5.81   0
  13   3   7   76.52    6.18   0
 -15  -3  -7 1088.87    9.84   0
  15   3   7 1032.33   10.54   0
  15  -3   7  933.90    7.83   0
 -15   3  -7 1056.36    7.85   0
 -17   3  -7   68.30    5.51   0
 -17  -3  -7   67.67    5.47   0
  17   3   7   64.82    4.89   0
  17  -3   7   63.46    4.68   0
 -19   3  -7  345.28    5.47   0
 -19  -3  -7  353.25    6.56   0
  19  -3   7  302.80    5.42   0
  19   3   7  335.09    6.96   0
 -21  -3  -7  277.72    5.57   0
 -21   3  -7  277.14    5.20   0
  21  -3   7  242.86    5.14   0
  21   3   7  253.83    5.83   0
 -23  -3  -7    5.16    3.92   0
 -23   3  -7    7.97    4.20   0
  23  -3   7   -1.32    5.09   0
  23   3   7    2.13    4.18   0
  25   3   7  393.92    7.20   0
 -25  -3  -7  431.46    6.58   0
  25  -3   7  364.09    5.69   0
 -25   3  -7  437.63    5.74   0
 -27  -3  -7   19.84    4.75   0
 -27   3  -7   16.15    4.15   0
  27   3   7   11.92    5.17   0
  27  -3   7   14.64    4.87   0
 -29  -3  -7   13.75    4.00   0
  29   3   7   15.20    4.37   0
 -29   3  -7   15.65    4.15   0
  29  -3   7   13.47    4.06   0
  31   3   7   32.10    5.37   0
 -31   3  -7   43.59    4.05   0
 -31  -3  -7   41.49    4.06   0
  31  -3   7   29.53    4.13   0
 -33   3  -7   97.70    4.41   0
 -33  -3  -7   92.71    5.39   0
  33  -3   7   73.66    4.46   0
  33   3   7   86.52    5.08   0
  38   4  -7    5.87    4.06   0
  38  -4  -7    3.12    3.83   0
 -38  -4   7    4.91    3.74   0
 -38   4   7   10.06    3.89   0
 -36   4   7    4.93    4.04   0
  36  -4  -7    2.58    3.77   0
  36   4  -7    5.16    4.04   0
 -36  -4   7    7.28    4.45   0
  34   4  -7    3.30    4.06   0
  34  -4  -7    2.09    3.62   0
 -34   4   7    0.56    3.93   0
 -34  -4   7    0.36    3.80   0
 -32   4   7   68.91    4.32   0
  32   4  -7   66.52    4.52   0
 -32  -4   7   63.96    4.00   0
  32  -4  -7   61.60    4.00   0
  30   4  -7  165.21    4.88   0
 -30  -4   7  149.22    4.54   0
 -30   4   7  172.32    4.78   0
  30  -4  -7  148.20    4.22   0
 -28  -4   7  550.09    6.04   0
  28   4  -7  631.88    6.80   0
  28  -4  -7  531.81    5.74   0
 -28   4   7  641.36    6.30   0
  26   4  -7  840.22    8.31   0
 -26  -4   7  725.77    6.97   0
  26  -4  -7  661.42    6.38   0
 -26   4   7  790.96    7.03   0
  24  -4  -7  537.83    5.80   0
 -24  -4   7  555.12    6.46   0
 -24   4   7  655.00    6.44   0
  24   4  -7  675.08    6.96   0
  22   4  -7 2489.02   11.14   0
 -22  -4   7 2049.62   10.05   0
  22  -4  -7 2054.88    9.39   0
 -22   4   7 2335.87   10.69   0
 -20   4   7   47.98    4.93   0
 -20   4   7   52.31    5.08   0
 -20  -4   7   43.98   10.40   0
  20   4  -7   44.47    4.64   0
  20  -4  -7   42.97    4.42   0
 -20  -4   7   42.78    4.18   0
 -18  -4   7  145.16    4.87   0
  18   4  -7  193.81    6.42   0
  18  -4  -7  136.52    4.78   0
 -18   4   7  157.54    5.29   0
 -18   4   7  158.60    5.56   0
  16  -4  -7 2303.04   10.40   0
 -16   4   7 2659.50   11.24   0
  16   4  -7 2741.50   12.99   0
 -16   4   7 2514.26   11.79   0
 -16  -4   7 2269.98   11.18   0
  14  -4  -7   19.70    4.31   0
 -14  -4   7   13.79    5.65   0
 -14   4   7   19.45    4.78   0
  14   4  -7   18.32    5.10   0
 -14   4   7   16.20    4.93   0
 -12  -4   7   50.58    5.29   0
  12  -4  -7   55.78    4.72   0
  12   4  -7   62.60    6.47   0
 -12   4   7   66.26    6.19   0
 -12   4   7   58.89    5.21   0
 -10   4   7 2977.71   13.94   0
  10   4  -7 2906.72   14.05   0
  10  -4  -7 2577.85   12.69   0
 -10   4   7 2763.06   13.32   0
 -10  -4   7 2653.10   13.39   0
  -8   4   7 3444.08   15.86   0
   8  -4  -7 3004.70   14.95   0
  -8   4   7 3135.40   14.08   0
   8   4  -7 3287.50   15.35   0
   6  -4  -7   60.21    5.89   0
  -6   4   7   61.69    6.38   0
   6   4  -7   65.89    6.13   0
  -6   4   7   61.17    6.88   0
   6  -4  -7   54.42    6.33   0
   4  -4  -7   56.09    6.51   0
   4  -4  -7   61.75    6.10   0
  -4   4   7   64.96    6.03   0
  -4   4   7   64.59    6.31   0
  -2   4   7 1391.37   15.28   0
   2  -4  -7 1240.09   14.85   0
  -2   4   7 1427.70   10.80   0
   2  -4  -7 1318.51   10.53   0
   0  -4  -7  424.14    7.21   0
   0   4  -7  420.26    8.72   0
   0   4   7  445.30   12.54   0
   0   4   7  446.74    7.55   0
  -2   4  -7  986.44    9.40   0
   2   4   7  990.67   26.18   0
   2   4   7 1045.26   25.28   0
  -2  -4  -7  973.97    9.15   0
   2   4   7 1090.96    9.93   0
  -4   4  -7    5.30    5.54   0
  -4  -4  -7    3.81    4.91   0
   6  -4   7  506.46    7.01   0
   6   4   7  565.94   18.52   0
  -6   4  -7  530.60    7.08   0
  -6  -4  -7  528.81    7.25   0
  -8  -4  -7   20.84    8.45   0
   8   4   7   23.25    9.34   0
  -8   4  -7   20.58    4.79   0
  -8  -4  -7   21.49    5.47   0
   8  -4   7   22.73    4.70   0
  10   4   7   10.26    7.67   0
 -10  -4  -7    8.67    7.42   0
 -10   4  -7   14.21    4.62   0
  10  -4   7    9.85    4.52   0
 -12   4  -7 1636.55    9.19   0
  12  -4   7 1425.10    8.98   0
  12   4   7 1630.76   15.38   0
 -12  -4  -7 1517.53   13.76   0
 -14  -4  -7  255.41    6.80   0
  14  -4   7  233.32    5.39   0
  14   4   7  264.46    7.50   0
 -14   4  -7  270.64    5.52   0
  16  -4   7  884.25    7.24   0
 -16  -4  -7  962.76    9.88   0
  16   4   7 1020.72   11.17   0
 -16   4  -7 1019.68    7.40   0
  18  -4   7  105.79    4.60   0
 -18   4  -7  129.97    4.73   0
  18   4   7  130.60    6.22   0
 -18  -4  -7  131.56    5.88   0
 -20  -4  -7   60.12    5.41   0
 -20   4  -7   64.48    4.62   0
  20   4   7   58.44    5.76   0
  20  -4   7   50.24    4.39   0
  22   4   7  602.29    8.49   0
 -22   4  -7  650.11    6.27   0
 -22  -4  -7  620.58    7.69   0
  22  -4   7  523.75    6.18   0
  24  -4   7    6.01    4.04   0
 -24   4  -7    4.43    3.99   0
 -24  -4  -7    5.59    4.83   0
  24   4   7    9.78    5.28   0
 -26  -4  -7   47.86    5.04   0
  26   4   7   44.71    5.39   0
  26  -4   7   41.10    4.38   0
 -26   4  -7   54.68    4.26   0
  28   4   7   40.00    4.64   0
 -28   4  -7   44.48    4.35   0
  28  -4   7   31.83    4.23   0
 -28  -4  -7   46.20    5.04   0
 -30   4  -7  186.00    4.92   0
 -30  -4  -7  167.52    5.70   0
  30   4   7  164.61    6.40   0
  30  -4   7  129.78    4.76   0
 -32   4  -7   30.40    4.13   0
 -32  -4  -7   26.24    3.90   0
  32   4   7   27.76    4.42   0
  32  -4   7   25.71    4.11   0
 -37  -5   7    2.98    4.58   0
  37  -5  -7    1.63    3.70   0
  37   5  -7    2.21    5.06   0
 -37  -5   7    2.16    6.65   0
 -37   5   7   12.56    4.01   0
 -35  -5   7    4.30    3.82   0
  35  -5  -7    8.57    3.80   0
  35   5  -7    2.58    4.99   0
 -35   5   7    4.14    3.96   0
 -35  -5   7    1.39    7.21   0
 -33  -5   7  134.59    4.45   0
  33   5  -7  147.05    5.02   0
  33  -5  -7  106.54    4.31   0
 -33   5   7  139.18    4.63   0
  31  -5  -7   10.65    4.69   0
 -31   5   7   11.94    4.21   0
  31   5  -7    6.43    4.18   0
 -31  -5   7   10.94    3.80   0
  29   5  -7   60.85    4.41   0
 -29   5   7   61.15    4.33   0
 -29  -5   7   46.91    4.06   0
  29  -5  -7   43.76    3.92   0
 -27   5   7   60.92    4.58   0
  27  -5  -7   54.86    4.15   0
 -27  -5   7   64.12    4.20   0
 -27   5   7   57.24    4.76   0
  27   5  -7   71.76    4.68   0
  25  -5  -7  153.35    4.38   0
 -25  -5   7  168.64   12.26   0
 -25  -5   7  150.37    4.91   0
 -25   5   7  184.18    5.01   0
 -25  -5   7  168.79   11.40   0
  25   5  -7  187.65    5.49   0
 -25   5   7  165.52    5.51   0
 -23   5   7  130.41    4.84   0
 -23  -5   7  109.53    4.55   0
  23   5  -7  130.64    6.20   0
  23  -5  -7   97.07    4.27   0
 -23   5   7  117.34    5.12   0
  21  -5  -7   76.14    4.26   0
  21   5  -7   94.88    5.00   0
 -21   5   7   89.67    4.72   0
 -21  -5   7   74.91    4.49   0
 -21   5   7   83.01    4.86   0
 -19   5   7   19.20    5.63   0
 -19   5   7   15.47    4.68   0
 -19  -5   7    6.91    4.06   0
  19   5  -7   13.59    5.54   0
  19  -5  -7   10.85    4.14   0
 -17   5   7  177.32    5.48   0
 -17   5   7  191.68    5.35   0
 -17  -5   7  161.98    5.23   0
  17   5  -7  198.67    6.50   0
  17  -5  -7  159.39    5.68   0
 -15   5   7 2347.17   10.95   0
  15  -5  -7 2000.53    9.98   0
 -15  -5   7 2069.35   11.10   0
  15   5  -7 2412.98   11.79   0
 -15   5   7 2241.52   11.22   0
 -13  -5   7 1247.13    9.23   0
  13  -5  -7 1187.67    8.27   0
  13   5  -7 1402.56    9.71   0
 -13   5   7 1338.50    9.24   0
 -13   5   7 1403.29    9.14   0
 -11   5   7   10.69    4.56   0
  11   5  -7    9.76    4.79   0
  11  -5  -7    7.08    4.19   0
 -11   5   7    6.33    5.06   0
   9   5  -7    0.11    4.87   0
  -9   5   7    4.23    4.52   0
   9  -5  -7    1.03    4.21   0
   9   5  -7    3.96    8.82   0
  -9   5   7    5.11    4.83   0
   7   5  -7   24.00    5.20   0
  -7   5   7   20.87    5.11   0
  -7   5   7   28.71    4.56   0
   7   5  -7   21.21    7.42   0
   7  -5  -7   22.12    4.50   0
  -5   5   7   12.03    4.42   0
  -5   5   7   18.44    5.37   0
   5   5  -7   13.72    5.28   0
   5  -5  -7   15.02    5.34   0
   5  -5  -7   11.07    5.36   0
  -3   5   7  862.66   10.59   0
   3  -5  -7  837.15    8.44   0
  -3   5   7  865.30    8.48   0
   3  -5  -7  770.62   10.28   0
   1  -5  -7  284.57    6.36   0
  -1   5   7  310.36    9.32   0
  -1   5   7  311.64    6.43   0
   1   5  -7  305.09    7.51   0
  -1   5  -7  312.02    6.51   0
   1   5   7  323.36    7.38   0
  -1  -5  -7  299.75    7.10   0
   1   5   7  310.73   10.67   0
   3   5   7    9.87    8.91   0
  -3   5  -7   14.30    5.08   0
  -3  -5  -7   13.37    4.57   0
   3   5   7    9.98    9.43   0
  -5   5  -7   39.24    5.08   0
   5   5   7   33.51   10.41   0
   5   5   7   37.80   10.64   0
  -5  -5  -7   34.26    5.47   0
  -7   5  -7  346.97    6.30   0
   7   5   7  380.87   14.20   0
  -7  -5  -7  348.34    6.25   0
  -9   5  -7 1013.18    8.06   0
   9  -5   7  878.31    7.70   0
  -9  -5  -7  951.84    8.59   0
   9   5   7 1052.44   16.41   0
  11  -5   7  147.81    5.14   0
  11   5   7  175.23    8.65   0
 -11   5  -7  175.29    5.36   0
 -11  -5  -7  159.03    6.14   0
 -11  -5  -7  149.45    8.29   0
 -13  -5  -7    2.55    5.17   0
  13  -5   7   -0.88    4.27   0
 -13   5  -7    6.99    4.40   0
 -13  -5  -7    3.86    5.85   0
  13   5   7    5.87    7.13   0
 -15  -5  -7    6.19    5.64   0
  15   5   7    4.55    6.34   0
 -15   5  -7    4.65    4.24   0
  15  -5   7    4.04    4.06   0
 -15  -5  -7    4.01    4.10   0
  17  -5   7    8.66    4.12   0
  17   5   7    1.83    5.61   0
 -17  -5  -7   -0.83    5.83   0
 -17   5  -7    9.97    4.24   0
 -19   5  -7  125.14    4.87   0
  19  -5   7  108.88    4.67   0
 -19  -5  -7  119.72    5.64   0
  19   5   7  124.78    6.21   0
 -21  -5  -7   37.57    4.98   0
 -21   5  -7   40.68    4.32   0
  21   5   7   39.13    5.57   0
  21  -5   7   35.67    4.03   0
  23  -5   7   35.42    3.97   0
 -23  -5  -7   44.49    5.02   0
 -23   5  -7   46.64    4.07   0
  23   5   7   46.32    5.60   0
  25  -5   7  124.20    4.64   0
 -25  -5  -7  155.51    5.84   0
 -25   5  -7  174.24    4.89   0
  25   5   7  178.62    6.65   0
 -27  -5  -7    5.89    4.67   0
  27  -5   7    9.63    3.99   0
  27   5   7    2.03    5.29   0
 -27   5  -7   12.26    4.10   0
  29  -5   7    5.44    3.95   0
 -29   5  -7    5.85    4.01   0
 -29  -5  -7    6.10    4.61   0
  29   5   7    5.34    5.27   0
 -31   5  -7    4.63    4.01   0
  31  -5   7    0.42    3.96   0
 -31  -5  -7    0.81    4.63   0
  31   5   7    1.96    5.21   0
 -36  -6   7   -1.60    3.72   0
  36   6  -7    2.71    5.07   0
  36  -6  -7   -2.85    3.72   0
 -36   6   7    5.54    3.88   0
 -34  -6   7  101.06    5.24   0
 -34   6   7  127.39    4.79   0
  34   6  -7  156.11    4.97   0
  34  -6  -7   95.40    4.39   0
 -32  -6   7   71.49    5.02   0
  32  -6  -7   70.44    4.09   0
  32   6  -7   88.28    5.59   0
 -32   6   7   80.02    4.50   0
  30   6  -7   25.52    4.36   0
 -30   6   7   21.33    4.34   0
  30  -6  -7   14.52    4.77   0
 -30  -6   7   17.62    4.78   0
 -28   6   7  123.61    4.58   0
  28  -6  -7   91.17    4.17   0
 -28  -6   7   96.27    4.50   0
  28   6  -7  121.06    5.06   0
 -28   6   7  119.04    4.96   0
 -26  -6   7   87.26    5.25   0
 -26   6   7  103.20    4.54   0
  26  -6  -7   80.01    4.18   0
  26   6  -7  100.42    5.71   0
 -24  -6   7   98.66    5.30   0
 -24   6   7  114.87    5.75   0
  24  -6  -7  102.21    4.36   0
 -24   6   7  115.01    4.85   0
  24   6  -7  124.62    4.98   0
 -22   6   7  159.32    5.28   0
 -22  -6   7  139.59    4.61   0
 -22   6   7  168.93    5.02   0
  22  -6  -7  128.17    4.55   0
  22   6  -7  175.51    5.43   0
 -20  -6   7  118.52    4.82   0
 -20   6   7  143.26    4.85   0
  20  -6  -7  103.39    4.39   0
  20   6  -7  142.73    5.27   0
 -20   6   7  126.47    4.92   0
  18  -6  -7   92.35    5.15   0
  18   6  -7   99.75    5.07   0
 -18  -6   7   81.57    5.49   0
 -18   6   7  110.85    5.58   0
 -18   6   7   98.99    4.71   0
 -16   6   7   28.53    4.52   0
  16   6  -7   23.44    4.70   0
  16  -6  -7   29.71    4.98   0
 -16   6   7   26.17    4.59   0
 -14   6   7  258.95    5.80   0
 -14   6   7  285.05    5.46   0
  14   6  -7  282.92    7.06   0
  14  -6  -7  239.30    4.93   0
  12   6  -7   91.05    5.13   0
 -12   6   7   95.95    4.87   0
  12  -6  -7   75.84    5.34   0
 -12   6   7   86.35    5.37   0
  10   6  -7  199.05    6.59   0
 -10   6   7  215.13    6.58   0
  10   6  -7  217.99    9.90   0
 -10   6   7  202.54    5.73   0
  10  -6  -7  177.25    6.02   0
  -8   6   7   49.10    5.78   0
   8   6  -7   45.62    6.13   0
  -8   6   7   48.77    5.11   0
   8  -6  -7   38.05    5.71   0
   8   6  -7   44.91    7.13   0
   6  -6  -7  156.88    5.44   0
   6   6  -7  168.94    6.49   0
   6   6  -7  165.07    6.89   0
  -6   6   7  176.74    5.79   0
  -6   6   7  169.95    5.27   0
  -4   6   7    8.00    5.32   0
   4  -6  -7    9.55    4.51   0
   4  -6  -7    4.99    5.65   0
  -4   6   7   12.03    5.52   0
  -2   6   7 2604.32   16.93   0
   2   6  -7 2531.80   12.13   0
   2  -6  -7 2456.10   12.38   0
  -2   6   7 2550.68   12.13   0
   0   6  -7  169.51    5.42   0
   0   6   7  183.26    6.34   0
   0   6   7  184.42    8.00   0
   0  -6  -7  173.23    5.34   0
  -2  -6  -7  190.08    5.43   0
   2   6   7  202.01    5.64   0
  -2   6  -7  214.03    5.38   0
   2   6   7  185.43    9.45   0
   2   6   7  197.02    8.44   0
  -4   6  -7  452.07    7.37   0
   4   6   7  446.39   12.33   0
  -4  -6  -7  448.98    7.28   0
   4   6   7  455.12   11.70   0
   6   6   7  184.59   10.42   0
   6   6   7  198.58   10.56   0
  -6   6  -7  187.00    5.80   0
  -6  -6  -7  177.65    5.32   0
   8   6   7    3.89    8.70   0
  -8  -6  -7    6.83    5.30   0
   8   6   7    4.59    8.65   0
  -8   6  -7    5.23    4.84   0
  10  -6   7   69.36    4.69   0
 -10   6  -7   75.08    5.01   0
 -10  -6  -7   77.53    4.81   0
  10   6   7   85.47    9.60   0
 -12   6  -7   91.61    4.80   0
  12  -6   7   90.59    4.48   0
  12   6   7  107.65    8.47   0
 -12  -6  -7   99.98    4.71   0
 -14  -6  -7  134.69    5.63   0
  14   6   7  150.77    8.53   0
  14  -6   7  123.70    4.63   0
 -14   6  -7  142.75    5.08   0
 -16  -6  -7   12.96    6.55   0
  16  -6   7   12.85    4.29   0
  16   6   7   16.28    6.35   0
 -16   6  -7   12.20    4.50   0
 -16  -6  -7   14.05    4.83   0
 -18   6  -7  247.87    5.24   0
 -18  -6  -7  208.96    7.12   0
  18  -6   7  212.56    5.05   0
 -18  -6  -7  233.20    6.12   0
  18   6   7  242.36    7.79   0
 -20  -6  -7   44.18    4.14   0
 -20  -6  -7   43.25    5.66   0
  20   6   7   53.29    6.34   0
 -20   6  -7   53.51    4.23   0
  20  -6   7   45.61    3.98   0
  22  -6   7  197.17    4.81   0
 -22   6  -7  234.40    5.08   0
  22   6   7  213.34    7.57   0
 -22  -6  -7  202.90    4.97   0
 -22  -6  -7  192.95    6.75   0
  24  -6   7   10.64    4.75   0
 -24  -6  -7   16.51    4.71   0
  24   6   7   18.23    5.30   0
 -24  -6  -7   17.05    4.74   0
 -24   6  -7   14.97    4.09   0
 -26   6  -7   23.41    4.10   0
  26  -6   7   18.31    3.96   0
 -26  -6  -7   21.57    4.86   0
 -26  -6  -7   19.37    5.49   0
  26   6   7   21.55    5.27   0
  28  -6   7   17.18    4.00   0
 -28   6  -7   27.51    4.11   0
  28   6   7   20.09    5.31   0
 -28  -6  -7   25.37    5.51   0
 -30  -6  -7    8.18    4.76   0
  30  -6   7   10.24    3.90   0
 -30   6  -7    9.32    4.05   0
[truncated: 1,085,522 more chars]
