# Supplementary material for: Crystal structure of octa­kis­(4-meth­oxy­pyridinium) bis­(4-meth­oxy­pyridine-κN)tetra­kis­(thio­cyanato-κN)ferrate(III) bis­[(4-meth­oxypyri­dine-κN)pentakis­(thio­cyanato-κN)ferrate(III)] hexa­kis­(thio­cyanato-κN)ferrate(III) with iron in three different octa­hedral coordination environments
Source: Acta Crystallogr E Crystallogr Commun. 2018 Feb 2;74(Pt 3):287–91. doi: 10.1107/S2056989018001883 (PMC5947788; doi:10.1107/S2056989018001883)
Supplement: Supplementary file 2 [file e-74-00287-Isup2.hkl]

#
# h,k,l, Fc-squared, Fo-squared, sigma(Fo-squared), status flag
#
data_I
_shelx_title ' [4-OMePyH]8[Fe(NCS)4(4-OMePy)2][Fe(NCS)5(4-OMePy)]2[Fe(NCS)6] @170K in C2/c'
_shelx_refln_list_code          4
_shelx_F_calc_maximum      549.29
_exptl_crystal_F_000      5552.00
_reflns_d_resolution_high  0.8407

loop_
 _space_group_symop_operation_xyz
 'x, y, z'
 '-x, y, -z+1/2'
 'x+1/2, y+1/2, z'
 '-x+1/2, y+1/2, -z+1/2'
 '-x, -y, -z'
 'x, -y, z-1/2'
 '-x+1/2, -y+1/2, -z'
 'x+1/2, -y+1/2, z-1/2'

_cell_length_a    35.5034
_cell_length_b    10.5199
_cell_length_c    35.7432
_cell_angle_alpha  90.000
_cell_angle_beta  113.864
_cell_angle_gamma  90.000

_shelx_F_squared_multiplier     1.000

loop_
 _refln_index_h
 _refln_index_k
 _refln_index_l
 _refln_F_squared_calc
 _refln_F_squared_meas
 _refln_F_squared_sigma
 _refln_observed_status
   2   0   0      11516.36      12923.62       298.11 o
   4   0   0      13463.02      16608.45       268.34 o
   6   0   0      31261.38      29378.52       279.79 o
   8   0   0      43380.44      42746.11       260.92 o
  10   0   0      15984.37      17906.64       241.31 o
  12   0   0       2517.20       3078.67       112.11 o
  14   0   0      47670.64      46152.35      1635.24 o
  16   0   0         89.71         97.31        94.21 o
  18   0   0      68451.05      64837.42      2759.36 o
  20   0   0      42643.33      43380.09      1899.23 o
  22   0   0      63958.54      64171.10      2732.42 o
  24   0   0      35317.61      35098.05      2340.73 o
  26   0   0          2.02         89.71        72.80 o
  28   0   0       1051.23        923.42       157.54 o
  30   0   0       3773.55       3762.64       398.65 o
  32   0   0       4999.59       4718.04       679.93 o
  34   0   0       7496.34       6754.13       592.95 o
  36   0   0       1383.73       1310.24       144.55 o
  38   0   0       7945.66       6388.33       539.15 o
   1   1   0      39068.05      42443.60       672.89 o
   3   1   0      10688.56      10207.27       265.02 o
   5   1   0     157979.23     163329.61      2518.48 o
   7   1   0      13670.91      11174.32       297.52 o
  11   1   0      22843.05      23942.69       430.40 o
  13   1   0      10642.85      10360.52       197.80 o
  15   1   0        603.52        987.97        66.80 o
  17   1   0       7670.28       9308.50       194.95 o
  19   1   0       1934.00       1847.95        63.29 o
  21   1   0        527.68        694.15        56.27 o
  23   1   0      13627.25      13780.75       421.94 o
  25   1   0        670.25        765.12        81.26 o
  27   1   0        135.29        133.11        52.29 o
  29   1   0       2136.11       2482.37       109.05 o
  31   1   0         80.63          3.39        52.22 o
  33   1   0       5419.30       5363.60       174.74 o
  35   1   0       2279.50       2388.95        93.86 o
  37   1   0       1483.41       1406.12       109.45 o
   0   2   0         56.65         29.37       192.06 o
   2   2   0        801.62        675.01       130.28 o
   4   2   0       2010.20       1697.03       113.16 o
   8   2   0      30661.61      30187.72       752.48 o
  10   2   0       5067.24       5845.81       159.14 o
  12   2   0        105.72         59.50        75.79 o
  14   2   0      18064.03      14973.22       353.04 o
  16   2   0          1.91         29.62        61.48 o
  18   2   0       2459.70       2366.66        65.52 o
  20   2   0        321.19        430.00        61.39 o
  22   2   0        884.00        858.52        61.52 o
  24   2   0       8351.12       8847.93       283.52 o
  26   2   0       6777.36       7024.55       219.33 o
  28   2   0       2524.33       2644.68       108.46 o
  30   2   0        897.48       1042.98        53.01 o
  32   2   0        188.06        258.44        53.21 o
  34   2   0        985.60        921.28        68.56 o
  36   2   0         83.46        262.31        55.56 o
  38   2   0        530.24        388.17        52.09 o
   1   3   0     158885.27     167315.55       420.13 o
   3   3   0     122017.30     119478.56      2128.30 o
   5   3   0      49687.11      46992.93       983.31 o
   7   3   0       6382.06       5498.32       121.93 o
   9   3   0        468.18        355.24        72.43 o
  11   3   0          3.05         55.35        66.68 o
  13   3   0      20206.26      19191.41       613.37 o
  15   3   0        878.39        763.58        62.94 o
  17   3   0       2687.74       3255.32       112.45 o
  19   3   0       2280.27       2141.53        64.59 o
  21   3   0       1319.48       1650.72       147.35 o
  23   3   0       1643.50       1978.18        67.70 o
  25   3   0      10274.07      10688.27       322.84 o
  27   3   0       4861.28       5260.01       210.91 o
  29   3   0       1060.13       1181.48        53.23 o
  31   3   0        157.19        180.12        52.85 o
  33   3   0       1404.28       1320.45        66.31 o
  35   3   0         60.70         82.80        50.46 o
  37   3   0       1480.00       1303.31       162.65 o
   0   4   0        504.92        647.37       112.72 o
   2   4   0        909.96       1361.86        90.38 o
   4   4   0       1011.17        718.71        70.93 o
   6   4   0         15.88         63.47        66.44 o
   8   4   0      13675.10      13457.89       236.13 o
  10   4   0       2156.56       1571.70        81.58 o
  12   4   0       2279.19       2358.24        64.67 o
  14   4   0       3438.10       3325.55       183.59 o
  16   4   0      22739.54      23159.85       934.14 o
  18   4   0       3871.44       3929.05       133.22 o
  20   4   0       2555.29       2553.31        66.04 o
  22   4   0         62.99        143.19        54.56 o
  24   4   0        333.23        433.88        88.02 o
  26   4   0        598.08        819.09        82.36 o
  28   4   0        961.80       1098.74        78.15 o
  30   4   0       5806.54       6016.25       121.15 o
  32   4   0        104.09         63.35        52.29 o
  34   4   0       1255.49       1168.55        53.81 o
  36   4   0        169.51        229.09        52.37 o
   1   5   0       1332.62       1378.96        73.66 o
   3   5   0     161225.50     159750.16      1218.99 o
   5   5   0       5042.77       5721.42       101.69 o
   7   5   0       2644.74       2550.44        69.01 o
   9   5   0      19295.22      17738.99       472.32 o
  11   5   0       3250.92       3202.27       120.86 o
  13   5   0       2956.25       2797.93        70.74 o
  15   5   0       6867.52       7125.74       256.96 o
  17   5   0      26214.54      26356.69      1053.75 o
  19   5   0         96.16        163.48        53.87 o
  21   5   0      31816.19      33366.94      1704.61 o
  23   5   0      10813.15      10783.18       666.17 o
  25   5   0       2611.71       2636.22       112.14 o
  27   5   0       7249.64       7177.65       389.30 o
  29   5   0       4500.96       4444.14       329.92 o
  31   5   0        619.37        660.97        54.32 o
  33   5   0        543.31        621.15        54.38 o
  35   5   0       1044.56       1135.48       148.14 o
   0   6   0      22241.64      24842.31       388.03 o
   2   6   0      31955.78      30890.74       331.58 o
   4   6   0      47367.33      47967.03       442.68 o
   6   6   0      65586.62      67364.85      1400.09 o
   8   6   0        741.43        843.76        65.03 o
  10   6   0       6552.04       6211.45       245.71 o
  12   6   0      41304.96      41095.07      1799.87 o
  14   6   0       9325.01       9176.59       472.92 o
  16   6   0      14799.98      14633.91       658.02 o
  18   6   0       9095.91       8852.59       374.68 o
  20   6   0       7689.35       8108.88       381.96 o
  22   6   0         17.74        109.27        55.58 o
  24   6   0        132.34        169.61        50.84 o
  26   6   0      12573.54      13594.05       770.27 o
  28   6   0       2268.76       2393.60        55.06 o
  30   6   0         45.15          2.76        46.12 o
  32   6   0        640.07        600.78        56.54 o
   1   7   0      43160.54      44986.08       443.62 o
   3   7   0         90.93         88.81        65.87 o
   5   7   0          9.30         45.37        57.58 o
   7   7   0      12653.48      12529.37       157.43 o
   9   7   0         58.41        152.88        58.89 o
  11   7   0       3172.55       3605.21       285.12 o
  13   7   0       3906.02       4812.25       246.23 o
  15   7   0          4.44        100.74        61.25 o
  17   7   0         11.83         60.61        64.90 o
  19   7   0       2079.42       2349.37       134.00 o
  21   7   0         55.32        157.12        53.95 o
  23   7   0       4031.19       4044.53       227.65 o
  25   7   0       2367.65       2563.15       152.67 o
  27   7   0        279.81        288.74        53.69 o
  29   7   0        287.39        390.82        51.71 o
  31   7   0          4.16         45.03        51.54 o
   0   8   0      40390.15      41716.49       502.00 o
   2   8   0       3185.01       3792.13        73.52 o
   4   8   0       1688.00       1538.14        86.42 o
   6   8   0      11770.87      11298.72       185.80 o
   8   8   0       2818.66       2959.13        62.54 o
  10   8   0       2272.78       2358.86       101.08 o
  12   8   0       2785.73       3038.32       123.54 o
  14   8   0       2622.59       2429.05       217.12 o
  16   8   0       3039.80       3520.72       336.57 o
  18   8   0        145.71        250.28        59.73 o
  20   8   0       1967.81       2143.35       140.53 o
  22   8   0        542.45        363.47        61.73 o
  24   8   0        265.93        316.44        60.64 o
  26   8   0        146.10        227.17        61.24 o
  28   8   0        111.28         49.50        53.98 o
   1   9   0       4710.65       4780.72        71.74 o
   3   9   0      17822.17      18523.88       254.51 o
   5   9   0      25055.62      25566.31       573.91 o
   7   9   0      21950.03      24052.61       368.76 o
   9   9   0        170.58        168.13        64.29 o
  11   9   0      10639.78      10923.55       293.42 o
  13   9   0       7709.76       8216.63       156.47 o
  15   9   0         23.32         53.65        65.64 o
  17   9   0       6178.65       6628.30       443.80 o
  19   9   0       1167.52       1108.98        85.87 o
  21   9   0       3507.57       3875.60       412.93 o
  23   9   0        422.05        331.71        70.54 o
  25   9   0        872.69        859.95       101.63 o
   0  10   0       6173.02       6172.75       169.84 o
   2  10   0       2818.17       2865.41        89.90 o
   4  10   0       1259.35       1130.83        66.50 o
   6  10   0       1227.83       1316.55        64.92 o
   8  10   0          6.86        128.09        60.76 o
  10  10   0        780.27        902.04        75.33 o
  12  10   0       3028.98       2850.22       176.90 o
  14  10   0       1998.06       1934.83       126.40 o
  16  10   0       4347.08       5155.41       272.34 o
  18  10   0        576.42        384.36       128.98 o
  20  10   0       1825.10       1727.71        80.34 o
  22  10   0        606.34        700.94        68.55 o
   1  11   0       4438.55       4201.91       195.00 o
   3  11   0         92.83        116.77        56.01 o
   5  11   0        143.57        173.29        59.78 o
   7  11   0        487.81        564.39        65.44 o
   9  11   0       3760.79       3405.65       241.32 o
  11  11   0       1045.63       1078.23       131.68 o
  13  11   0        378.50        258.17        71.18 o
  15  11   0       1448.75       1234.76       107.70 o
  17  11   0        669.24        547.56        77.18 o
   0  12   0       4014.25       3099.04       126.86 o
   2  12   0       1154.57       1032.06        56.95 o
   4  12   0        505.35        530.79        62.30 o
   6  12   0        108.42        178.93        63.02 o
   8  12   0       1077.76       1036.56        92.52 o
  10  12   0        747.18        678.55        73.35 o
 -37   1   1       5950.05       5808.56       263.51 o
 -35   1   1         50.68        156.47        51.90 o
 -33   1   1       2678.06       2535.84       139.50 o
 -31   1   1       6542.55       7240.97       273.23 o
 -29   1   1       9207.65       9942.86       314.94 o
 -27   1   1      13285.10      12814.77       484.63 o
 -25   1   1       2814.82       3138.46       137.43 o
 -23   1   1       1093.61       1031.63        60.26 o
 -21   1   1        858.03        901.41        59.79 o
 -19   1   1       9912.41      10314.08       206.60 o
 -17   1   1      31533.64      29451.69       564.54 o
 -15   1   1      31239.93      30936.11       513.50 o
 -13   1   1       1412.65        784.40        74.25 o
 -11   1   1     168472.55     165265.69      4018.52 o
  -9   1   1      14945.83      13036.34       251.33 o
  -7   1   1      17433.53      18515.77       422.92 o
  -5   1   1       2877.94       2071.36       122.74 o
  -3   1   1      14660.24      17877.54       299.52 o
  -1   1   1       4564.75       4248.30       170.37 o
   1   1   1       9505.57      10993.98       188.83 o
   3   1   1      32963.01      33418.51      1297.07 o
   5   1   1          5.82        199.79       114.94 o
   9   1   1       3084.50       3600.34        93.87 o
  11   1   1      25460.01      23645.20       397.53 o
  13   1   1      33242.13      33246.79       732.60 o
  15   1   1       1417.35       1101.38        67.17 o
  17   1   1       2581.65       2580.36        67.85 o
  19   1   1      10343.23      10498.35       296.72 o
  21   1   1       1558.61       1797.88        63.16 o
  23   1   1        196.32        160.74        57.48 o
  25   1   1         30.57          9.45        54.01 o
  27   1   1       1671.21       1779.54        60.31 o
  29   1   1        212.40        274.44        51.57 o
  31   1   1        616.14        755.16        53.94 o
  33   1   1        812.97        794.91        51.56 o
  35   1   1          9.72         -6.38        50.61 o
  37   1   1          1.33         86.29        54.51 o
 -38   2   1         11.58        -36.88        52.66 o
 -36   2   1        402.08        349.74        93.70 o
 -34   2   1          2.07        -12.36        51.39 o
 -32   2   1          5.87         47.07        51.84 o
 -30   2   1        481.92        385.78        53.91 o
 -28   2   1       1296.79       1609.73        68.27 o
 -26   2   1       2756.16       2871.01        62.49 o
 -24   2   1       1011.26       1154.76        57.81 o
 -22   2   1      18945.56      20090.98       537.31 o
 -20   2   1       3018.95       3114.09        68.41 o
 -18   2   1       5613.23       5281.30       147.28 o
 -16   2   1       3277.64       3565.33       124.69 o
 -14   2   1       3234.48       3037.93        97.91 o
 -12   2   1       1444.88       1466.15        76.71 o
 -10   2   1        126.32        128.32        82.54 o
  -8   2   1        102.94        109.48        95.53 o
  -6   2   1      71931.84      73256.23      1309.39 o
  -4   2   1       9433.19       8938.73       134.94 o
  -2   2   1     102817.14      99301.77      1569.05 o
   0   2   1      42974.34      41942.59       304.57 o
   2   2   1       4460.32       5931.92       136.08 o
   4   2   1      58331.07      58125.38       940.44 o
   6   2   1      20258.66      19322.53       534.95 o
   8   2   1      24927.41      21928.09       681.42 o
  10   2   1      22601.20      21896.82       507.67 o
  12   2   1      94575.17      92447.46      2043.70 o
  14   2   1        819.46        837.26        68.05 o
  16   2   1      39094.40      37092.48       758.29 o
  18   2   1       8996.76       8596.51       182.02 o
  20   2   1       9762.04       9747.94       172.54 o
  22   2   1       1044.59       1283.45        61.74 o
  24   2   1      16585.50      16820.16       461.83 o
  26   2   1       2727.64       2928.61       111.80 o
  28   2   1        220.87        285.68        54.14 o
  30   2   1       4890.85       4843.43       117.58 o
  32   2   1        163.93        342.47        51.74 o
  34   2   1        628.73        652.07        51.99 o
  36   2   1        482.24        588.54        51.91 o
 -37   3   1        444.88        301.38        54.94 o
 -35   3   1        224.21        283.97        53.27 o
 -33   3   1       5656.44       5972.20       468.73 o
 -31   3   1          7.23        -54.09        54.09 o
 -29   3   1       1094.98       1300.07        55.43 o
 -27   3   1       7753.39       7905.71       205.79 o
 -25   3   1        284.74        218.66        54.31 o
 -23   3   1         21.17         79.68        55.90 o
 -21   3   1      15623.35      15707.78       541.78 o
 -19   3   1      37681.10      39044.32      1335.56 o
 -17   3   1       5652.10       6182.30       200.59 o
 -15   3   1      71614.11      72578.14      1980.00 o
 -13   3   1       1606.96       1671.42        72.38 o
 -11   3   1      22841.24      20648.00       604.85 o
  -9   3   1       6122.32       6106.78       164.34 o
  -7   3   1       1251.22        817.35        82.49 o
   3   3   1      42584.61      43502.38       696.92 o
   5   3   1     109617.03     113506.12      3484.37 o
   7   3   1      15218.59      15611.20       357.12 o
   9   3   1       7670.80       5483.35       168.33 o
  11   3   1      36643.62      34426.51      1040.92 o
  13   3   1       7388.96       6643.75       205.44 o
  15   3   1       3078.08       2967.66        68.85 o
  17   3   1          1.34         58.27        61.91 o
  19   3   1       2982.96       2898.27        63.21 o
  21   3   1       4009.24       4115.98       162.07 o
  23   3   1      45787.35      47205.86      1559.68 o
  25   3   1         29.08         54.53        60.18 o
  27   3   1       1466.81       1723.38        84.87 o
  29   3   1       1072.95       1059.79        54.40 o
  31   3   1         48.76         23.24        60.26 o
  33   3   1       2880.91       2629.32       100.77 o
  35   3   1        136.18        101.93        51.17 o
  37   3   1       3722.24       3539.67       240.54 o
 -36   4   1         15.64         79.93        51.82 o
 -34   4   1       5358.24       5286.69        68.15 o
 -32   4   1       1330.99       1553.09        74.40 o
 -30   4   1         40.44         44.28        52.61 o
 -28   4   1       8367.50       9031.80       430.11 o
 -26   4   1      10198.58      11006.56       439.58 o
 -24   4   1      15909.02      16028.58       577.44 o
 -22   4   1       4409.66       4324.62       164.61 o
 -20   4   1      42095.04      43436.48      1796.69 o
 -18   4   1        619.70        765.07        68.23 o
 -16   4   1       1099.80       1258.35        63.67 o
 -14   4   1      24760.56      24702.41       797.72 o
 -12   4   1       1020.15       1247.02        64.04 o
 -10   4   1       2779.27       2794.20        76.96 o
  -8   4   1      18888.47      18719.52       397.07 o
  -6   4   1       2306.76       1641.20        72.42 o
  -4   4   1      27581.05      27318.13       463.66 o
  -2   4   1       1013.83        900.33        79.74 o
   0   4   1      14083.02      12483.15       115.39 o
   2   4   1       1187.93       1059.39        81.13 o
   4   4   1       6240.14       4561.72        89.75 o
   6   4   1       3136.84       2290.49        86.23 o
   8   4   1      12785.59      12441.80       268.49 o
  10   4   1      27963.65      25093.40       725.10 o
  12   4   1      15991.91      15176.05       433.66 o
  14   4   1      23361.48      21968.89       882.93 o
  16   4   1       9488.31       9133.19       319.45 o
  18   4   1      11941.69      11779.44       488.77 o
  20   4   1       4998.97       5491.84       173.54 o
  22   4   1        478.86        411.97        56.53 o
  24   4   1      23724.98      24605.53       934.04 o
  26   4   1       2172.26       2290.84       135.93 o
  28   4   1        847.62        915.55        65.71 o
  30   4   1          9.13         96.99        49.67 o
  32   4   1       1573.19       1627.07       177.51 o
  34   4   1        586.42        592.51        55.91 o
  36   4   1        601.01        486.35        54.95 o
 -35   5   1        481.99        411.09        65.10 o
 -33   5   1       1107.49        967.70        55.21 o
 -31   5   1       2055.74       1968.73        84.21 o
 -29   5   1       2129.57       1961.00        60.17 o
 -27   5   1        973.37       1105.33        65.26 o
 -25   5   1        751.14        689.06        57.68 o
 -23   5   1       3225.09       3369.20       198.85 o
 -21   5   1       5981.17       6651.58       363.00 o
 -19   5   1      26468.03      26651.05      1060.33 o
 -17   5   1      23185.24      22906.71       936.76 o
 -15   5   1      16644.01      14816.74       680.21 o
 -13   5   1       8191.77       7946.24       304.39 o
 -11   5   1      18066.17      19168.14       710.11 o
  -9   5   1       1208.44       1162.40        66.31 o
  -7   5   1      10126.77      10366.72       302.62 o
  -5   5   1       8607.56       7842.06       136.85 o
  -3   5   1      75321.92      74408.54       382.91 o
  -1   5   1       1585.94       1071.79        70.46 o
   1   5   1       3035.47       2826.96        75.14 o
   3   5   1       4262.64       3442.47        97.24 o
   5   5   1      18810.53      17684.40       284.71 o
   7   5   1      17904.77      18318.11       557.02 o
   9   5   1        974.87        890.86        66.69 o
  11   5   1          4.74         54.22        57.69 o
  13   5   1       1687.88       1682.92        62.51 o
  15   5   1        462.23        534.69        57.10 o
  17   5   1       1738.63       1801.90        63.22 o
  19   5   1        580.39        483.76        58.35 o
  21   5   1      14911.38      15226.59       701.91 o
  23   5   1        810.39        947.30        74.18 o
  25   5   1         50.63        107.21        94.77 o
  27   5   1         37.84        111.45        53.97 o
  29   5   1        963.50       1034.08        52.30 o
  31   5   1       1078.83        947.59        56.88 o
  33   5   1        209.40        165.84        57.13 o
 -34   6   1        122.40        103.88        55.66 o
 -32   6   1        545.28        566.98        52.22 o
 -30   6   1          3.19         20.76        49.64 o
 -28   6   1         30.77         23.99        51.76 o
 -26   6   1        428.89        429.18        49.99 o
 -24   6   1       1956.50       1996.85        82.16 o
 -22   6   1       1831.19       1870.32       109.35 o
 -20   6   1        781.04        935.02        58.65 o
 -18   6   1       3836.00       3916.76       168.09 o
 -16   6   1       3435.99       3395.35       166.02 o
 -14   6   1        509.50        566.76        67.41 o
 -12   6   1       2942.45       2749.29        99.76 o
 -10   6   1          2.62         73.70        62.01 o
  -8   6   1      11537.70      10575.84       253.91 o
  -6   6   1        328.21        406.56        55.13 o
  -4   6   1      83614.06      87331.02       530.65 o
  -2   6   1       4210.22       4240.97        88.89 o
   0   6   1       3337.24       4057.74       280.67 o
   2   6   1       7492.32       6836.31        91.84 o
   4   6   1      11748.71      11977.90       100.48 o
   6   6   1       5022.49       5352.78       115.35 o
   8   6   1       1228.87       1141.60        64.97 o
  10   6   1      20787.67      20281.93       816.18 o
  12   6   1       4539.91       4656.11       178.10 o
  14   6   1       2933.10       3036.59       159.31 o
  16   6   1       6368.43       6307.71       253.53 o
  18   6   1        475.28        496.17        56.34 o
  20   6   1       5465.42       5763.82       294.14 o
  22   6   1       2941.47       3051.79        92.55 o
  24   6   1        270.59        240.91        50.75 o
  26   6   1       1179.73       1378.95        84.87 o
  28   6   1        409.64        340.86        51.67 o
  30   6   1       1600.03       1422.23        60.09 o
  32   6   1        132.46        112.56        54.77 o
 -31   7   1        866.15        739.38        65.55 o
 -29   7   1        320.32        266.31        52.22 o
 -27   7   1       1127.36       1215.27        65.62 o
 -25   7   1          1.29        -13.46        53.82 o
 -23   7   1       4960.99       5389.77       227.30 o
 -21   7   1       1092.83       1106.71        57.69 o
 -19   7   1        219.23        234.86        62.44 o
 -17   7   1       4226.52       4396.82       229.92 o
 -15   7   1       2689.37       2575.82       123.32 o
 -13   7   1      22383.76      22542.31       717.82 o
 -11   7   1       9541.57      10248.43       334.57 o
  -9   7   1      17802.50      17230.84       542.37 o
  -7   7   1        871.65        713.05        59.13 o
  -5   7   1         90.86        148.37        58.36 o
  -3   7   1       9001.60       8919.47       154.65 o
  -1   7   1       6020.21       6248.95       103.99 o
   1   7   1       9217.15       9392.27        87.77 o
   3   7   1       1788.02       1779.71        64.79 o
   5   7   1      14839.50      14769.01       156.93 o
   7   7   1       4627.23       4370.10        68.84 o
   9   7   1      13724.81      13402.31       294.69 o
  11   7   1       1714.81       1613.83        69.68 o
  13   7   1       6244.63       6224.37       243.88 o
  15   7   1       4499.67       5189.22       267.33 o
  17   7   1        348.61        344.48        61.83 o
  19   7   1       4777.15       5395.38       393.49 o
  21   7   1       1766.85       1709.11        90.14 o
  23   7   1        106.43        172.93        53.59 o
  25   7   1        435.90        543.31        54.17 o
  27   7   1         75.47         38.11        52.73 o
  29   7   1       1303.69       1129.35        87.83 o
  31   7   1        194.19        261.45        52.06 o
 -30   8   1        960.59        897.86        69.31 o
 -28   8   1        371.81        298.16        58.84 o
 -26   8   1        429.71        403.28        56.65 o
 -24   8   1          1.75         46.88        60.61 o
 -22   8   1       1249.20       1247.04       105.03 o
 -20   8   1       4564.05       4896.01       418.64 o
 -18   8   1       1995.31       2463.04        66.82 o
 -16   8   1        311.96        350.71        67.01 o
 -14   8   1       7107.10       7399.59       537.54 o
 -12   8   1        441.12        507.22        57.50 o
 -10   8   1       4591.04       4959.63        80.73 o
  -8   8   1        385.46        445.79        59.40 o
  -6   8   1       1943.15       2062.16        64.43 o
  -4   8   1        109.58        151.28        49.40 o
  -2   8   1       2788.50       2853.15        74.42 o
   0   8   1       8130.92       8304.74       104.35 o
   2   8   1      31130.41      32768.12       168.61 o
   4   8   1       2480.00       2688.25        80.13 o
   6   8   1      11308.25      11818.41       266.95 o
   8   8   1       1140.90       1134.94        67.16 o
  10   8   1       3308.51       3401.23        75.51 o
  12   8   1         16.22         49.36        60.78 o
  14   8   1       2200.05       2180.37        80.57 o
  16   8   1        235.59        211.04        60.35 o
  18   8   1        488.51        575.31        65.24 o
  20   8   1       5969.11       6541.48       320.20 o
  22   8   1        249.20        303.24        62.49 o
  24   8   1          0.96         95.48        62.83 o
  26   8   1         30.70         59.83        58.11 o
  28   8   1          7.15        100.42        55.35 o
 -27   9   1       1473.19       1190.18       144.42 o
 -25   9   1          0.87        -30.73        64.36 o
 -23   9   1        121.33        211.79        64.26 o
 -21   9   1         31.20         -3.43        96.83 o
 -19   9   1         19.68        -27.23        61.83 o
 -17   9   1       4489.94       4455.26       170.01 o
 -15   9   1        155.93        220.86        70.85 o
 -13   9   1       2050.12       2118.86       143.99 o
 -11   9   1       3718.90       3991.83       140.73 o
  -9   9   1         91.28        142.28        54.85 o
  -7   9   1        114.66        125.41        58.32 o
  -5   9   1       3212.43       3654.12        87.64 o
  -3   9   1      22543.20      22416.66       548.69 o
  -1   9   1       1845.81       1964.63        68.97 o
   1   9   1       1992.58       2054.37        70.63 o
   3   9   1          6.59         66.11        55.17 o
   5   9   1       3800.44       3884.42        74.23 o
   7   9   1       8265.70       8863.24       231.10 o
   9   9   1        186.22        255.98        59.62 o
  11   9   1       1453.41       1581.53        91.82 o
  13   9   1        198.25        132.85        59.86 o
  15   9   1        227.18        197.14        56.25 o
  17   9   1         70.89        117.89        64.05 o
  19   9   1          2.70         82.90        66.66 o
  21   9   1        221.36        134.53       112.38 o
  23   9   1        521.02        447.11        67.24 o
  25   9   1         16.48         57.37        60.46 o
 -22  10   1         18.64          3.32        68.83 o
 -20  10   1       7868.25       6890.14       578.68 o
 -18  10   1         27.46         83.14        67.60 o
 -16  10   1        437.02        470.12        85.48 o
 -14  10   1       4348.58       4765.83       349.22 o
 -12  10   1        969.26        950.98        72.47 o
 -10  10   1        543.67        569.97        61.65 o
  -8  10   1       6373.98       7062.75        86.73 o
  -6  10   1        773.71        914.96        90.66 o
  -4  10   1        120.35        145.24        57.69 o
  -2  10   1        264.45        357.31        58.73 o
   0  10   1      15115.55      16292.00       211.80 o
   2  10   1       3013.51       3191.52       145.69 o
   4  10   1       2240.55       2294.45        91.86 o
   6  10   1          0.17         35.01        49.51 o
   8  10   1          3.56         71.40        61.93 o
  10  10   1         13.36        174.00        75.27 o
  12  10   1         27.04         48.92        76.74 o
  14  10   1          3.35        -31.74        72.17 o
  16  10   1        335.70        311.52        75.49 o
  18  10   1        321.61        295.43        69.37 o
  20  10   1        470.98        355.58        65.99 o
  22  10   1        680.97        500.01        65.71 o
 -17  11   1         34.47         42.33        74.54 o
 -15  11   1        296.34        335.51        73.30 o
 -13  11   1         26.91         76.97        71.63 o
 -11  11   1        398.25        366.86        71.40 o
  -9  11   1         21.75         71.17        69.37 o
  -7  11   1        944.98        786.52        64.09 o
  -5  11   1       1377.04       1355.99        72.47 o
  -3  11   1        684.72        740.18        64.74 o
  -1  11   1       1209.07       1221.97       177.68 o
   1  11   1         11.95         30.79        57.97 o
   3  11   1        598.95        471.81        61.51 o
   5  11   1         17.06         14.92        60.48 o
   7  11   1        340.06        417.50        61.09 o
   9  11   1         66.86         82.10        73.99 o
  11  11   1          0.76        -30.08        70.43 o
  13  11   1       1575.79       1631.65       241.99 o
  15  11   1        529.07        614.98        79.39 o
  17  11   1        828.15        974.59        92.92 o
 -10  12   1          0.61         54.42        68.86 o
  -8  12   1        245.67        271.53        69.71 o
  -6  12   1          0.61         87.82        59.35 o
  -4  12   1       3196.19       2865.43        87.47 o
  -2  12   1         15.06        128.19        52.52 o
   0  12   1       1387.90       1301.16        62.47 o
   2  12   1         64.73        128.57        47.30 o
   4  12   1         47.74         50.18        59.29 o
   6  12   1        850.96        701.08        68.15 o
   8  12   1        194.85        188.96        75.91 o
  10  12   1         36.16         32.75        82.03 o
 -38   0   2         12.70         17.19        77.78 o
 -36   0   2       3708.59       3390.47       347.18 o
 -34   0   2      11207.19      12067.65       308.55 o
 -32   0   2        111.75        135.78        77.20 o
 -30   0   2       2603.73       2990.79        84.85 o
 -28   0   2       3754.92       3618.40       172.25 o
 -26   0   2          0.72         20.51        88.60 o
 -24   0   2        447.93        465.15        83.78 o
 -22   0   2      82408.76      84728.50      2491.35 o
 -20   0   2     158854.00     163426.36      6207.03 o
 -18   0   2      67642.73      67505.87      2781.76 o
 -16   0   2      49338.71      50584.34       642.85 o
 -14   0   2        136.65        328.46        93.93 o
 -12   0   2      72944.55      75561.55      1381.06 o
 -10   0   2     130949.80     144058.06       673.93 o
  -8   0   2      18542.55      22100.35       213.01 o
  -6   0   2       6695.44       7947.53       196.77 o
  -4   0   2      18551.67      21905.46       275.09 o
  -2   0   2        887.45       1422.21       151.30 o
   2   0   2       6001.56       6674.27       237.69 o
   4   0   2        541.13        449.43       173.54 o
   6   0   2      82165.60      85174.52      1170.37 o
  10   0   2       1420.66       1259.56       112.43 o
  14   0   2       1404.30       1356.59        92.36 o
  16   0   2        551.24        613.91        85.56 o
  18   0   2        539.03        748.30        77.47 o
  20   0   2      41915.55      42494.68      2421.91 o
  22   0   2        254.45        343.85        77.54 o
  24   0   2      11571.90      12175.84       653.89 o
  26   0   2       3503.37       3600.75       312.08 o
  28   0   2       7996.43       9191.90       944.00 o
  30   0   2       1398.36       1477.87        76.19 o
  32   0   2        168.29        341.59        69.82 o
  34   0   2       3261.26       3690.24       579.08 o
  36   0   2         11.42         45.04        71.28 o
 -39   1   2        101.19        102.75        49.62 o
 -37   1   2       1535.71       1543.11        54.51 o
 -35   1   2         14.92         96.19        50.27 o
 -33   1   2          8.81         72.43        64.29 o
 -31   1   2      10109.91      10542.06       374.37 o
 -29   1   2         58.75        135.91        59.32 o
 -27   1   2       8248.83       8834.63       322.29 o
 -25   1   2       4079.62       4173.60        88.80 o
 -23   1   2       6392.29       6851.52       176.73 o
 -21   1   2       6021.98       5788.01        94.15 o
 -19   1   2      11051.17      11589.76       163.58 o
 -17   1   2      29084.47      29208.88       351.75 o
 -15   1   2        181.92        444.00        65.16 o
 -13   1   2       4296.86       5117.48       118.28 o
 -11   1   2     130470.19     135661.98      1976.39 o
  -7   1   2      10682.66      11357.05       217.15 o
  -5   1   2         12.76         82.45       111.98 o
  -3   1   2      38941.78      45620.27       636.05 o
  -1   1   2       3489.63       4563.49       181.08 o
   1   1   2      46565.82      51801.86       551.72 o
   3   1   2         13.43          3.00       134.93 o
   5   1   2      17874.41      17670.51       377.77 o
   7   1   2       7544.62       7177.89       187.26 o
   9   1   2       2351.79       1956.20        88.00 o
  11   1   2     140492.09     133062.36      2919.65 o
  13   1   2      36830.97      37393.72       514.03 o
  15   1   2      29300.12      28228.53       521.49 o
  17   1   2        364.64        571.64        59.45 o
  19   1   2       5215.04       5406.08        98.04 o
  21   1   2       3973.81       4054.15       194.77 o
  23   1   2      22547.31      22945.91       722.14 o
  25   1   2         22.08        124.42        54.25 o
  27   1   2         26.90        106.78        50.54 o
  29   1   2      14897.83      15200.41       580.63 o
  31   1   2        380.14        394.00        53.29 o
  33   1   2         10.73         58.19        59.73 o
  35   1   2       6545.62       6903.40       455.58 o
  37   1   2       2256.55       1620.38       115.10 o
 -38   2   2        787.54        752.12       103.72 o
 -36   2   2       1040.22       1068.90        54.27 o
 -34   2   2        801.15        945.47        69.90 o
 -32   2   2       1807.52       2099.14       121.94 o
 -30   2   2       1812.57       1886.12        82.83 o
 -28   2   2        316.05        489.67        61.62 o
 -26   2   2      16327.47      16696.25       492.85 o
 -24   2   2      17500.47      18111.50       396.10 o
 -22   2   2      18905.65      19560.37       265.72 o
 -20   2   2       5414.46       4915.31        96.76 o
 -18   2   2      15988.59      15548.85       455.07 o
 -16   2   2       3998.91       4094.40        74.67 o
 -14   2   2      84530.06      81232.15      1729.65 o
 -12   2   2        161.55        319.66        71.72 o
 -10   2   2      23076.34      22489.64       354.44 o
  -6   2   2      20901.67      21271.36       306.22 o
  -4   2   2      17151.07      15711.18       162.86 o
  -2   2   2      40097.55      42608.78       828.45 o
   0   2   2       5977.45       5326.33       152.25 o
   2   2   2       2206.42       1855.04       120.15 o
   4   2   2       6427.41       6049.05       123.67 o
   6   2   2       4328.60       4119.23       119.89 o
   8   2   2      26539.44      25718.31       600.93 o
  10   2   2      29039.10      24758.74       670.79 o
  12   2   2      27194.49      26707.34       529.74 o
  14   2   2       2823.93       3321.88        72.51 o
  16   2   2     107233.84     107162.20      2447.93 o
  18   2   2       1202.03       1167.36        65.47 o
  20   2   2      64108.30      65832.61      1388.54 o
  22   2   2        297.58        213.95        54.67 o
  24   2   2        782.21        932.64        68.79 o
  26   2   2        126.78        125.53        54.27 o
  28   2   2        117.48         84.57        56.33 o
  30   2   2       1722.92       2129.84        58.06 o
  32   2   2        799.76        695.18        57.88 o
  34   2   2       5867.95       5748.97       338.79 o
  36   2   2        345.41        347.52        51.82 o
 -37   3   2        510.11        534.46        53.64 o
 -35   3   2       2244.55       1735.43        72.33 o
 -33   3   2        375.38        424.91        52.05 o
 -31   3   2         55.44         62.47        53.49 o
 -29   3   2       2065.46       2157.71        55.56 o
 -27   3   2       2364.44       2620.73       147.74 o
 -25   3   2          5.85        -58.88        58.88 o
 -23   3   2      39401.85      38954.91      1098.14 o
 -21   3   2       6565.49       6529.94       184.47 o
 -19   3   2       9961.53      10595.58       296.16 o
 -17   3   2      89917.41      88625.47      2893.30 o
 -15   3   2        342.64        569.96        63.92 o
 -13   3   2        449.93        496.99        66.15 o
 -11   3   2      11377.10       9621.60       341.28 o
  -9   3   2      81944.53      83494.16      2408.37 o
  -7   3   2       8693.98       7166.30       152.98 o
  -5   3   2      63215.93      58454.26       951.37 o
  -3   3   2      83047.81      78110.89      1244.82 o
  -1   3   2      69099.95      71969.97       740.10 o
   1   3   2       3099.77       3097.07       729.15 o
   3   3   2       5677.54       5376.86       367.22 o
   5   3   2      13552.42      14291.34       199.27 o
   7   3   2        647.79        171.75        72.58 o
   9   3   2       3302.21       2933.36        81.58 o
  11   3   2      24514.82      23339.20       558.57 o
  13   3   2      23471.53      23011.87       698.62 o
  15   3   2      53172.56      51819.98      1573.58 o
  17   3   2      17106.32      16812.75       397.41 o
  19   3   2      22456.23      21352.85       605.11 o
  21   3   2      42999.70      43856.23      1373.73 o
  23   3   2       5256.82       5723.01       178.42 o
  25   3   2       4188.10       4836.15       229.47 o
  27   3   2       3918.59       4588.48        69.56 o
  29   3   2         10.83         65.82        50.79 o
  31   3   2          6.06         29.16        51.30 o
  33   3   2       3853.91       4066.01        62.93 o
  35   3   2        734.45        650.51        66.90 o
 -36   4   2        240.13        176.12        50.32 o
 -34   4   2        279.09        150.54        53.70 o
 -32   4   2        464.43        450.17        55.80 o
 -30   4   2       4961.64       5026.88       210.58 o
 -28   4   2       2624.54       2779.56       158.03 o
 -26   4   2        177.17        327.59        89.69 o
 -24   4   2        109.04        255.10        73.05 o
 -22   4   2        951.72        955.03        59.10 o
 -20   4   2       2304.33       2488.67        77.67 o
 -18   4   2       4712.32       5065.51       301.21 o
 -16   4   2        727.77        634.36        62.24 o
 -14   4   2      13204.53      13970.83       469.25 o
 -12   4   2      13810.97      12259.28       314.30 o
 -10   4   2      18092.36      18339.62       519.65 o
  -8   4   2      16014.98      14961.53       368.17 o
  -6   4   2         35.69         40.15        70.24 o
  -4   4   2      36406.21      36016.43       461.08 o
  -2   4   2        725.73        604.50        72.54 o
   0   4   2        488.38        801.03        75.02 o
   2   4   2         15.65         52.56        82.22 o
   4   4   2       1182.19        995.07        76.86 o
   6   4   2       3334.77       3256.44        87.92 o
   8   4   2       1421.22       1270.18        68.25 o
  10   4   2      10820.05      11073.09       273.81 o
  12   4   2        778.16        873.90        61.03 o
  14   4   2       3379.19       3650.90       135.89 o
  16   4   2       1011.62        928.22        64.58 o
  18   4   2       7115.75       6849.03       290.74 o
  20   4   2         45.99        116.06        56.24 o
  22   4   2         12.19         85.07        59.17 o
  24   4   2        481.62        476.66        58.03 o
  26   4   2        531.14        571.73        53.63 o
  28   4   2       1206.15       1353.99        56.76 o
  30   4   2        121.94        168.87        50.34 o
  32   4   2        454.02        513.13        52.25 o
  34   4   2          2.14         23.80        54.52 o
 -35   5   2        233.50         70.79        53.86 o
 -33   5   2       1668.92       1518.68       109.15 o
 -31   5   2       3561.88       3210.85       154.99 o
 -29   5   2        727.60        636.82        78.92 o
 -27   5   2        666.57        727.84        71.24 o
 -25   5   2      10745.75      11110.11       602.78 o
 -23   5   2       7604.06       7642.98       493.83 o
 -21   5   2         76.51        206.96        52.99 o
 -19   5   2       9925.09      10694.42       448.72 o
 -17   5   2      15924.07      14862.86       502.41 o
 -15   5   2      20065.86      19218.73       754.15 o
 -13   5   2        662.67        722.84        58.44 o
 -11   5   2       6215.91       5950.06       177.98 o
  -9   5   2       5897.95       5181.31       225.79 o
  -7   5   2        151.58        138.93        59.77 o
  -5   5   2      24685.96      24471.09       395.98 o
  -3   5   2       6947.74       7778.58        91.50 o
  -1   5   2        100.47         87.93        72.38 o
   1   5   2      28115.28      26298.94       181.25 o
   3   5   2       3740.50       4224.36        75.84 o
   5   5   2       9742.11      10133.34       191.37 o
   7   5   2       5425.90       5038.10       115.25 o
   9   5   2      15260.87      14054.82       516.34 o
  11   5   2      19214.46      20580.55       731.92 o
  13   5   2        128.70        145.57        57.01 o
  15   5   2       1493.38       1699.42        59.75 o
  17   5   2       2922.50       3016.57       135.14 o
  19   5   2       3257.82       3255.13       198.12 o
  21   5   2      33196.60      33838.84      1744.59 o
  23   5   2       1017.88       1248.84        81.66 o
  25   5   2       2382.36       2453.76        98.47 o
  27   5   2        138.70        159.26        51.14 o
  29   5   2         14.45         19.35        54.45 o
  31   5   2        919.78       1001.42        61.96 o
  33   5   2        221.19        265.18        44.57 o
 -34   6   2       4099.15       3981.66       510.21 o
 -32   6   2         58.94        153.24        50.29 o
 -30   6   2        229.22        233.67        49.07 o
 -28   6   2        790.56        849.75        70.83 o
 -26   6   2       1294.91       1487.90       134.28 o
 -24   6   2         27.17        113.78        50.35 o
 -22   6   2        369.02        453.17        55.43 o
 -20   6   2       2969.84       3186.03       173.92 o
 -18   6   2       6229.83       5791.32       275.36 o
 -16   6   2       6152.96       6621.82       350.86 o
 -14   6   2       5533.88       5362.80       241.98 o
 -12   6   2      18634.73      18608.01      1121.27 o
 -10   6   2      16983.86      16670.92       539.70 o
  -8   6   2      16847.86      15637.55       345.92 o
  -6   6   2        303.87        278.50        57.02 o
  -4   6   2      34641.00      36961.00       607.61 o
  -2   6   2      18948.16      17930.03       109.83 o
   0   6   2     119076.51     120953.21       709.90 o
   2   6   2      45852.22      46974.23       429.44 o
   4   6   2      49568.14      47899.89       578.01 o
   6   6   2       8975.81       8315.75       148.25 o
   8   6   2      18030.32      17723.01       340.06 o
  10   6   2       3150.43       2976.14       165.41 o
  12   6   2       6633.48       6924.12       361.50 o
  14   6   2       4852.06       4859.36       237.42 o
  16   6   2        550.92        592.67        56.60 o
  18   6   2       9462.65       9902.90       461.71 o
  20   6   2        575.34        629.00        57.01 o
  22   6   2       4691.72       4820.18       232.77 o
  24   6   2       7198.60       7704.23       362.91 o
  26   6   2       1490.61       1474.59        63.54 o
  28   6   2         11.33         11.48        48.20 o
  30   6   2        339.83        254.13        52.64 o
  32   6   2       2163.87       2289.38       356.78 o
 -31   7   2       1386.22       1422.27       176.85 o
 -29   7   2         42.08        115.87        52.60 o
 -27   7   2         55.33         50.37        51.80 o
 -25   7   2       1363.77       1426.16        65.38 o
 -23   7   2        268.61        424.79        55.06 o
 -21   7   2       6040.85       6531.13       428.94 o
 -19   7   2       2673.93       2821.15       185.17 o
 -17   7   2       7859.00       7978.68       441.83 o
 -15   7   2        539.10        772.39        73.10 o
 -13   7   2      14013.07      13945.32       585.86 o
 -11   7   2      11561.68      11433.24       413.19 o
  -9   7   2          6.99         50.10        54.12 o
  -7   7   2       8249.58       8873.69       169.27 o
  -5   7   2      36391.68      34342.12       351.90 o
  -3   7   2          7.05         31.61        62.99 o
  -1   7   2      47976.03      50031.22       641.17 o
   1   7   2       4398.08       4517.41        78.86 o
   3   7   2      18781.73      18390.92       194.92 o
   5   7   2       6425.47       6706.52        77.36 o
   7   7   2        677.19        607.03        65.21 o
   9   7   2      33077.33      32242.37       968.33 o
  11   7   2          8.66         11.44        62.91 o
  13   7   2      15131.96      14774.28       632.11 o
  15   7   2         83.98        157.66        63.05 o
  17   7   2       2066.89       2156.27        97.69 o
  19   7   2        872.95        933.48        63.85 o
  21   7   2       1449.03       1496.57        87.74 o
  23   7   2      17103.76      18085.10      1063.59 o
  25   7   2        924.41       1073.82        84.16 o
  27   7   2        833.83        890.76        60.58 o
  29   7   2         77.83         68.16        53.21 o
  31   7   2        572.20        474.12        54.00 o
 -30   8   2       3087.03       3033.99       283.31 o
 -28   8   2       2659.39       2468.44       177.52 o
 -26   8   2       8497.34       8005.34       570.97 o
 -24   8   2       1554.61       1766.24       145.34 o
 -22   8   2         28.09         90.68        63.27 o
 -20   8   2       3837.78       4343.92       194.35 o
 -18   8   2       1538.99       1720.95        58.32 o
 -16   8   2       3076.37       2908.14       134.12 o
 -14   8   2      14640.36      14553.83       882.52 o
 -12   8   2       7689.61       8270.18       239.67 o
 -10   8   2      11119.28      11262.05       341.98 o
  -8   8   2       8659.22       9180.18       151.96 o
  -6   8   2      15050.24      15078.42       260.16 o
  -4   8   2      13280.71      13828.67       223.57 o
  -2   8   2       9654.59       9505.63       104.16 o
   0   8   2      10848.67      10793.77       201.79 o
   2   8   2       4525.50       4629.50        74.24 o
   4   8   2      26398.14      25910.81       315.22 o
   6   8   2        102.86        169.33        56.12 o
   8   8   2       4869.79       5224.31       142.73 o
  10   8   2         28.77          4.27        60.06 o
  12   8   2          3.57         67.74        62.29 o
  14   8   2       1290.45       1340.84       100.61 o
  16   8   2         22.70        -12.51        62.05 o
  18   8   2      12319.16      12803.93       748.07 o
  20   8   2          1.69         77.75        59.99 o
  22   8   2       1738.23       1532.69       139.00 o
  24   8   2       2426.83       2289.01       193.81 o
  26   8   2         21.40         35.03        61.49 o
  28   8   2        448.66        439.75        55.74 o
 -27   9   2        325.10        455.16        66.09 o
 -25   9   2        198.37        204.86        65.33 o
 -23   9   2        184.14        183.77        65.41 o
 -21   9   2        165.36         67.59        60.98 o
 -19   9   2        886.36        948.46        66.54 o
 -17   9   2         86.33        111.83        69.28 o
 -15   9   2       1360.36       1506.03        99.42 o
 -13   9   2        113.71        106.33        59.91 o
 -11   9   2        410.82        605.31        61.99 o
  -9   9   2         16.31         48.20        52.86 o
  -7   9   2        797.11        990.51        57.39 o
  -5   9   2      16115.97      17475.51       267.71 o
  -3   9   2          5.84         -0.42        51.01 o
  -1   9   2       3206.09       3299.74        94.06 o
   1   9   2      13627.92      15395.90       150.89 o
   3   9   2         72.16        106.77        51.20 o
   5   9   2       6682.16       6515.37       246.91 o
   7   9   2        491.81        311.03        56.23 o
   9   9   2        801.06       1067.03        62.81 o
  11   9   2       1924.33       2231.67        68.12 o
  13   9   2       2463.45       2632.71       155.30 o
  15   9   2       1842.24       1753.21        75.29 o
  17   9   2        305.99        305.47        66.38 o
  19   9   2         17.42         20.51        64.11 o
  21   9   2        354.40        405.61        61.87 o
  23   9   2       1584.18       1337.01       104.92 o
  25   9   2       2232.60       1729.33        97.87 o
 -22  10   2         47.92         19.38        69.60 o
 -20  10   2       2003.74       1582.30       164.46 o
 -18  10   2         58.24        119.15        66.67 o
 -16  10   2        339.82        302.17        68.29 o
 -14  10   2         78.64        115.73        76.85 o
 -12  10   2       2403.16       2375.72       109.49 o
 -10  10   2          0.18        122.03        55.17 o
  -8  10   2         20.25         53.65        67.38 o
  -6  10   2         85.74        146.62        57.70 o
  -4  10   2         11.61          3.61        52.24 o
  -2  10   2       4179.92       4326.83       238.52 o
   0  10   2         34.15         71.64        54.70 o
   2  10   2         11.75        141.66        50.42 o
   4  10   2       3040.56       3383.28        76.31 o
   6  10   2        434.34        469.69        68.82 o
   8  10   2       1540.29       1398.95        63.78 o
  10  10   2       1035.76       1058.36        78.93 o
  12  10   2        748.38        677.67        60.63 o
  14  10   2        549.21        558.67        74.75 o
  16  10   2        256.72        280.66        76.57 o
  18  10   2         45.65         53.65        84.30 o
  20  10   2        374.30        329.77        66.79 o
  22  10   2        142.48        106.19        56.57 o
 -19  11   2         25.69         83.38        71.83 o
 -17  11   2       1655.97       1384.16       150.52 o
 -15  11   2        512.38        612.25        82.90 o
 -13  11   2       2652.25       2352.86       217.76 o
 -11  11   2        233.60        262.00        75.47 o
  -9  11   2        769.20        832.21        70.14 o
  -7  11   2        606.97        578.28        53.76 o
  -5  11   2         18.90        130.91        49.07 o
  -3  11   2       2397.50       2404.21       171.39 o
  -1  11   2        604.77        637.29        76.57 o
   1  11   2        775.83        865.99        62.31 o
   3  11   2          5.53         88.89        56.24 o
   5  11   2        190.78        215.20        65.01 o
   7  11   2         69.12        111.60        57.79 o
   9  11   2        180.87        253.84        80.32 o
  11  11   2        528.89        416.52        77.31 o
  13  11   2       1443.71       1674.54        98.17 o
  15  11   2         94.69        307.71        77.16 o
  17  11   2        194.07        348.66        84.54 o
 -10  12   2        809.98        720.02        77.99 o
  -8  12   2        835.16        629.14        66.41 o
  -6  12   2        228.50        272.43        64.31 o
  -4  12   2        808.51        580.33        61.99 o
  -2  12   2        947.24        872.55        68.58 o
   0  12   2         85.53        144.65        47.55 o
   2  12   2       2660.89       2372.12       189.84 o
   4  12   2       2971.57       2968.24       332.05 o
   6  12   2       6891.07       5355.15       270.47 o
   8  12   2       1575.27       1315.88       125.91 o
 -39   1   3        929.30        826.28        79.00 o
 -37   1   3        305.59        300.66        63.89 o
 -35   1   3       1479.41       1452.17        57.77 o
 -33   1   3        103.02         96.28        76.25 o
 -31   1   3        790.52        941.55       102.28 o
 -29   1   3      16824.79      17199.03       528.33 o
 -27   1   3         12.64         -1.30        52.48 o
 -25   1   3        836.86       1040.59        57.58 o
 -23   1   3       2074.48       2302.78        91.34 o
 -21   1   3       6368.88       5831.28       103.30 o
 -19   1   3       1583.65       2029.65        63.34 o
 -17   1   3       9555.77       8716.59       111.91 o
 -15   1   3       7157.54       6767.14       109.59 o
 -13   1   3      56057.34      52074.22       687.41 o
 -11   1   3      60343.00      57021.96       639.22 o
  -9   1   3     144620.31     156660.36      2209.65 o
  -7   1   3      17187.32      18385.27       269.34 o
  -5   1   3      10781.57      10099.81       158.42 o
  -3   1   3      33708.95      36275.69       603.94 o
  -1   1   3       4887.92       5377.04       171.23 o
   1   1   3      45935.30      53284.46       561.98 o
   3   1   3      12839.61      12159.71       275.03 o
   5   1   3      15344.26      12675.78       218.63 o
   7   1   3     141169.09     140311.89      3737.01 o
   9   1   3        429.58        247.66        85.33 o
  11   1   3      57908.46      61023.30       948.14 o
  13   1   3      43458.78      45327.00       968.51 o
  15   1   3       1440.20       1474.35        65.70 o
  17   1   3       4189.46       4394.59        84.57 o
  19   1   3       6056.76       6639.55       127.92 o
  21   1   3         30.71         30.32        53.48 o
  23   1   3       1486.95       1419.84        56.52 o
  25   1   3        819.84       1194.21        53.55 o
  27   1   3       1240.96       1276.56        55.39 o
  29   1   3       1267.99       1559.36        59.66 o
  31   1   3         33.54         52.91        49.16 o
  33   1   3        549.37        706.93        69.75 o
  35   1   3       1213.92       1013.34        53.75 o
  37   1   3          0.92         35.53        49.19 o
 -38   2   3        719.83        657.94        73.88 o
 -36   2   3        289.33        352.82        50.61 o
 -34   2   3        183.11        222.71        50.32 o
 -32   2   3        181.48        220.43        55.53 o
 -30   2   3       2864.89       2762.37       110.50 o
 -28   2   3        871.99        870.83        57.44 o
 -26   2   3      14228.04      15032.63       393.71 o
 -24   2   3      11297.54      11550.68       149.44 o
 -22   2   3      34070.11      35461.33       817.09 o
 -20   2   3      14369.98      14393.45       374.30 o
 -18   2   3      19757.80      19013.58       453.31 o
 -16   2   3      22848.98      24415.93       560.69 o
 -14   2   3      20273.95      20131.06       445.06 o
 -12   2   3       9630.11       8711.64       235.82 o
 -10   2   3       2706.23       2461.40        88.07 o
  -8   2   3     172324.98     177000.98      7450.82 o
  -4   2   3     100098.58      99406.74       737.84 o
  -2   2   3      91733.38      89986.01      1372.91 o
   0   2   3     124253.68     125335.43      3686.76 o
   2   2   3       2058.21       2211.89       117.34 o
   4   2   3        282.94        453.15       121.55 o
   6   2   3     156742.19     149067.95      4612.71 o
   8   2   3       2723.20       2173.39        90.73 o
  10   2   3      19924.24      17938.54       292.53 o
  12   2   3          0.85         58.18        70.25 o
  14   2   3      15176.09      13748.08       267.43 o
  16   2   3         35.88         43.66        60.12 o
  18   2   3      15447.81      14889.36       376.73 o
  20   2   3       4109.66       3326.70        94.58 o
  22   2   3        525.70        822.68        73.65 o
  24   2   3        740.11        767.82        58.94 o
  26   2   3        470.05        561.72        88.13 o
  28   2   3       5911.00       5818.64       191.64 o
  30   2   3       7148.58       7074.63       372.09 o
  32   2   3        135.59        138.83        53.23 o
  34   2   3        947.08        941.34        53.10 o
  36   2   3        480.87        439.34        54.32 o
 -37   3   3          3.43         84.49        51.93 o
 -35   3   3       1512.52       1347.60       108.62 o
 -33   3   3       4729.47       5199.45       256.73 o
 -31   3   3       4153.86       4010.69       130.53 o
 -29   3   3       1319.84       1379.67        60.45 o
 -27   3   3       2031.20       2102.79        63.53 o
 -25   3   3      14237.97      14525.52       596.92 o
 -23   3   3       1634.79       1595.16        62.33 o
 -21   3   3       3491.02       3533.28       104.17 o
 -19   3   3      14945.17      14191.61       505.08 o
 -17   3   3        112.13        215.79        61.82 o
 -15   3   3      28560.18      28390.83      1000.86 o
 -13   3   3       8708.67       8614.93       270.65 o
 -11   3   3      62922.95      56542.64      1834.94 o
  -9   3   3      50686.32      43349.06      1002.85 o
  -7   3   3       3704.97       2222.91        80.89 o
  -5   3   3      25507.46      26066.69       376.55 o
  -3   3   3     186555.02     192439.39       566.71 o
  -1   3   3     152595.88     150743.56       746.40 o
   1   3   3      16374.14      19602.66       345.60 o
   3   3   3      49085.61      43968.12       728.15 o
   5   3   3       1755.31       1748.60        90.18 o
   7   3   3       2609.31       2233.44        93.24 o
   9   3   3      14106.98      12259.81       351.44 o
  11   3   3      16447.16      14722.35       419.60 o
  13   3   3      50104.24      48547.20      1609.65 o
  15   3   3      23801.57      23004.70       729.78 o
  17   3   3      33850.04      33652.77       969.38 o
  19   3   3        614.99        568.55        62.92 o
  21   3   3       8639.80       8154.20       239.46 o
  23   3   3      23620.49      23827.43       824.11 o
  25   3   3       3426.77       3565.16       103.85 o
  27   3   3       4312.83       4216.66       195.86 o
  29   3   3       3878.45       4061.39       194.81 o
  31   3   3       1014.09       1133.82        55.91 o
  33   3   3        934.25        841.96        81.60 o
  35   3   3       2251.76       2249.29       252.34 o
 -36   4   3        553.32        504.74        57.39 o
 -34   4   3       3493.04       3102.66       140.25 o
 -32   4   3        786.66        602.69        56.07 o
 -30   4   3         13.61         70.71        54.92 o
 -28   4   3        538.34        702.84        54.92 o
 -26   4   3        350.67        466.84        76.71 o
 -24   4   3      12264.07      13605.86       652.94 o
 -22   4   3       6237.91       6283.08       220.15 o
 -20   4   3       5453.52       5035.62       224.44 o
 -18   4   3         95.09        108.19        57.01 o
 -16   4   3      27500.01      25621.00      1071.56 o
 -14   4   3      13107.77      13193.12       353.26 o
 -12   4   3      11039.69      10036.22       310.75 o
 -10   4   3     131445.53     122635.23      4186.58 o
  -8   4   3      71498.20      68671.42      1778.27 o
  -6   4   3      15493.37      14316.62       284.94 o
  -4   4   3        732.60        739.00        71.66 o
  -2   4   3       9387.29      10237.52       223.94 o
   0   4   3      12131.36      12730.05       110.93 o
   2   4   3      40321.56      39233.10       368.88 o
   4   4   3      71561.12      69830.79      1161.30 o
   6   4   3      38348.83      38433.83       692.08 o
   8   4   3      24544.04      19897.37       536.66 o
  10   4   3       5363.18       5333.97       121.63 o
  12   4   3      72512.85      72506.88      2862.16 o
  14   4   3       3816.60       3995.87        98.87 o
  16   4   3       2413.57       2143.18        67.70 o
  18   4   3       7500.15       7341.83       250.70 o
  20   4   3       9617.45       9696.80       324.07 o
  22   4   3       9785.96       9872.71       284.68 o
  24   4   3      13035.55      13082.79       388.45 o
  26   4   3       8833.94       9070.26       354.04 o
  28   4   3         11.25        130.86        52.52 o
  30   4   3         13.35         28.33        61.39 o
  32   4   3       4553.79       4441.98        92.57 o
  34   4   3       1455.94       1339.35        54.56 o
 -35   5   3        112.47        115.38        52.50 o
 -33   5   3        613.87        473.41        66.91 o
 -31   5   3         56.24         54.95        55.47 o
 -29   5   3        898.68        969.35        65.62 o
 -27   5   3        613.17        618.43        53.13 o
 -25   5   3        384.49        424.69        56.12 o
 -23   5   3       5512.68       6106.41       320.85 o
 -21   5   3       4411.25       4693.91       239.92 o
 -19   5   3       7621.52       8389.46       377.15 o
 -17   5   3      10395.22      10085.07       436.86 o
 -15   5   3       4320.10       4253.29       149.59 o
 -13   5   3       9756.39       8935.09       295.03 o
 -11   5   3        753.46        658.01        61.54 o
  -9   5   3      16284.47      15984.10       375.52 o
  -7   5   3        394.37        684.02        66.72 o
  -5   5   3         88.79        137.61        61.13 o
  -3   5   3       4982.60       5434.16       110.31 o
  -1   5   3       3374.31       3568.33        84.25 o
   1   5   3      57278.18      57949.26       451.17 o
   3   5   3         51.81         35.96        67.72 o
   5   5   3       5907.06       5919.20       125.92 o
   7   5   3        517.48        392.38        67.48 o
   9   5   3       5575.07       5838.91       261.19 o
  11   5   3       2867.51       2911.91        86.18 o
  13   5   3       2356.11       1929.04        62.85 o
  15   5   3      13841.02      13925.70       443.04 o
  17   5   3       1241.45       1263.20        55.63 o
  19   5   3       8799.72       8660.69       516.77 o
  21   5   3        962.26       1186.26        69.50 o
  23   5   3       1366.65       1477.71       120.40 o
  25   5   3        312.75        396.14        53.35 o
  27   5   3          6.42        117.34        51.78 o
  29   5   3         42.55        143.05        55.18 o
  31   5   3        350.62        351.72        54.25 o
  33   5   3         34.75        104.36        54.89 o
 -34   6   3        524.69        442.62        53.11 o
 -32   6   3        612.58        641.94        53.73 o
 -30   6   3        172.29        182.89        49.35 o
 -28   6   3       3064.61       3203.54       170.71 o
 -26   6   3        331.69        415.79        53.30 o
 -24   6   3          4.54          9.96        52.45 o
 -22   6   3       4355.09       4389.30       225.06 o
 -20   6   3        681.44        643.54        53.50 o
 -18   6   3       3013.03       3147.72       141.86 o
 -16   6   3       2434.45       2636.84       110.91 o
 -14   6   3       2252.67       2110.25        70.08 o
 -12   6   3        117.81         85.13        56.39 o
 -10   6   3       3797.77       3746.17       123.76 o
  -8   6   3        858.52        771.23        55.59 o
  -6   6   3      13662.68      13262.06       192.09 o
  -4   6   3      66319.44      66679.88       664.08 o
  -2   6   3       4257.08       4516.18        85.92 o
   0   6   3       5178.59       6067.11       525.80 o
   2   6   3       3255.55       2704.97        77.88 o
   4   6   3        284.67        301.75        61.58 o
   6   6   3      19565.26      19218.27       321.71 o
   8   6   3        249.42        353.57        63.88 o
  10   6   3      10998.74      10644.98       481.73 o
  12   6   3       1952.53       1892.57        71.17 o
  14   6   3         19.21         71.20        61.19 o
  16   6   3       1451.31       1527.62        59.21 o
  18   6   3         64.76         84.41        59.85 o
  20   6   3       9864.84      10128.31       471.51 o
  22   6   3       2260.36       2323.18       133.02 o
  24   6   3       1039.92       1237.40        93.00 o
  26   6   3          3.79          7.46        51.18 o
  28   6   3        600.61        535.69        51.86 o
  30   6   3        765.33        540.52        56.89 o
  32   6   3         15.92         49.10        52.43 o
 -33   7   3         56.87         53.89        54.40 o
 -31   7   3         27.37        114.45        58.95 o
 -29   7   3          9.47         38.41        54.04 o
 -27   7   3         37.92         78.79        55.01 o
 -25   7   3          1.19        -27.39        55.27 o
 -23   7   3        956.65        956.91        55.19 o
 -21   7   3       2297.83       2517.40       179.04 o
 -19   7   3       7860.72       8568.02       496.98 o
 -17   7   3        160.67        249.53        59.16 o
 -15   7   3        502.68        552.27        64.60 o
 -13   7   3       2686.64       2450.52       104.73 o
 -11   7   3       5412.34       5326.10       193.90 o
  -9   7   3       2581.74       2529.80       108.30 o
  -7   7   3        539.24        486.28        55.64 o
  -5   7   3      17677.52      17267.57       158.80 o
  -3   7   3        763.60        728.90        64.84 o
  -1   7   3       5365.10       5275.18        78.10 o
   1   7   3       1601.28       1651.67        70.86 o
   3   7   3        367.91        311.09        58.09 o
   5   7   3       5894.89       6304.32       188.41 o
   7   7   3        898.44        870.37        69.04 o
   9   7   3          8.37         63.91        63.82 o
  11   7   3       3002.85       3106.01       165.32 o
  13   7   3         18.27        -57.89        61.98 o
  15   7   3        168.13        204.11        62.59 o
  17   7   3        568.36        652.37        88.13 o
  19   7   3        224.04        227.20        59.51 o
  21   7   3       1095.32       1030.23        65.91 o
  23   7   3       1012.89       1067.93        72.12 o
  25   7   3        257.63        329.09        56.67 o
  27   7   3         45.80         31.74        51.21 o
  29   7   3         97.79        154.15        52.96 o
 -30   8   3        137.07        146.10        78.06 o
 -28   8   3       1580.82       1389.59       113.31 o
 -26   8   3        984.42        789.19        71.65 o
 -24   8   3          6.15         81.26        73.47 o
 -22   8   3          5.34         57.64        54.34 o
 -20   8   3        618.75        539.57        91.24 o
 -18   8   3       1393.87       1360.64        74.02 o
 -16   8   3        728.91        760.47        55.31 o
 -14   8   3       1024.14       1245.25        71.16 o
 -12   8   3       3653.56       3817.02       161.73 o
 -10   8   3       1409.57       1525.64        61.15 o
  -8   8   3       1891.03       1891.77        62.16 o
  -6   8   3       2474.38       2405.22        62.37 o
  -4   8   3      11677.95      11336.56       110.51 o
  -2   8   3       2919.58       3048.50        66.92 o
   0   8   3       6090.73       6255.71        76.39 o
   2   8   3        157.90        259.57        61.82 o
   4   8   3        821.18        820.08        57.90 o
   6   8   3       2953.94       2951.64       103.22 o
   8   8   3       8194.23       8356.05       277.34 o
  10   8   3        719.74        748.59        67.41 o
  12   8   3       6559.99       6242.92       345.91 o
  14   8   3         48.14         76.51        66.22 o
  16   8   3       2195.60       2364.54       170.39 o
  18   8   3        140.89        165.34        59.61 o
  20   8   3       5318.75       5432.93       377.52 o
  22   8   3       1356.63       1534.36        64.36 o
  24   8   3        254.29        272.99        58.72 o
  26   8   3         81.68        126.10        57.34 o
  28   8   3         68.82         68.95        55.52 o
 -27   9   3       1556.03       1475.76       172.57 o
 -25   9   3        119.26        129.69        63.05 o
 -23   9   3       3768.70       3570.97       304.86 o
 -21   9   3        219.59        231.11        64.23 o
 -19   9   3       2008.44       2248.02       118.81 o
 -17   9   3         12.51        162.93        65.64 o
 -15   9   3          0.22         88.89        57.34 o
 -13   9   3       2386.85       2717.41       239.83 o
 -11   9   3       2164.77       2350.93        61.01 o
  -9   9   3         83.03        197.35        50.75 o
  -7   9   3       6607.83       6947.91       116.99 o
  -5   9   3       2049.13       2342.99        57.53 o
  -3   9   3       2695.24       2963.60        60.80 o
  -1   9   3        148.63        139.29        64.28 o
   1   9   3        385.51        484.92        64.68 o
   3   9   3        123.97        188.30        60.01 o
   5   9   3       1901.69       2137.42        67.33 o
   7   9   3          3.47         60.96        59.21 o
   9   9   3        880.03       1044.80        63.18 o
  11   9   3       1990.89       1928.32        73.18 o
  13   9   3        326.00        382.52        82.92 o
  15   9   3       2686.79       2917.52       188.79 o
  17   9   3        798.05        652.08        64.48 o
  19   9   3        608.93        672.99        64.82 o
  21   9   3       2112.44       2001.97       158.35 o
  23   9   3         68.07          7.99        62.69 o
  25   9   3        414.13        474.66        62.71 o
 -24  10   3        460.09        313.26       128.33 o
 -22  10   3        338.68        375.75        75.17 o
 -20  10   3       2778.41       2581.22       149.14 o
 -18  10   3         57.65        181.22        56.08 o
 -16  10   3       4119.48       3746.66       228.87 o
 -14  10   3       2808.25       2665.76        64.25 o
 -12  10   3        263.29        241.94        69.47 o
 -10  10   3         32.80         96.40        57.91 o
  -8  10   3          2.51        -37.05        60.89 o
  -6  10   3         75.03         62.07        56.35 o
  -4  10   3         74.62         91.04        50.48 o
  -2  10   3       2427.58       2702.97       113.96 o
   0  10   3       6981.94       6977.85       158.05 o
   2  10   3       1074.32       1050.82        68.10 o
   4  10   3       1580.30       1559.61        59.54 o
   6  10   3       4049.22       4087.87       145.38 o
   8  10   3       3992.65       4435.47       131.98 o
  10  10   3        812.87        845.19        64.83 o
  12  10   3         33.68        -36.95        75.98 o
  14  10   3         73.50        205.32        76.34 o
  16  10   3        465.86        328.46        80.19 o
  18  10   3        672.36        614.73        78.39 o
  20  10   3         11.63        -84.53        85.35 o
 -19  11   3        220.14        147.87        74.22 o
 -17  11   3         48.67        116.81        69.71 o
 -15  11   3        241.91        172.82        71.01 o
 -13  11   3        682.02        708.72        67.71 o
 -11  11   3       3340.85       3792.88       281.28 o
  -9  11   3         94.87         82.38        61.96 o
  -7  11   3        836.82        838.57        61.48 o
  -5  11   3        672.35        649.01        49.68 o
  -3  11   3        292.41        339.33        57.63 o
  -1  11   3       2245.21       2183.70        77.18 o
   1  11   3        291.52        433.37        57.71 o
   3  11   3       2272.07       2657.84        94.34 o
   5  11   3         15.62        101.89        64.12 o
   7  11   3        804.68        682.22        74.27 o
   9  11   3       1173.79       1180.27        98.93 o
  11  11   3        336.82        332.14        78.09 o
  13  11   3       2691.75       3322.07       330.28 o
  15  11   3         29.90         57.65        75.54 o
  17  11   3       2375.63       2027.13       132.81 o
 -10  12   3        237.81        246.68        68.45 o
  -8  12   3          3.90        -11.76        60.06 o
  -6  12   3        437.35        488.70        60.44 o
  -4  12   3       2194.15       2133.91        76.17 o
  -2  12   3        348.17        256.93        51.39 o
   0  12   3        183.69        325.88        51.36 o
   2  12   3          7.77         -2.11        69.91 o
   4  12   3        376.95        325.94        61.71 o
   6  12   3          1.29         12.47        68.71 o
   8  12   3       3613.83       2846.96       265.67 o
 -40   0   4       2483.35       2224.71       263.15 o
 -38   0   4       1693.48       1466.38        94.66 o
 -36   0   4          7.46        -67.65        78.18 o
 -34   0   4      12396.32      12907.50       789.05 o
 -32   0   4      14320.94      15388.62      1308.21 o
 -30   0   4       9511.59      10860.59       604.47 o
 -28   0   4      13264.70      15368.51       838.63 o
 -26   0   4        332.40        389.53        79.26 o
 -24   0   4      10630.49      11807.18       293.08 o
 -22   0   4        376.83        301.22        80.42 o
 -20   0   4      33278.91      32576.68       750.72 o
 -18   0   4       5343.94       5064.19        99.64 o
 -16   0   4      56960.61      52857.18       740.04 o
 -14   0   4      14590.10      15344.41       140.89 o
 -12   0   4      43210.56      44960.29       811.44 o
  -8   0   4      72049.00      78168.98      1269.02 o
  -6   0   4      83322.77      85407.20      1292.62 o
  -4   0   4      45232.84      42696.20       266.79 o
  -2   0   4     196578.34     239807.03      1299.07 o
   4   0   4      25025.18      26328.56       291.53 o
   6   0   4      25367.46      30727.45       246.04 o
  10   0   4      53899.10      51064.46      1044.68 o
  12   0   4       1129.28       1818.29        98.59 o
  14   0   4        894.75       1031.63        89.94 o
  16   0   4      35142.60      34322.57      1659.60 o
  18   0   4       1955.70       1607.42        85.76 o
  20   0   4       8639.64       9280.97       395.75 o
  22   0   4      21423.22      21412.77      1256.19 o
  24   0   4        257.95        223.37        94.77 o
  26   0   4      61846.87      62268.91      6740.41 o
  28   0   4        397.77        435.22        72.01 o
  30   0   4       2514.28       2679.63       273.58 o
  32   0   4      18152.68      19674.21       782.87 o
  34   0   4        181.20        137.30        72.44 o
  36   0   4       7010.87       5007.52       213.58 o
 -39   1   4       1820.28       1634.85        98.68 o
 -37   1   4          2.79         42.26        48.91 o
 -35   1   4       6627.71       6562.94       267.32 o
 -33   1   4         46.81        -53.67        53.67 o
 -31   1   4      12001.29      12246.36       398.83 o
 -29   1   4       1367.62       1426.74        55.80 o
 -27   1   4       1343.63       1568.19        86.76 o
 -25   1   4      41399.51      42100.70       739.66 o
 -23   1   4       3869.74       4301.78       119.81 o
 -21   1   4        655.92        688.25        93.85 o
 -19   1   4       1588.52       1644.54       106.23 o
 -17   1   4      29927.19      28357.85       413.93 o
 -15   1   4        478.19        271.05        67.99 o
 -13   1   4      40949.24      42905.70       452.57 o
 -11   1   4      10025.76       8166.26        99.60 o
  -9   1   4      68868.91      72398.94      1121.48 o
  -7   1   4     218573.84     233052.41       879.91 o
  -5   1   4       9023.02       8453.54       116.73 o
  -3   1   4        140.48        216.94       115.22 o
  -1   1   4     116954.19     134983.39       563.76 o
   1   1   4      11800.29      12430.69       342.36 o
   5   1   4       3554.62       3354.32       122.97 o
   7   1   4       1693.81       1228.37        98.27 o
   9   1   4       4310.05       3962.54        88.24 o
  11   1   4      12287.81      11491.86       244.19 o
  13   1   4     100943.12      96673.13      2004.80 o
  15   1   4       7871.56       8426.02       142.66 o
  17   1   4      15647.94      14604.45       340.95 o
  19   1   4      23157.35      23294.82       819.44 o
  21   1   4       6282.81       6177.45       202.10 o
  23   1   4       4238.88       4827.20       191.90 o
  25   1   4       6612.37       7234.57       321.52 o
  27   1   4       3508.47       3498.08       168.74 o
  29   1   4       1123.67       1152.97        55.35 o
  31   1   4       5041.52       5067.29       170.16 o
  33   1   4       2053.14       2060.46        61.11 o
  35   1   4         12.68        -44.96        49.78 o
 -38   2   4         41.64         39.32        52.07 o
 -36   2   4        290.38        335.02        49.84 o
 -34   2   4          8.27         14.03        49.75 o
 -32   2   4       2583.19       2458.49        82.76 o
 -30   2   4       8387.11       8818.73       269.26 o
 -28   2   4       8748.15       8795.57       254.48 o
 -26   2   4      23731.17      24771.69       453.31 o
 -24   2   4       1753.35       1933.18        72.66 o
 -22   2   4        426.43        453.71        55.90 o
 -20   2   4       2772.30       2916.52        60.94 o
 -18   2   4         11.48         10.05        59.62 o
 -16   2   4       3323.83       2833.37       102.93 o
 -14   2   4      20578.17      20471.97       418.60 o
 -12   2   4      45660.42      47432.29      1086.62 o
 -10   2   4       1248.41       1619.88        82.61 o
  -8   2   4      80059.92      81523.68      1178.09 o
  -6   2   4     151795.42     156329.95      2811.21 o
  -4   2   4        891.15        871.14       104.65 o
  -2   2   4      47253.22      49981.42       775.17 o
   0   2   4       9759.46       9344.49       166.82 o
   2   2   4      81391.20      86012.02      1190.89 o
   4   2   4       3214.77       3585.56       133.67 o
   6   2   4      10401.92      10958.26       257.87 o
   8   2   4       5660.63       5891.42       100.02 o
  10   2   4        218.61        170.75        76.26 o
  12   2   4      45462.77      45599.74      1092.94 o
  14   2   4          6.63         21.67        64.42 o
  16   2   4      59081.23      58046.63      1123.66 o
  18   2   4      40012.20      37186.64       786.63 o
  20   2   4      16696.13      16635.19       436.78 o
  22   2   4       1169.13       1112.01        74.44 o
  24   2   4       8870.49       9449.24       370.46 o
  26   2   4        184.14        285.02        57.48 o
  28   2   4       1255.95       1280.42        55.95 o
  30   2   4        873.08       1268.44        54.30 o
  32   2   4       1073.18       1373.34        85.87 o
  34   2   4        590.05        467.44        52.78 o
  36   2   4        129.11        186.42        51.98 o
 -37   3   4          7.56         53.27        52.44 o
 -35   3   4          4.20         18.71        54.28 o
 -33   3   4        146.42        113.15        50.77 o
 -31   3   4       1840.05       2071.96        62.37 o
 -29   3   4       1067.22       1225.86        59.33 o
 -27   3   4       8114.54       8679.43       194.93 o
 -25   3   4       5927.92       5791.28       180.85 o
 -23   3   4       5455.93       5549.66       202.93 o
 -21   3   4        278.46        373.60        55.03 o
 -19   3   4      21256.14      20740.28       858.07 o
 -17   3   4      69006.99      68393.72      2208.26 o
 -15   3   4       7973.70       8231.95       323.14 o
 -13   3   4        108.39        178.02        70.69 o
 -11   3   4       5183.08       5650.90       139.89 o
  -9   3   4       2223.29       2201.62        75.12 o
  -7   3   4      36500.62      34947.88       714.89 o
  -5   3   4       5809.44       5782.60        98.15 o
  -3   3   4      83219.55      83797.28      1484.62 o
  -1   3   4       9564.26       9218.33       163.52 o
   1   3   4      51559.31      52747.97       885.83 o
   3   3   4       4930.31       4361.05       102.99 o
   5   3   4        957.45       1305.47        82.81 o
   7   3   4       1825.25       2155.35       252.56 o
   9   3   4       2659.40       3043.10        85.24 o
  11   3   4       2465.98       2439.92        72.39 o
  13   3   4      63099.67      62266.77      1992.52 o
  15   3   4       7334.91       8072.68       266.84 o
  17   3   4        872.82        851.39        74.47 o
  19   3   4      12702.99      12395.96       481.18 o
  21   3   4       4631.19       4252.84       159.29 o
  23   3   4       4294.50       4308.26       142.93 o
  25   3   4        152.86        260.67        54.79 o
  27   3   4      14942.07      15445.12       604.51 o
  29   3   4         62.84         19.13        53.20 o
  31   3   4       2144.19       2506.20       102.51 o
  33   3   4         50.10         78.65        52.98 o
  35   3   4         22.19        144.78        64.11 o
 -38   4   4       1734.24       1314.42       128.20 o
 -36   4   4         17.40        146.12        49.96 o
 -34   4   4       2290.38       2384.05       105.30 o
 -32   4   4       2645.80       2747.18       147.48 o
 -30   4   4        258.43        200.12        53.27 o
 -28   4   4         98.04        162.90        51.15 o
 -26   4   4       1147.02       1131.46        61.13 o
 -24   4   4      16727.61      17019.71       776.58 o
 -22   4   4      21173.16      21360.48      1019.50 o
 -20   4   4       6977.56       7470.53       341.79 o
 -18   4   4      21690.26      21373.84      1046.84 o
 -16   4   4        223.06        239.94        56.04 o
 -14   4   4      16958.63      16840.91       591.60 o
 -12   4   4        749.59        473.62        64.69 o
 -10   4   4      16918.58      16054.71       396.63 o
  -8   4   4      16124.46      14173.66       329.04 o
  -6   4   4       3662.89       2950.94        77.78 o
  -4   4   4      45026.54      40670.12       520.00 o
  -2   4   4        420.69        320.44        74.69 o
   0   4   4        240.38         86.83        79.41 o
   2   4   4       5595.88       5425.74        92.54 o
   4   4   4       2126.60       2276.35        81.92 o
   6   4   4      47429.40      44303.82      1405.41 o
   8   4   4      17682.36      16642.59       445.64 o
  10   4   4       7153.28       6562.11       147.00 o
  12   4   4       6503.05       5555.51       180.63 o
  14   4   4       1287.88       1474.68        65.66 o
  16   4   4      11717.91      10889.80       335.47 o
  18   4   4         18.94         29.59        59.17 o
  20   4   4      11251.42      11488.09       356.72 o
  22   4   4         36.65        160.74        58.88 o
  24   4   4       8137.73       8712.44       300.77 o
  26   4   4      10351.94      10438.97       433.68 o
  28   4   4       1017.86        968.45        54.06 o
  30   4   4       1518.54       1747.59        59.70 o
  32   4   4        330.96        358.80        56.23 o
  34   4   4         65.59         22.35        62.99 o
 -35   5   4        152.40        187.39        63.77 o
 -33   5   4        205.93        227.15        52.62 o
 -31   5   4       5985.47       5700.45       317.82 o
 -29   5   4      11402.81      12383.20       563.89 o
 -27   5   4      10764.82      11518.83       701.87 o
 -25   5   4       2334.12       2669.98       135.93 o
 -23   5   4       1772.28       2183.85       122.08 o
 -21   5   4       4747.54       4637.55       175.31 o
 -19   5   4      14119.12      14108.36       451.03 o
 -17   5   4         10.91         60.46        61.86 o
 -15   5   4      42329.04      43640.34      1528.21 o
 -13   5   4      22209.38      20409.18       668.68 o
 -11   5   4       1019.47        979.21        63.73 o
  -9   5   4      13788.01      11860.41       380.18 o
  -7   5   4      28362.77      25856.93       569.93 o
  -5   5   4      13519.18      12480.59       199.54 o
  -3   5   4      37173.27      34292.24       670.07 o
  -1   5   4      85657.96      84240.76       268.76 o
   1   5   4      39762.66      39994.99       364.50 o
   3   5   4      10214.00      10578.88       185.79 o
   5   5   4         77.76         97.70        78.30 o
   7   5   4        251.34        362.08        66.88 o
   9   5   4        820.35        857.29        66.72 o
  11   5   4       7493.08       8080.13       280.32 o
  13   5   4      29148.73      27860.26      1075.85 o
  15   5   4      21587.85      21148.10       697.00 o
  17   5   4      11099.34      10791.99       336.08 o
  19   5   4      35161.21      34135.14      1869.53 o
  21   5   4       2061.75       1905.31        99.69 o
  23   5   4       3126.13       3070.21       167.10 o
  25   5   4         23.99         26.79        52.40 o
  27   5   4       4316.97       4339.79       132.01 o
  29   5   4       4921.23       4595.39        65.73 o
  31   5   4        716.76        495.48        57.58 o
  33   5   4        684.44        413.43        54.49 o
 -34   6   4        305.89        359.06        51.20 o
 -32   6   4        206.19        199.18        52.30 o
 -30   6   4          3.45         93.14        53.44 o
 -28   6   4       6770.35       7345.91       514.41 o
 -26   6   4          0.56        139.96        51.16 o
 -24   6   4        254.81        297.07        55.28 o
 -22   6   4       1679.30       1703.45        95.26 o
 -20   6   4       1033.52       1000.03        58.82 o
 -18   6   4        385.58        413.37        60.80 o
 -16   6   4       1453.87       1543.45        63.67 o
 -14   6   4         26.14         81.87        62.77 o
 -12   6   4          3.23         14.50        58.79 o
 -10   6   4       7345.35       6739.68       166.91 o
  -8   6   4       2657.41       2490.31        73.55 o
  -6   6   4      15256.93      15432.92       218.31 o
  -4   6   4      72895.60      75286.44      1073.03 o
  -2   6   4      29920.12      29108.47       161.83 o
   0   6   4      12915.13      14752.98       248.67 o
   2   6   4       2743.61       2623.04        71.83 o
   4   6   4       7853.79       8052.07       138.56 o
   6   6   4        469.00        509.78        68.42 o
   8   6   4       1879.77       2339.25       252.82 o
  10   6   4      46539.20      46759.49      2308.59 o
  12   6   4       2633.96       2754.22       134.31 o
  14   6   4       7148.32       6799.15       370.42 o
  16   6   4       5057.06       4924.93       189.10 o
  18   6   4       6044.24       5985.20       283.39 o
  20   6   4       7136.19       7432.34       385.94 o
  22   6   4       3424.34       3964.13       226.38 o
  24   6   4        128.33        202.38        51.65 o
  26   6   4         50.93         56.46        50.11 o
  28   6   4       5259.37       4963.83       175.66 o
  30   6   4        357.07        307.02        57.83 o
  32   6   4         59.45         93.56        55.44 o
 -33   7   4        588.01        486.68        57.67 o
 -31   7   4         30.53         76.22        53.51 o
 -29   7   4       4925.43       5269.40       311.62 o
 -27   7   4       3745.18       4035.83       331.38 o
 -25   7   4       3339.26       3307.13       183.68 o
 -23   7   4       7536.97       7161.04       589.18 o
 -21   7   4       4605.47       4743.68       299.47 o
 -19   7   4        233.89        357.67        57.54 o
 -17   7   4        912.71       1082.30        58.00 o
 -15   7   4          8.60         98.81        53.63 o
 -13   7   4       5041.82       5645.11       221.03 o
 -11   7   4      11664.48      11856.15       352.19 o
  -9   7   4       9032.78       8984.50       262.93 o
  -7   7   4       4947.99       4540.20       105.04 o
  -5   7   4      10667.40      10586.79       125.69 o
  -3   7   4          4.23         72.87        65.52 o
  -1   7   4       2129.77       1911.90        69.76 o
   1   7   4      33283.93      33391.91       339.53 o
   3   7   4       9983.88      10454.68       176.55 o
   5   7   4         33.19          0.58        55.09 o
   7   7   4          6.75         54.11        68.70 o
   9   7   4        179.03        197.38        70.56 o
  11   7   4        532.52        546.41        63.75 o
  13   7   4       1433.93       1395.32        77.26 o
  15   7   4      30806.59      30369.90      1759.33 o
  17   7   4        955.13       1011.14        64.75 o
  19   7   4        488.95        608.56        80.74 o
  21   7   4        853.90        809.01        56.24 o
  23   7   4       2366.01       2351.42       143.38 o
  25   7   4       1002.39        840.52        54.58 o
  27   7   4        434.00        329.13        52.85 o
  29   7   4        727.31        532.06        56.38 o
 -30   8   4        867.71        799.39        63.14 o
 -28   8   4       1986.01       1807.14       139.71 o
 -26   8   4        125.59        161.32        77.30 o
 -24   8   4       1705.44       1808.87       123.48 o
 -22   8   4       5052.00       5883.24       417.14 o
 -20   8   4       3988.26       4632.83       376.90 o
 -18   8   4       2635.44       2760.32       150.49 o
 -16   8   4       4631.62       4651.46       252.50 o
 -14   8   4       4386.77       4758.10       259.26 o
 -12   8   4       4792.06       5341.60       299.95 o
 -10   8   4       1028.68        958.96        56.98 o
  -8   8   4        522.07        606.93        59.58 o
  -6   8   4         80.20        261.40        55.39 o
  -4   8   4       6106.95       6391.75       150.94 o
  -2   8   4        549.19        627.26        62.55 o
   0   8   4       1692.07       1707.67        64.97 o
   2   8   4       1543.87       1444.30        62.41 o
   4   8   4        925.01       1041.45        58.02 o
   6   8   4      10638.97      10692.73       186.31 o
   8   8   4       5492.13       6025.82       132.23 o
  10   8   4        885.79       1062.19        71.20 o
  12   8   4        576.76        390.65        76.97 o
  14   8   4         24.01         75.12        65.16 o
  16   8   4         18.41         81.68        59.62 o
  18   8   4         23.41        106.18        59.65 o
  20   8   4          4.81        -13.73        62.00 o
  22   8   4          4.11         13.92        58.81 o
  24   8   4        620.63        493.07        84.87 o
  26   8   4        493.07        532.86        62.19 o
 -27   9   4       2984.53       3200.89       397.57 o
 -25   9   4       2211.18       2250.36        74.54 o
 -23   9   4        359.93        454.07        64.67 o
 -21   9   4       1540.35       1292.47       138.18 o
 -19   9   4       5701.06       5318.40       152.25 o
 -17   9   4       2935.70       3266.82       135.28 o
 -15   9   4       4036.68       3963.17       281.93 o
 -13   9   4       4190.10       4540.76       252.01 o
 -11   9   4       4815.16       4619.75       207.77 o
  -9   9   4       1036.37        806.68        52.22 o
  -7   9   4      32257.21      34079.11       987.92 o
  -5   9   4        311.88        445.08        55.85 o
  -3   9   4         46.91         98.90        62.22 o
  -1   9   4      13151.53      13994.73       124.63 o
   1   9   4        183.05        117.84        58.09 o
   3   9   4      32028.33      34354.25       916.07 o
   5   9   4      12890.52      13029.31       284.95 o
   7   9   4       4059.85       4225.74       153.22 o
   9   9   4       2671.69       2848.22        92.74 o
  11   9   4         13.48        -34.63        75.98 o
  13   9   4         82.91        162.95        69.01 o
  15   9   4       1246.29       1557.68       130.79 o
  17   9   4        255.16        325.97        62.42 o
  19   9   4        381.40        508.00        66.50 o
  21   9   4       6180.40       5614.09       292.28 o
  23   9   4       1541.02       1573.20       154.67 o
 -24  10   4       1493.47       1272.66       192.30 o
 -22  10   4       2590.87       2307.53       220.43 o
 -20  10   4       1378.85       1207.65       101.84 o
 -18  10   4       2868.46       3500.85       303.83 o
 -16  10   4         10.57        182.61        59.36 o
 -14  10   4       1378.67       1393.18        67.46 o
 -12  10   4        437.92        571.95        67.58 o
 -10  10   4       3771.70       3784.31       130.03 o
  -8  10   4       1361.47       1467.27        83.72 o
  -6  10   4       3943.98       4615.95       228.37 o
  -4  10   4       3133.57       3526.20        96.74 o
  -2  10   4       1889.90       1940.82        76.09 o
   0  10   4       2341.31       2777.12        69.64 o
   2  10   4       1091.72        949.30        69.59 o
   4  10   4        246.60        352.94        55.82 o
   6  10   4       2263.73       2370.07       109.75 o
   8  10   4       6785.84       6972.70       148.00 o
  10  10   4       2711.68       2950.37        89.53 o
  12  10   4       2392.72       2496.57       121.30 o
  14  10   4       3158.69       3484.85       230.27 o
  16  10   4       3486.21       3159.64       165.36 o
  18  10   4        181.03        168.82        80.23 o
  20  10   4       3709.72       4040.90       487.67 o
 -19  11   4        518.63        542.49        82.64 o
 -17  11   4         62.85        -60.00        71.16 o
 -15  11   4         42.25         33.76        63.16 o
 -13  11   4       1072.68       1156.78        73.87 o
 -11  11   4        238.37        133.65        64.86 o
  -9  11   4       3677.29       4199.91       175.17 o
  -7  11   4       3267.97       2969.85       133.25 o
  -5  11   4        136.29        237.34        52.32 o
  -3  11   4       1546.77       1636.64        88.66 o
  -1  11   4        209.99        194.54        81.11 o
   1  11   4         33.80        114.36        56.51 o
   3  11   4         14.89         25.21        49.28 o
   5  11   4        132.76        159.89        54.64 o
   7  11   4          9.51         81.01        73.73 o
   9  11   4        816.96        755.45        77.67 o
  11  11   4        637.91        672.92        91.92 o
  13  11   4       2447.98       2125.87       147.13 o
  15  11   4        965.67       1099.95       137.29 o
 -10  12   4        816.60        694.47        77.30 o
  -8  12   4          0.50          5.47        56.97 o
  -6  12   4         25.06         65.74        62.12 o
  -4  12   4        990.39        660.54        66.72 o
  -2  12   4        394.92        341.61        53.40 o
   0  12   4       1046.93       1087.99        79.25 o
   2  12   4       1731.73       1430.30        70.26 o
   4  12   4         72.67         27.13        61.40 o
   6  12   4        434.28        422.22        76.33 o
   8  12   4        321.15        272.87        74.15 o
 -39   1   5        518.31        503.27        65.45 o
 -37   1   5         87.92        102.15        49.16 o
 -35   1   5        866.98        876.35        53.19 o
 -33   1   5       2297.33       2054.75        68.43 o
 -31   1   5        741.53        796.69        55.17 o
 -29   1   5         59.24        136.62        54.42 o
 -27   1   5         15.16        103.30        62.69 o
 -25   1   5       6726.71       7119.16       112.79 o
 -23   1   5        567.01        665.18        58.83 o
 -21   1   5      17029.06      16593.16       217.97 o
 -19   1   5         74.18        184.55        59.93 o
 -17   1   5      19997.82      20346.66       306.65 o
 -15   1   5      76221.05      76126.84      1035.86 o
 -13   1   5      38445.75      38568.72       592.13 o
 -11   1   5      82857.88      87915.78       840.74 o
  -9   1   5     116869.93     121630.02      1261.69 o
  -7   1   5       3381.35       3170.70        89.03 o
  -5   1   5      10754.70      11658.90       160.03 o
  -3   1   5      17201.61      17339.06       174.00 o
  -1   1   5      54799.00      59254.98       668.42 o
   1   1   5      45501.24      46367.82       575.12 o
   3   1   5       1821.45       1885.82       133.50 o
   5   1   5      90890.29      87911.62       424.59 o
   7   1   5        212.66        362.59        87.58 o
   9   1   5     165224.92     150883.86      3569.10 o
  11   1   5       7033.55       6552.73       174.13 o
  13   1   5        236.30        324.49        65.80 o
  15   1   5      37721.67      35257.86       951.24 o
  17   1   5       6636.69       6447.14       185.49 o
  19   1   5       7131.29       7502.03       229.37 o
  21   1   5       5928.54       6457.87       207.73 o
  23   1   5      18517.25      19004.06       697.03 o
  25   1   5         53.33         94.61        54.34 o
  27   1   5       3547.37       3338.10       101.64 o
  29   1   5      10929.01      11616.58       459.63 o
  31   1   5        252.41        316.36        53.42 o
  33   1   5       4965.50       4992.79       295.39 o
  35   1   5        139.03        165.77        52.57 o
 -38   2   5       2523.23       2090.86        94.27 o
 -36   2   5        318.36        298.56        51.00 o
 -34   2   5        711.53        682.10        55.20 o
 -32   2   5        204.32        226.31        56.38 o
 -30   2   5        148.77        147.99        51.35 o
 -28   2   5       6539.72       6530.66       164.75 o
 -26   2   5       3010.91       3128.77        93.63 o
 -24   2   5      31354.29      33569.74       581.30 o
 -22   2   5          6.43        157.23       132.88 o
 -20   2   5      65334.69      64804.89      1684.40 o
 -18   2   5      93963.88      95238.31      2283.61 o
 -16   2   5        968.34       1346.65        64.63 o
 -14   2   5      23095.58      21718.72       559.84 o
 -12   2   5        265.90        273.85        71.47 o
 -10   2   5     164647.39     161995.00       708.51 o
  -8   2   5       3629.11       4073.91        90.59 o
  -6   2   5      17679.01      17768.76       175.93 o
  -4   2   5       2028.39       2382.16       108.99 o
  -2   2   5        594.31        828.79       123.48 o
   0   2   5      28994.38      27989.24       924.24 o
   2   2   5     166142.75     179744.09       700.05 o
   4   2   5      26360.62      23546.80       431.13 o
   6   2   5      58651.11      52353.26      1085.54 o
   8   2   5        230.38        122.97        79.48 o
  10   2   5       4237.46       4319.58       123.36 o
  12   2   5      47539.76      46445.64       974.58 o
  14   2   5      15315.91      16754.25       387.62 o
  16   2   5       3845.66       3362.58        69.23 o
  18   2   5       4959.23       4889.01       168.56 o
  20   2   5       4701.11       4390.56       131.86 o
  22   2   5         47.83         74.04        56.50 o
  24   2   5       8744.89       9320.70       368.63 o
  26   2   5        496.76        635.99        61.02 o
  28   2   5          3.05         69.94        50.11 o
  30   2   5       1845.18       2059.78       128.44 o
  32   2   5        243.50        392.70        53.13 o
  34   2   5        128.28        189.37        54.87 o
 -39   3   5        153.65        108.51        52.58 o
 -37   3   5          5.56         66.81        49.21 o
 -35   3   5       1134.26       1210.63        58.08 o
 -33   3   5        589.91        638.40        52.30 o
 -31   3   5      22131.21      23476.04       757.35 o
 -29   3   5       2695.69       2820.99       155.22 o
 -27   3   5       6497.09       6748.34       230.87 o
 -25   3   5       1858.74       1880.85       100.60 o
 -23   3   5       2773.94       2870.72       134.46 o
 -21   3   5      31284.07      31183.16      1076.95 o
 -19   3   5      16383.82      15873.78       552.76 o
 -17   3   5      29409.17      30739.09       968.57 o
 -15   3   5       6124.53       5441.14       230.92 o
 -13   3   5       9802.05       9731.36       268.37 o
 -11   3   5      74260.09      72239.83      1565.02 o
  -9   3   5       5419.94       5800.35       143.06 o
  -7   3   5      19690.64      17862.03       298.71 o
  -3   3   5      20830.17      22488.61       462.10 o
  -1   3   5     130985.59     125583.01      3996.22 o
   1   3   5      36484.32      38396.98       871.94 o
   3   3   5         73.81         99.98       100.32 o
   5   3   5      16383.98      15317.66       238.95 o
   7   3   5      20886.18      18287.45       400.87 o
   9   3   5        569.83       1197.25       181.52 o
  11   3   5       3315.77       2796.03        75.42 o
  13   3   5      11219.66      10679.62       306.16 o
  15   3   5       9299.23       8509.57       254.77 o
  17   3   5       5886.46       6268.33       223.48 o
  19   3   5        813.15        751.96        56.35 o
  21   3   5      10856.72      11289.70       371.42 o
  23   3   5        230.14        298.34        59.31 o
  25   3   5        455.16        385.49        54.01 o
  27   3   5       5097.10       5475.22       166.67 o
  29   3   5        570.60        712.23        62.13 o
  31   3   5         11.21        113.51        54.02 o
  33   3   5         57.31         58.58        52.16 o
  35   3   5        464.88        408.24        80.13 o
 -38   4   5       1465.15       1088.59        70.46 o
 -36   4   5       2232.58       1985.61       160.76 o
 -34   4   5        144.93         93.28        51.95 o
 -32   4   5        423.90        562.25        53.35 o
 -30   4   5       3653.06       3992.57       197.29 o
 -28   4   5       3221.42       3507.19       114.74 o
 -26   4   5       4601.16       5219.61       202.41 o
 -24   4   5       2845.79       3033.17       126.59 o
 -22   4   5       7453.30       7604.53       396.56 o
 -20   4   5       8786.10       9206.89       442.59 o
 -18   4   5      57871.36      59826.00      2574.82 o
 -16   4   5       2231.07       1766.08        60.05 o
 -14   4   5        704.91        524.46        65.20 o
 -12   4   5      33404.12      31831.26       962.40 o
 -10   4   5      15651.21      14502.66       370.22 o
  -8   4   5        649.87        349.90        68.96 o
  -6   4   5       2208.25       2509.30        74.70 o
  -4   4   5     118980.46     116336.36      2159.42 o
  -2   4   5      72865.38      65368.19       942.08 o
   0   4   5      31483.27      33386.58       365.92 o
   2   4   5      27946.04      26342.44       424.45 o
   4   4   5       4372.63       4804.73       152.14 o
   6   4   5       7700.42       7295.94       199.41 o
   8   4   5      12795.08      12240.56       344.83 o
  10   4   5      16482.00      14638.82       419.04 o
  12   4   5      55351.30      53542.70      1731.64 o
  14   4   5      22013.23      21480.39       697.67 o
  16   4   5        400.04        396.04        61.53 o
  18   4   5       7012.71       6851.03       210.25 o
  20   4   5       5308.46       5381.01       126.93 o
  22   4   5       2273.27       2563.66        68.85 o
  24   4   5        130.38        118.15        56.55 o
  26   4   5      14575.50      16004.02       677.72 o
  28   4   5       5499.40       5555.01       239.96 o
  30   4   5          3.39         25.40        52.37 o
  32   4   5        130.10         65.35        53.59 o
  34   4   5        562.27        567.20       145.65 o
 -37   5   5        106.51         72.59        51.66 o
 -35   5   5         40.50          5.94        54.06 o
 -33   5   5       1246.82       1236.87        58.25 o
 -31   5   5         22.15         34.15        60.80 o
 -29   5   5         16.09         60.68        63.85 o
 -27   5   5       6859.14       7315.90       442.86 o
 -25   5   5       2998.12       3135.00       198.81 o
 -23   5   5        123.48         96.78        56.59 o
 -21   5   5        354.71        365.40        55.11 o
 -19   5   5       6738.34       6656.40       253.65 o
 -17   5   5       4031.79       4460.26       296.27 o
 -15   5   5       2420.86       2549.30        65.27 o
 -13   5   5       2027.96       1808.77       128.22 o
 -11   5   5       4820.72       4351.78       137.37 o
  -9   5   5        584.70        604.54        64.59 o
  -7   5   5        460.83        456.47        61.84 o
  -5   5   5         84.05         78.58        60.73 o
  -3   5   5       1579.82       1980.72        70.26 o
  -1   5   5       3071.67       4048.95        80.97 o
   1   5   5        185.76        151.43        74.52 o
   3   5   5       7776.83       7544.65       146.21 o
   5   5   5      13710.90      13276.11       172.35 o
   7   5   5       1676.47       1258.79        70.45 o
   9   5   5         25.70        102.08        68.65 o
  11   5   5      13127.32      13216.94       401.20 o
  13   5   5       7818.49       7881.30       292.31 o
  15   5   5      16236.83      15760.94       517.10 o
  17   5   5       9865.20       9611.76       461.25 o
  19   5   5      10213.42      10471.97       452.91 o
  21   5   5       9891.37       9758.56       479.48 o
  23   5   5        717.40        748.56        57.66 o
  25   5   5       4413.29       4240.44       240.05 o
  27   5   5       1674.04       1777.61        80.94 o
  29   5   5       1458.16       1387.58        75.86 o
  31   5   5        430.19        400.33        58.69 o
  33   5   5          4.20         76.95        53.21 o
 -34   6   5       2549.29       2314.44       127.29 o
 -32   6   5       1357.24       1109.70        63.52 o
 -30   6   5       1697.23       1856.92        97.70 o
 -28   6   5        945.59       1081.26        99.41 o
 -26   6   5        557.67        707.81        55.56 o
 -24   6   5       3441.80       3818.40       263.62 o
 -22   6   5        535.69        570.99        74.93 o
 -20   6   5       1609.37       1897.52       103.00 o
 -18   6   5      15049.67      14711.21       462.88 o
 -16   6   5         69.54         69.49        53.99 o
 -14   6   5      15492.89      16111.82       527.35 o
 -12   6   5      10194.18      10497.49       376.25 o
 -10   6   5       1991.21       2174.50        61.26 o
  -8   6   5       2484.31       2167.17        73.13 o
  -6   6   5        671.09        547.02        61.20 o
  -4   6   5      33113.03      33222.14       564.14 o
  -2   6   5       4299.67       4570.94        95.80 o
   0   6   5       2353.17       2205.50        75.39 o
   2   6   5       9974.35       9893.61       156.57 o
   4   6   5        784.52        756.20        66.40 o
   6   6   5      16009.83      15621.40       179.78 o
   8   6   5        415.12        567.28        67.89 o
  10   6   5       7456.00       7638.81       349.54 o
  12   6   5       1932.30       1943.48       120.26 o
  14   6   5        651.12        620.54        62.46 o
  16   6   5        315.25        456.31        56.30 o
  18   6   5         18.50         69.20        57.69 o
  20   6   5        549.81        633.75        54.48 o
  22   6   5       1554.91       1538.69        85.27 o
  24   6   5       2642.64       2293.37       106.65 o
  26   6   5        116.04        187.51        50.43 o
  28   6   5         87.03         75.50        57.91 o
  30   6   5        349.10        335.26        57.45 o
 -33   7   5         62.74         62.76        52.98 o
 -31   7   5        549.84        516.63        55.20 o
 -29   7   5         53.92        119.90        56.99 o
 -27   7   5       1627.52       1726.60       158.53 o
 -25   7   5        583.30        650.95        61.10 o
 -23   7   5         38.75          1.93        48.37 o
 -21   7   5       2354.37       2369.42       133.07 o
 -19   7   5       1513.29       1622.21        66.27 o
 -17   7   5        533.70        621.52        59.05 o
 -15   7   5       1985.55       2160.05        87.81 o
 -13   7   5       7663.83       8208.46       317.45 o
 -11   7   5        469.39        532.75        60.29 o
  -9   7   5         37.03         62.17        61.48 o
  -7   7   5       2052.62       1957.70        63.07 o
  -5   7   5         83.70        179.39        57.94 o
  -3   7   5       8958.68       9434.05        85.07 o
  -1   7   5       1124.05       1171.15        65.24 o
   1   7   5      13074.24      12412.07       146.32 o
   3   7   5        414.93        467.68        63.66 o
   5   7   5       4714.51       4783.46       127.60 o
   7   7   5        263.30        354.04        73.37 o
   9   7   5        365.63        365.06        71.14 o
  11   7   5       1224.01       1342.60        65.18 o
  13   7   5        106.68        112.06        62.93 o
  15   7   5       2273.08       2298.39        94.61 o
  17   7   5        265.21        255.36        61.38 o
  19   7   5       1321.25       1419.59        90.48 o
  21   7   5        517.73        623.78        56.43 o
  23   7   5       1048.57        968.00        55.42 o
  25   7   5         76.56         54.49        50.65 o
  27   7   5       2606.61       2510.90       164.25 o
  29   7   5        108.47         81.84        52.45 o
 -30   8   5        100.54        114.26        55.86 o
 -28   8   5       2180.92       2251.71       147.03 o
 -26   8   5       3693.52       3507.80       324.18 o
 -24   8   5         85.59        164.23        60.61 o
 -22   8   5         63.36         74.28        62.37 o
 -20   8   5         47.87         53.65        70.08 o
 -18   8   5        504.80        590.73        63.55 o
 -16   8   5        231.19        304.37        55.46 o
 -14   8   5      13701.01      14923.26       617.38 o
 -12   8   5       7306.89       7122.06       310.02 o
 -10   8   5       2541.89       2879.28       125.24 o
  -8   8   5       3396.94       3570.58       100.11 o
  -6   8   5       1219.98       1542.67        67.74 o
  -4   8   5      14912.29      15209.96       251.53 o
  -2   8   5        496.94        568.61        60.11 o
   0   8   5       3797.36       3778.16        74.36 o
   2   8   5       3757.65       3917.04        91.83 o
   4   8   5        246.27        208.98        66.40 o
   6   8   5        492.90        553.67        70.28 o
   8   8   5        183.78        197.81        66.29 o
  10   8   5       6085.10       6536.66       135.54 o
  12   8   5       4118.10       4307.86       136.63 o
  14   8   5        198.29        336.97        65.38 o
  16   8   5       2839.07       2867.94       180.01 o
  18   8   5        423.81        432.36        61.64 o
  20   8   5       2725.12       2740.98       164.00 o
  22   8   5        434.71        455.10        60.95 o
  24   8   5         10.46         26.07        64.41 o
  26   8   5        195.45        200.84        58.73 o
 -27   9   5       1964.50       1820.92       240.14 o
 -25   9   5        361.45        341.49        64.05 o
 -23   9   5         14.36         82.60        63.50 o
 -21   9   5          3.68         12.44        71.67 o
 -19   9   5        205.21        145.62        64.80 o
 -17   9   5          0.19         -7.39        54.65 o
 -15   9   5        140.77         83.27        65.12 o
 -13   9   5        405.79        489.03        67.12 o
 -11   9   5         56.90         66.06        56.40 o
  -9   9   5       4696.73       4551.56       175.54 o
  -7   9   5       1825.95       1985.22        60.50 o
  -5   9   5      21734.88      22550.12       370.57 o
  -3   9   5        332.37        763.77       121.13 o
  -1   9   5       6820.77       7556.40       100.55 o
   1   9   5        425.86        587.10        58.86 o
   3   9   5        459.81        401.41        55.78 o
   5   9   5       1058.52       1205.43        55.61 o
   7   9   5         59.38         84.15        60.93 o
   9   9   5       3176.78       3322.94        89.34 o
  11   9   5        254.49        397.96        68.49 o
  13   9   5        651.08        744.39        69.99 o
  15   9   5       3715.44       3338.01       171.30 o
  17   9   5         77.05        185.75        76.29 o
  19   9   5        250.09        366.34        62.88 o
  21   9   5        150.27        279.94        62.19 o
  23   9   5        123.50         76.72        61.77 o
 -24  10   5         27.61         42.64        64.13 o
 -22  10   5         20.00         44.36        64.62 o
 -20  10   5         38.05        197.85        64.17 o
 -18  10   5       2515.97       2362.96       126.89 o
 -16  10   5        274.28        186.20        69.35 o
 -14  10   5          1.48         50.35        76.82 o
 -12  10   5       5441.25       5184.18       458.78 o
 -10  10   5       1591.20       1834.05        98.65 o
  -8  10   5       4942.16       5197.32       229.63 o
  -6  10   5        998.86        980.13        75.80 o
  -4  10   5          0.40         43.47        46.91 o
  -2  10   5        107.41        155.36        70.56 o
   0  10   5       4729.64       5047.05       106.29 o
   2  10   5          1.87         47.68        55.77 o
   4  10   5        506.09        516.50        56.10 o
   6  10   5       3123.52       3364.84        99.90 o
   8  10   5        987.51       1189.44        82.18 o
  10  10   5       2347.30       2540.44       229.60 o
  12  10   5      12064.63      12277.18       129.75 o
  14  10   5        263.27        276.32        82.77 o
  16  10   5       2843.24       2829.56       180.84 o
  18  10   5         79.44        142.72        69.87 o
  20  10   5         32.27         34.75        73.62 o
 -19  11   5        152.62        206.11        65.37 o
 -17  11   5        285.62        352.11        71.67 o
 -15  11   5        794.35        766.07        68.93 o
 -13  11   5        385.52        473.89        65.37 o
 -11  11   5       1448.18       1348.41        81.02 o
  -9  11   5        588.33        582.92        63.36 o
  -7  11   5        117.41        148.84        62.02 o
  -5  11   5         41.20         90.95        51.31 o
  -3  11   5        248.98        204.60        60.20 o
  -1  11   5       5002.44       4840.40        90.87 o
   1  11   5         41.52         49.05        58.41 o
   3  11   5       1913.91       1819.39        73.77 o
   5  11   5          5.27         54.40        55.06 o
   7  11   5        652.16        682.41        80.97 o
   9  11   5        375.89        335.83        83.54 o
  11  11   5       1090.27       1126.02       107.24 o
  13  11   5       2808.56       2711.17       206.25 o
  15  11   5         23.26         48.42        82.19 o
 -10  12   5         25.64         86.12        67.43 o
  -8  12   5          0.01         34.38        60.26 o
  -6  12   5        457.13        408.56        65.48 o
  -4  12   5       2951.80       2751.10        95.98 o
  -2  12   5         94.59        149.65        49.48 o
   0  12   5        709.45        555.08        53.35 o
   2  12   5        927.60        770.72        68.91 o
   4  12   5        708.47        768.23        69.12 o
   6  12   5          2.09        -27.59        76.12 o
 -40   0   6       1632.23       1484.70        82.62 o
 -38   0   6         11.06         -0.37        68.08 o
 -36   0   6       1873.62       2024.24        77.39 o
 -34   0   6       4542.10       4366.01       100.60 o
 -32   0   6       1994.00       1858.49       160.77 o
 -30   0   6      13565.41      12940.36       535.46 o
 -28   0   6       6956.02       7479.67       354.03 o
 -26   0   6       2540.16       2615.85       178.02 o
 -24   0   6      35939.49      37653.80       685.55 o
 -22   0   6      12247.12      11140.34       332.87 o
 -20   0   6       1899.99       2488.48        88.46 o
 -18   0   6        591.36        567.96        87.01 o
 -16   0   6        291.35        426.40        92.41 o
 -14   0   6        135.80        463.65       103.48 o
  -6   0   6      82065.71      73974.94       842.85 o
  -4   0   6     112318.20     112214.84      1541.14 o
  -2   0   6       4812.34       4693.57       231.99 o
   2   0   6     192501.53     214421.59       963.27 o
   8   0   6         42.52        221.77       104.48 o
  12   0   6     157449.64     144020.42      3824.50 o
  14   0   6       7848.54       7827.56       184.77 o
  16   0   6         44.36        245.35        86.01 o
  18   0   6        986.43       1062.20        86.19 o
  20   0   6      16830.54      19229.10      1363.68 o
  22   0   6       6804.77       6956.53       458.54 o
  24   0   6         54.64         80.01        79.85 o
  26   0   6       1912.15       1969.61       235.88 o
  28   0   6        390.65        525.63        72.70 o
  30   0   6        310.24        222.67       105.32 o
  32   0   6          0.32         66.13        70.83 o
  34   0   6        577.59        553.07        85.65 o
 -39   1   6        882.57        747.63       106.64 o
 -37   1   6         88.38         60.07        49.26 o
 -35   1   6        261.97        277.18        50.15 o
 -33   1   6       3950.00       4110.69       156.19 o
 -31   1   6        136.37        151.20        51.87 o
 -29   1   6        985.74        944.15        63.93 o
 -27   1   6        929.84       1051.66        60.18 o
 -25   1   6       5763.45       5483.93        98.52 o
 -23   1   6      33553.32      35634.29       737.17 o
 -21   1   6      13184.73      13995.81       332.44 o
 -19   1   6      18662.84      18172.01       637.68 o
 -17   1   6        848.52       1044.64        65.70 o
 -15   1   6      11710.67       9803.55       104.15 o
 -13   1   6       4953.73       4840.76        92.69 o
 -11   1   6      29258.92      32056.23       431.03 o
  -9   1   6      41166.77      44658.76       821.34 o
  -7   1   6      53459.42      55469.82       515.12 o
  -5   1   6     178355.36     199435.22      2486.55 o
  -3   1   6      30841.05      31880.32       335.52 o
  -1   1   6      11257.49      12163.80       266.62 o
   1   1   6      37410.50      38276.11       558.99 o
   3   1   6      38155.95      37949.34       358.05 o
   5   1   6     193304.31     182976.55      1917.87 o
   7   1   6       2320.95       1955.39        94.47 o
   9   1   6      56738.62      51890.77       874.24 o
  11   1   6      11714.69      10793.47       222.73 o
  13   1   6       5508.58       5500.52        86.72 o
  15   1   6      11704.43      11751.15       259.43 o
  17   1   6       4619.80       5375.19       218.08 o
  19   1   6      25969.08      25318.82       809.96 o
  21   1   6         30.32         25.85        69.97 o
  23   1   6        531.11        512.56        55.10 o
  25   1   6        522.13        583.00        52.83 o
  27   1   6       1023.55        985.88        66.42 o
  29   1   6        226.92        180.12        56.64 o
  31   1   6        217.19        201.78        50.88 o
  33   1   6       1825.01       1936.56       178.71 o
  35   1   6        312.55        357.46        82.96 o
 -40   2   6       1269.61       1118.30       108.18 o
 -38   2   6       2214.33       2023.55        97.57 o
 -36   2   6       1942.73       1754.10       122.28 o
 -34   2   6       5324.28       5352.87       128.73 o
 -32   2   6      13716.01      14238.50       448.08 o
 -30   2   6        213.49        197.19        60.19 o
 -28   2   6       1545.94       1630.83        89.96 o
 -26   2   6       2280.35       2324.03        59.28 o
 -24   2   6      17064.71      17069.96       235.86 o
 -22   2   6       3862.72       3875.30        88.52 o
 -20   2   6       2243.95       1850.14        76.68 o
 -18   2   6     115956.53     119566.24      3360.08 o
 -16   2   6      14905.53      15846.39       387.70 o
 -14   2   6      70986.41      67753.20      1570.04 o
 -12   2   6       9873.74       9842.60       162.57 o
 -10   2   6      38524.60      31799.17       559.64 o
  -8   2   6       4646.00       4862.67        99.46 o
  -6   2   6      60837.34      59600.61       612.89 o
  -2   2   6       1717.01       1418.74       132.73 o
   0   2   6     125546.06     135870.78      5509.48 o
   2   2   6     132894.59     141138.75      2063.69 o
   4   2   6        503.46        770.24       119.12 o
   6   2   6      15718.80      14346.85       258.39 o
   8   2   6      58602.38      54185.61       892.04 o
  10   2   6      10216.44       9098.66       196.41 o
  12   2   6      15297.55      13163.55       210.40 o
  14   2   6      38917.96      36128.37       802.13 o
  16   2   6      10807.90      10891.73       337.14 o
  18   2   6      50096.48      48834.09      1298.96 o
  20   2   6       8655.85       8914.79       304.24 o
  22   2   6       1320.20       1677.29        63.75 o
  24   2   6       1854.53       2224.52       114.54 o
  26   2   6       1705.58       1996.46        70.80 o
  28   2   6       2119.10       2026.31       108.74 o
  30   2   6       2033.30       1821.13       106.45 o
  32   2   6       3628.42       3456.96       226.44 o
  34   2   6        137.90        170.40        56.28 o
 -39   3   6       3582.82       2937.92       102.48 o
 -37   3   6        591.58        642.34        50.62 o
 -35   3   6       6105.42       6681.45       170.26 o
 -33   3   6       3694.44       3916.63       208.58 o
 -31   3   6       4479.23       4945.14       153.08 o
 -29   3   6       2695.50       2810.32       109.95 o
 -27   3   6      13443.89      14015.02       471.62 o
 -25   3   6       1001.00       1099.43        57.47 o
 -23   3   6        721.40        896.40        56.19 o
 -21   3   6       1215.52       1303.27        78.23 o
 -19   3   6        229.41        393.84        56.29 o
 -17   3   6       3742.48       3914.61        91.00 o
 -15   3   6      45224.06      43349.43      1515.95 o
 -13   3   6      17873.73      15143.65       410.06 o
 -11   3   6      42858.40      41655.58      1056.33 o
  -9   3   6      53167.03      47362.19       847.29 o
  -7   3   6         58.03         60.47        68.91 o
  -5   3   6      17568.63      19160.37       349.09 o
  -3   3   6       2173.82       2127.42        97.39 o
  -1   3   6       6574.88       5463.24       180.31 o
   1   3   6      54526.08      56918.60       813.30 o
   3   3   6      11931.31      10624.02       154.67 o
   5   3   6      38421.17      34452.69       468.33 o
   7   3   6       6741.53       7265.17       185.86 o
   9   3   6      95824.50      93189.62      3093.83 o
  11   3   6       8037.16       6647.10       146.51 o
  13   3   6          9.92         53.07        66.73 o
  15   3   6        273.11        182.91        63.18 o
  17   3   6       2857.64       3134.90       114.24 o
  19   3   6       1445.62       1519.60        67.16 o
  21   3   6       2371.88       2394.77        79.57 o
  23   3   6       2309.77       2270.24        96.58 o
  25   3   6       1100.85       1088.33        99.53 o
  27   3   6       1098.56       1256.44       118.95 o
  29   3   6       5978.34       6280.32       165.44 o
  31   3   6        907.22       1025.27        71.98 o
  33   3   6       1327.35       1484.80       100.10 o
 -38   4   6        218.95        212.80        51.40 o
 -36   4   6        209.35        273.44        65.33 o
 -34   4   6        126.84         72.95        48.99 o
 -32   4   6         71.27        167.00        56.83 o
 -30   4   6       2000.33       2109.80       118.74 o
 -28   4   6        120.22        183.77        52.00 o
 -26   4   6       4238.68       4562.43       208.75 o
 -24   4   6         27.52         90.59        87.25 o
 -22   4   6        938.08        859.30        81.64 o
 -20   4   6       9041.14       9892.11       557.11 o
 -18   4   6         83.31         96.57        57.36 o
 -16   4   6       7671.13       7038.96       224.64 o
 -14   4   6       3655.92       3656.48       145.99 o
 -12   4   6       3217.79       3685.16        93.49 o
 -10   4   6       1436.34       1338.08        63.59 o
  -8   4   6       4611.07       5557.31        82.51 o
  -6   4   6      11895.68      11275.31       217.88 o
  -4   4   6       9397.84       9189.38       233.26 o
  -2   4   6      20847.64      19237.21       380.70 o
   0   4   6         11.09         38.86        75.83 o
   2   4   6         30.10         28.15        73.44 o
   4   4   6         35.68        108.75        87.60 o
   6   4   6        952.57        877.40        73.62 o
   8   4   6       1623.01       2005.05        67.18 o
  10   4   6        153.77        258.37        61.86 o
  12   4   6       9758.01      10598.86       304.24 o
  14   4   6      34243.14      33222.98       976.58 o
  16   4   6      14553.24      14061.63       440.10 o
  18   4   6        666.16        790.49        59.70 o
  20   4   6       2547.80       2508.31        97.49 o
  22   4   6       1028.20       1009.51        62.39 o
  24   4   6       2693.46       2717.25        77.69 o
  26   4   6        440.79        443.75        54.87 o
  28   4   6        922.21        922.34        55.89 o
  30   4   6        180.20        144.62        53.28 o
  32   4   6         79.49        201.38        56.62 o
 -37   5   6        168.10        314.70        54.95 o
 -35   5   6        839.48        829.08        54.80 o
 -33   5   6       6643.28       6247.80       338.00 o
 -31   5   6          4.82         -5.86        50.23 o
 -29   5   6       1153.81       1277.99       100.53 o
 -27   5   6         32.20         58.37        65.30 o
 -25   5   6       6730.04       6577.80       289.64 o
 -23   5   6       2587.86       2727.19       139.41 o
 -21   5   6       1619.16       1658.98       102.88 o
 -19   5   6         12.53        103.52        50.26 o
 -17   5   6        898.54        855.40        53.47 o
 -15   5   6      28437.41      27794.95       883.65 o
 -13   5   6         86.81        219.71        80.05 o
 -11   5   6       1517.73       1276.63        64.47 o
  -9   5   6       1622.95       1595.79        64.11 o
  -7   5   6      27698.50      27713.91       554.57 o
  -5   5   6        315.12        370.01        60.28 o
  -3   5   6       6198.23       6391.75        86.73 o
  -1   5   6       7202.43       8205.71       101.92 o
   1   5   6      31494.87      31776.18       413.66 o
   3   5   6       7394.44       6979.47       119.98 o
   5   5   6       9456.14       9405.59       195.63 o
   7   5   6      58961.94      55932.02      1861.62 o
   9   5   6      38196.61      37026.59      1374.26 o
  11   5   6        958.12       1056.09        62.62 o
  13   5   6       2329.37       2508.90        81.80 o
  15   5   6       9712.79       9138.25       313.72 o
  17   5   6        177.37        278.41        63.03 o
  19   5   6        557.32        601.52        60.01 o
  21   5   6      10804.13      11615.28       584.13 o
  23   5   6         38.46         71.56        55.80 o
  25   5   6        413.52        545.50        57.70 o
  27   5   6        913.99        821.24        58.00 o
  29   5   6        305.05        163.83        54.95 o
  31   5   6         68.25        107.03        56.03 o
 -34   6   6        261.04        211.23        48.52 o
 -32   6   6       3604.40       3174.96       127.71 o
 -30   6   6       2046.75       2487.36       281.13 o
 -28   6   6         28.02        161.85        50.16 o
 -26   6   6        502.12        469.09        53.35 o
 -24   6   6       2606.70       2476.18       129.15 o
 -22   6   6      10927.02      10940.93       551.85 o
 -20   6   6        374.22        483.81        62.24 o
 -18   6   6       1679.79       1547.58        78.01 o
 -16   6   6       7886.19       8203.68       319.81 o
 -14   6   6         25.44        113.19        58.91 o
 -12   6   6       8850.86       8679.91       234.00 o
 -10   6   6      12911.42      12019.21       345.15 o
  -8   6   6      21760.11      21551.47       412.57 o
  -6   6   6      19493.42      18817.32       332.20 o
  -4   6   6      55800.28      57658.53      1033.23 o
  -2   6   6      28946.36      28359.19       264.34 o
   0   6   6        305.78       1015.85       321.65 o
   2   6   6       7467.35       7614.44       129.75 o
   4   6   6          4.88          1.26        64.69 o
   6   6   6      11900.54      11673.96       213.08 o
   8   6   6       2351.79       2494.96        78.44 o
  10   6   6        178.80        297.83        65.20 o
  12   6   6      11735.21      12363.32       535.75 o
  14   6   6       2172.34       2082.80        69.51 o
  16   6   6       3365.18       3333.85       149.77 o
  18   6   6      11061.59      11205.81       358.22 o
  20   6   6        369.06        397.53        51.62 o
  22   6   6       1351.78       1201.15        59.52 o
  24   6   6       1027.19       1264.44        96.56 o
  26   6   6       1797.89       1834.65        60.46 o
  28   6   6        364.69        470.49        58.48 o
  30   6   6        502.14        463.12        57.10 o
 -33   7   6         50.82        109.20        53.53 o
 -31   7   6       4501.86       4608.69       285.09 o
 -29   7   6        560.67        645.19        64.15 o
 -27   7   6       4676.41       4615.27       493.25 o
 -25   7   6       1495.15       1618.40        91.29 o
 -23   7   6       1509.16       1565.52        66.76 o
 -21   7   6      20743.95      21862.00      1022.16 o
 -19   7   6          0.07         53.46        54.12 o
 -17   7   6       1761.32       1771.40        86.52 o
 -15   7   6       4522.47       4332.49       101.54 o
 -13   7   6       9839.17      10076.29       305.12 o
 -11   7   6      40533.36      42190.43      1393.57 o
  -9   7   6      24211.48      22837.18       610.59 o
  -7   7   6      47290.18      50579.64      1325.11 o
  -5   7   6        808.58        781.39        53.51 o
  -3   7   6       8751.67       8329.12       105.99 o
  -1   7   6      12388.52      12668.58       168.67 o
   1   7   6      23877.28      25002.75       402.20 o
   3   7   6      15571.48      15668.88       234.44 o
   5   7   6      10503.42      10656.36       178.53 o
   7   7   6      21056.68      21746.82       497.07 o
   9   7   6        624.59        644.71        74.37 o
  11   7   6       4072.24       3861.36       176.74 o
  13   7   6       1168.71       1275.03        69.37 o
  15   7   6       3994.50       4376.11       180.63 o
  17   7   6         36.76         96.50        59.71 o
  19   7   6       6060.33       5894.95       340.40 o
  21   7   6       6078.58       6643.55       345.19 o
  23   7   6      10453.59       9601.37       668.24 o
  25   7   6       4758.61       3885.89       166.94 o
  27   7   6        565.87        598.51        80.66 o
  29   7   6        355.54        431.15        54.47 o
 -30   8   6       3701.02       3730.02       251.53 o
 -28   8   6         62.84        187.26        55.54 o
 -26   8   6       3617.60       3882.48       320.51 o
 -24   8   6        823.84        951.20        65.05 o
 -22   8   6       1059.97       1217.90        89.66 o
 -20   8   6       5664.64       6113.47       336.52 o
 -18   8   6       1295.56       1302.48        59.25 o
 -16   8   6        193.51        212.99        55.76 o
 -14   8   6       1329.41       1405.46        61.83 o
 -12   8   6      16516.80      17457.36       764.60 o
 -10   8   6       1683.60       1743.86        59.92 o
  -8   8   6       5267.01       5534.75       120.31 o
  -6   8   6       8641.89       8833.99       204.16 o
  -4   8   6      17075.76      16833.88       330.14 o
  -2   8   6      22492.57      23284.97       205.41 o
   0   8   6       4900.31       4796.53        75.20 o
   2   8   6      15677.62      16136.63       325.21 o
   4   8   6      12346.69      13476.03       321.49 o
   6   8   6       5402.22       5473.30        89.74 o
   8   8   6       1639.09       1647.44        75.10 o
  10   8   6         64.93         68.66        71.12 o
  12   8   6      26328.53      28761.53      1139.48 o
  14   8   6       7862.80       8491.61       432.07 o
  16   8   6       2522.86       2645.20       125.62 o
  18   8   6       1552.42       1438.36        79.08 o
  20   8   6        960.01        949.35        64.93 o
  22   8   6        508.71        478.33        62.26 o
  24   8   6        146.61        223.00        59.27 o
  26   8   6       1567.57       1410.68        89.18 o
 -27   9   6        247.99        405.60        65.85 o
 -25   9   6       2249.34       2145.62       203.67 o
 -23   9   6        447.73        299.43        62.88 o
 -21   9   6        189.05        275.31        63.71 o
 -19   9   6        726.89        877.98       107.51 o
 -17   9   6        546.39        646.98        65.68 o
 -15   9   6       1878.05       1807.69       134.99 o
 -13   9   6       2482.26       2440.65       178.18 o
 -11   9   6       6056.65       6555.65       284.12 o
  -9   9   6       6396.81       6826.17       320.23 o
  -7   9   6      10781.73      11900.14       214.99 o
  -5   9   6      29496.93      32138.59      1057.97 o
  -3   9   6       4954.34       5092.78        92.22 o
  -1   9   6      17197.77      18815.19       246.32 o
   1   9   6       2684.72       3035.91       100.10 o
   3   9   6        320.40        275.51        62.79 o
   5   9   6       1683.49       1884.46        58.24 o
   7   9   6       3742.97       4289.54       194.64 o
   9   9   6        715.94        683.42        72.37 o
  11   9   6       4799.78       5476.10       302.42 o
  13   9   6          5.22        107.76        69.64 o
  15   9   6          0.09         85.56        68.31 o
  17   9   6         69.68         -5.83        69.83 o
  19   9   6       2168.75       2111.20       160.32 o
  21   9   6        256.43         76.13        61.80 o
  23   9   6        168.81        107.38        62.04 o
 -24  10   6        167.08        142.58        60.89 o
 -22  10   6        553.60        519.69        67.49 o
 -20  10   6        418.86        360.58        75.15 o
 -18  10   6          0.19          1.72        59.59 o
 -16  10   6        642.79        779.87        66.44 o
 -14  10   6        118.40        305.98        61.39 o
 -12  10   6         49.95        170.02        52.87 o
 -10  10   6          0.86         69.56        63.75 o
  -8  10   6         32.86          7.82        64.46 o
  -6  10   6       1280.11       1609.62        71.28 o
  -4  10   6          1.31         59.93        50.02 o
  -2  10   6       1599.28       1859.37        66.67 o
   0  10   6          4.60        111.75        66.64 o
   2  10   6         41.28         79.88        54.46 o
   4  10   6       1071.81       1109.78        56.99 o
   6  10   6        267.53        382.68        77.57 o
   8  10   6        411.84        455.85        87.04 o
  10  10   6        998.55        824.07        83.40 o
  12  10   6         70.51        169.53        85.29 o
  14  10   6         24.65        121.44        71.12 o
  16  10   6         72.16         76.09        71.46 o
  18  10   6         26.30         87.18        73.15 o
  20  10   6        156.54        251.17        77.76 o
 -19  11   6        968.21        844.94       152.40 o
 -17  11   6         22.50         41.60        68.93 o
 -15  11   6       1239.85       1179.08       104.59 o
 -13  11   6        383.82        265.80        68.75 o
 -11  11   6       3624.37       3651.62       213.81 o
  -9  11   6          2.50         34.52        54.58 o
  -7  11   6         14.64         71.95        52.97 o
  -5  11   6       2240.11       2035.44        62.69 o
  -3  11   6        102.71        123.70        71.88 o
  -1  11   6       2779.98       2706.91        99.34 o
   1  11   6       4342.58       4133.93       188.26 o
   3  11   6        842.80        838.90        55.53 o
   5  11   6        909.82        788.71        85.24 o
   7  11   6        551.55        496.77        77.51 o
   9  11   6         13.60         17.71        79.73 o
  11  11   6        168.44        154.44        80.57 o
  13  11   6          7.48         78.62        86.21 o
  15  11   6        252.61        302.65        93.27 o
 -10  12   6         34.44         42.39        61.21 o
  -8  12   6         41.86         66.20        60.72 o
  -6  12   6       1346.24       1135.06       110.34 o
  -4  12   6       2744.32       2516.73       134.26 o
  -2  12   6       1160.95       1136.31        54.11 o
   0  12   6        477.55        333.58        52.75 o
   2  12   6       1541.54       1465.21        75.25 o
   4  12   6       1129.85       1002.74       143.23 o
   6  12   6        434.40        421.15        76.27 o
 -39   1   7        660.01        555.03        66.49 o
 -37   1   7        182.15        274.11        57.80 o
 -35   1   7       3589.92       3829.16       106.05 o
 -33   1   7        131.56        245.22        50.44 o
 -31   1   7       2656.23       2915.32       113.84 o
 -29   1   7       2851.38       3211.46        61.42 o
 -27   1   7      22324.49      23016.03       355.63 o
 -25   1   7      14806.92      15539.16       347.84 o
 -23   1   7       3712.88       3557.71       103.92 o
 -21   1   7       1906.02       1739.67        63.52 o
 -19   1   7      33060.35      33785.45       773.07 o
 -17   1   7      12582.07      12970.96       227.56 o
 -15   1   7      41353.99      41846.38       497.65 o
 -13   1   7       5008.06       5441.44        77.58 o
 -11   1   7      26953.27      22921.38       292.73 o
  -9   1   7        334.34        410.87        72.61 o
  -7   1   7      54435.42      57572.29       860.08 o
  -5   1   7     156292.58     163956.39      2113.10 o
  -3   1   7       1120.95        981.46       109.08 o
  -1   1   7       9561.34      11110.29       382.63 o
   3   1   7     125820.13     126579.01       582.96 o
   5   1   7       5602.12       4720.72       105.44 o
   7   1   7       2623.27       2877.44        88.54 o
   9   1   7      67179.95      63365.55       940.90 o
  11   1   7      73457.84      71213.67      1296.10 o
  13   1   7       6464.00       7527.52       168.30 o
  15   1   7       6832.82       7378.17       175.88 o
  17   1   7      22855.19      21608.51       414.27 o
  19   1   7      36343.57      35318.14      1049.80 o
  21   1   7       5340.84       4981.48       143.94 o
  23   1   7         40.78         95.26        55.37 o
  25   1   7       4063.36       4472.72       271.92 o
  27   1   7        142.94        160.88        51.67 o
  29   1   7        854.50        964.42        55.30 o
  31   1   7          0.40        -50.67        61.13 o
  33   1   7        801.50        794.37        58.49 o
  35   1   7        367.99        375.26        53.92 o
 -40   2   7         18.50        101.29        49.61 o
 -38   2   7        866.20        796.82        51.98 o
 -36   2   7       6617.09       6902.15       349.72 o
 -34   2   7        352.39        459.70        52.08 o
 -32   2   7        356.97        390.60        51.43 o
 -30   2   7        134.92        173.91        51.69 o
 -28   2   7        899.39       1102.94        65.39 o
 -26   2   7         40.41         42.29        53.22 o
 -24   2   7       3702.04       3865.31       111.86 o
 -22   2   7       2606.93       2548.30       109.77 o
 -20   2   7       1456.31       1231.53        62.60 o
 -18   2   7      21521.81      20982.94       445.66 o
 -16   2   7        258.09        247.61        58.99 o
 -14   2   7       1935.22       1494.15        62.02 o
 -12   2   7     126963.84     130636.46      2199.49 o
 -10   2   7        912.67        778.22        74.21 o
  -8   2   7      37347.08      40363.31       456.14 o
  -6   2   7       2284.07       2532.80        92.71 o
  -4   2   7       3844.09       3819.72       108.65 o
  -2   2   7     221503.28     234401.53       739.17 o
   0   2   7       2308.87       2395.07       180.74 o
   2   2   7        305.94        321.50       200.36 o
   4   2   7        692.44       1527.73       112.26 o
   6   2   7        345.95        391.46        86.01 o
   8   2   7      79074.39      74527.51      1190.03 o
  10   2   7         94.05        336.70        67.54 o
  12   2   7      17414.99      17165.54       347.77 o
  14   2   7        499.76        441.15        61.00 o
  16   2   7       1665.25       1629.40        66.86 o
  18   2   7      26782.63      27376.87       825.96 o
  20   2   7       1663.89       1493.90        62.29 o
  22   2   7       2317.98       2490.39        66.89 o
  24   2   7        229.74        219.39        54.99 o
  26   2   7       2155.76       2064.21       104.15 o
  28   2   7       4560.56       4820.06        96.41 o
  30   2   7       3195.80       3434.05       182.50 o
  32   2   7       1110.39       1060.30        59.87 o
  34   2   7         97.78        130.56        53.05 o
 -39   3   7        919.17        875.89        76.29 o
 -37   3   7        531.19        498.87        53.21 o
 -35   3   7        138.12        162.02        50.14 o
 -33   3   7        262.10        264.79        51.67 o
 -31   3   7      10477.53      10881.05       395.60 o
 -29   3   7       2796.23       2648.89        92.42 o
 -27   3   7       3792.04       4138.14       235.08 o
 -25   3   7       1601.76       1450.80        85.57 o
 -23   3   7       6790.44       6886.38       273.82 o
 -21   3   7       8115.29       8341.54       318.70 o
 -19   3   7         42.09        128.37        56.05 o
 -17   3   7        950.94       1088.17        57.44 o
 -15   3   7        226.92        121.81        55.45 o
 -13   3   7      13582.76      13848.02       360.34 o
 -11   3   7      14844.08      14749.94       412.68 o
  -9   3   7      10015.56       9532.47       239.45 o
  -7   3   7      38624.24      39418.00       463.23 o
  -5   3   7       2433.27       1988.54        82.49 o
  -3   3   7      35850.07      38441.66      1129.42 o
  -1   3   7       8972.53       8584.01       263.56 o
   1   3   7      16163.33      16509.01       292.66 o
   3   3   7       7150.13       6323.33       139.43 o
   5   3   7       2549.71       3207.80        88.47 o
   7   3   7      40311.69      37317.32       774.18 o
   9   3   7       4965.79       5352.86       219.02 o
  11   3   7       7013.49       6674.48       150.95 o
  13   3   7       1789.31       1905.33        69.39 o
  15   3   7      26199.70      26426.32       730.49 o
  17   3   7       1751.01       1693.70        65.59 o
  19   3   7       8652.88       8580.83       238.64 o
  21   3   7       6419.21       6785.35       216.09 o
  23   3   7        136.96         95.91        55.13 o
  25   3   7      10849.79      10520.73       412.79 o
  27   3   7        552.93        414.16        60.29 o
  29   3   7        375.82        373.81        53.21 o
  31   3   7       1011.13        985.10        87.06 o
  33   3   7       2563.46       2273.27       112.24 o
 -38   4   7        109.13        153.52        49.83 o
 -36   4   7        139.27        125.79        52.13 o
 -34   4   7         76.74         40.24        49.41 o
 -32   4   7       1564.98       1675.64        53.92 o
 -30   4   7       3822.65       4076.05       148.95 o
 -28   4   7      14170.97      15137.66       711.33 o
 -26   4   7      18310.94      19306.85       907.55 o
 -24   4   7      14142.17      15597.93       881.71 o
 -22   4   7      55197.33      57628.58      2692.57 o
 -20   4   7       1069.16       1178.97        52.07 o
 -18   4   7       3748.80       4030.10       184.37 o
 -16   4   7      62906.36      64683.16      2209.60 o
 -14   4   7        438.42        461.80        56.32 o
 -12   4   7       1156.03       1502.88        62.86 o
 -10   4   7      69025.23      72243.74      1729.75 o
  -8   4   7      84153.47      84063.59      2231.51 o
  -6   4   7       1224.85       1567.62        72.45 o
  -4   4   7       1610.34       1600.10        80.13 o
  -2   4   7      38320.72      35144.37       974.58 o
   0   4   7      11212.39      11161.26       177.25 o
   2   4   7      25263.94      26274.75       521.38 o
   4   4   7         15.69        115.99        94.50 o
   6   4   7      13944.32      13514.79       262.27 o
   8   4   7        681.69        558.90        66.92 o
  10   4   7        197.90        284.63        71.07 o
  12   4   7      41893.46      39987.61      1212.52 o
  14   4   7       7121.14       6575.38       172.30 o
  16   4   7      26672.35      24944.96       720.30 o
  18   4   7       3248.68       3182.68       144.57 o
  20   4   7       1528.58       1504.10        63.70 o
  22   4   7      14306.40      15463.74       552.05 o
  24   4   7         36.52        161.21        57.11 o
  26   4   7       1101.36       1234.65        63.16 o
  28   4   7       1201.03       1052.80        69.98 o
  30   4   7       4437.62       4212.16       226.20 o
  32   4   7        770.23        709.84        53.08 o
 -37   5   7         57.63        120.10        52.00 o
 -35   5   7         30.13        118.30        50.35 o
 -33   5   7       3282.72       3402.02       184.90 o
 -31   5   7        241.85        256.99        53.82 o
 -29   5   7       1219.63       1379.18       116.31 o
 -27   5   7       1594.93       1597.73        64.24 o
 -25   5   7       4354.55       4324.28       107.98 o
 -23   5   7       2804.81       2985.28       143.42 o
 -21   5   7       1932.44       2152.64        87.90 o
 -19   5   7        247.91        332.50        53.77 o
 -17   5   7       4795.52       4578.93       179.08 o
 -15   5   7      54861.95      57335.62      1865.07 o
 -13   5   7      36211.22      33985.94      1021.85 o
 -11   5   7         74.14        217.88        59.36 o
  -9   5   7         10.05         70.79        57.05 o
  -7   5   7        646.72        621.92        58.87 o
  -5   5   7        282.71        362.43        58.76 o
  -3   5   7      20731.35      21640.83       447.77 o
  -1   5   7       7686.33       7773.53       144.25 o
   1   5   7       9623.26       8026.97        96.97 o
   3   5   7        219.78        320.77        77.38 o
   5   5   7        588.86        947.43        85.62 o
   7   5   7      10272.74       9037.74       221.18 o
   9   5   7      24594.02      24708.31       877.17 o
  11   5   7       4192.22       4159.72       143.80 o
  13   5   7         38.69         89.42        58.57 o
  15   5   7        133.43        118.40        53.38 o
  17   5   7          8.29        143.97        65.44 o
  19   5   7       3221.63       3066.43        83.10 o
  21   5   7       1080.77        982.79        59.37 o
  23   5   7       1165.44       1108.32        58.84 o
  25   5   7       4277.62       4059.50       271.65 o
  27   5   7        214.34        201.94        56.96 o
  29   5   7        155.73        146.31        56.21 o
  31   5   7         88.43         51.22        56.20 o
 -36   6   7         30.27         19.85        51.45 o
 -34   6   7       3476.69       3184.65       323.20 o
 -32   6   7       1979.71       1981.66        97.90 o
 -30   6   7        569.55        538.12        58.48 o
 -28   6   7       2405.61       2842.01       169.24 o
 -26   6   7       2567.10       2386.33       134.97 o
 -24   6   7       2786.91       2868.11       108.41 o
 -22   6   7       4155.95       3965.66       210.66 o
 -20   6   7       3424.71       3274.34       166.92 o
 -18   6   7       2344.48       2510.87        97.93 o
 -16   6   7        749.50        697.47        60.29 o
 -14   6   7       6533.76       6816.28       259.03 o
 -12   6   7       2256.21       2274.51        92.13 o
 -10   6   7       4653.67       5164.16       151.05 o
  -8   6   7        998.30       1179.41        67.51 o
  -6   6   7       4247.78       4315.53        67.71 o
  -4   6   7         99.98        223.87        66.71 o
  -2   6   7      61645.01      65612.27       654.48 o
   0   6   7       4822.22       4533.74        92.65 o
   2   6   7       5137.21       5161.92       113.43 o
   4   6   7      11882.93      11609.41       113.89 o
   6   6   7       4588.24       4741.47        89.24 o
   8   6   7         70.96        137.54        79.42 o
  10   6   7       2240.08       1930.99        69.05 o
  12   6   7       2332.99       2458.18        94.43 o
  14   6   7       3300.55       3486.44       130.46 o
  16   6   7        309.57        347.97        58.29 o
  18   6   7       6213.78       5917.84       185.18 o
  20   6   7       1146.06       1235.42        56.05 o
  22   6   7       5472.64       5399.23       166.09 o
  24   6   7        424.00        399.74        53.71 o
  26   6   7        605.96        540.71        53.08 o
  28   6   7        651.13        597.62        58.99 o
  30   6   7        195.65        225.12        56.41 o
 -33   7   7        565.90        474.40        52.31 o
 -31   7   7        219.15        278.67        52.12 o
 -29   7   7       1966.81       2090.79       147.30 o
 -27   7   7        131.67        234.96        55.56 o
 -25   7   7        493.06        593.35        51.74 o
 -23   7   7       7276.02       7408.45       458.26 o
 -21   7   7          5.66         76.99        51.44 o
 -19   7   7      11566.37      12390.05       674.51 o
 -17   7   7      10096.49      10601.91       539.24 o
 -15   7   7       1038.51       1079.25        59.06 o
 -13   7   7       2608.33       2941.23        88.93 o
 -11   7   7       6990.45       7209.70       253.42 o
  -9   7   7       5957.81       5682.00       152.06 o
  -7   7   7        286.81        213.99        57.15 o
  -5   7   7        879.40       1029.86        57.67 o
  -3   7   7      18590.92      17844.96       357.94 o
  -1   7   7       2991.73       2969.48        70.82 o
   1   7   7      20815.52      21331.05       284.62 o
   3   7   7      17450.95      17585.10       345.80 o
   5   7   7       1081.55       1255.93        74.75 o
   7   7   7       5430.91       5393.29       126.85 o
   9   7   7       3480.30       3536.95       113.70 o
  11   7   7       4737.53       4991.77       184.66 o
  13   7   7         83.79         52.10        64.27 o
  15   7   7       3233.11       3269.18       215.49 o
  17   7   7       1181.47       1435.99        79.08 o
  19   7   7       1411.50       1215.89        71.58 o
  21   7   7        633.42        580.35        54.93 o
  23   7   7        549.38        482.05        54.95 o
  25   7   7        986.59        960.98        66.61 o
  27   7   7        287.40        325.63        54.42 o
 -30   8   7        290.66        351.61        57.16 o
 -28   8   7         45.64         11.62        53.79 o
 -26   8   7        161.70        234.91        59.19 o
 -24   8   7        837.91        956.81        64.95 o
 -22   8   7        371.28        554.75        61.72 o
 -20   8   7        487.85        412.50        90.95 o
 -18   8   7       8559.44       9007.13       239.49 o
 -16   8   7       7273.76       7337.79       377.30 o
 -14   8   7       6804.72       6804.64       197.12 o
 -12   8   7       2176.25       2550.27       104.78 o
 -10   8   7       1953.10       2139.44        59.48 o
  -8   8   7       1803.49       1707.77        59.31 o
  -6   8   7        740.04        625.96        55.77 o
  -4   8   7       1215.72       1314.48        66.94 o
  -2   8   7        910.98        859.49        62.44 o
   0   8   7       3318.60       3501.68        70.57 o
   2   8   7        832.00       1134.76        62.47 o
   4   8   7       3410.51       3419.39        89.73 o
   6   8   7        271.70        313.66        71.92 o
   8   8   7       6617.97       7479.52       120.96 o
  10   8   7       1352.37       1520.50        78.43 o
  12   8   7       1645.86       1963.81        81.98 o
  14   8   7        628.18        430.28        73.37 o
  16   8   7          6.64         11.22        61.21 o
  18   8   7        289.28        258.53        65.85 o
  20   8   7        248.01        297.48        59.43 o
  22   8   7       1931.66       1593.11       113.20 o
  24   8   7          5.68         50.80        58.03 o
  26   8   7        718.07        617.23        60.93 o
 -27   9   7        646.52        608.33        65.99 o
 -25   9   7       4922.47       4529.94       371.79 o
 -23   9   7        980.47       1039.64        64.08 o
 -21   9   7         31.34        136.13        67.40 o
 -19   9   7       1200.89       1428.64        67.22 o
 -17   9   7        694.20        654.62        65.85 o
 -15   9   7       1598.78       1796.20        59.99 o
 -13   9   7       1123.32       1352.77        56.72 o
 -11   9   7      10280.21       9957.44       433.75 o
  -9   9   7        634.80        684.12        64.78 o
  -7   9   7       5599.13       5471.87        73.49 o
  -5   9   7      15988.28      15434.16       379.37 o
  -3   9   7       2335.69       2683.45       116.69 o
  -1   9   7        305.85        452.26        62.54 o
   1   9   7        101.98        179.97        59.73 o
   3   9   7       4441.43       4865.73        85.75 o
   5   9   7         68.07         39.43        63.41 o
   7   9   7         82.34        240.70        68.69 o
   9   9   7       4554.53       4040.24       157.86 o
  11   9   7        584.28        821.82        74.84 o
  13   9   7        354.15        548.87        74.94 o
  15   9   7        690.04        590.56        76.05 o
  17   9   7        199.66        180.42        73.91 o
  19   9   7       5746.86       5712.98       245.29 o
  21   9   7       1266.98       1196.11        67.86 o
  23   9   7         13.51         52.82        62.81 o
 -24  10   7        357.28        247.03        68.69 o
 -22  10   7         14.67        147.53        95.62 o
 -20  10   7       1240.25       1214.28        86.72 o
 -18  10   7       2741.29       2697.49       156.12 o
 -16  10   7        102.91        161.78        55.92 o
 -14  10   7        644.24        618.65        57.71 o
 -12  10   7       8131.83       8578.14       455.86 o
 -10  10   7         35.38         97.21        61.79 o
  -8  10   7       2023.11       2229.71        77.77 o
  -6  10   7       3151.35       3218.44        87.37 o
  -4  10   7        595.38        569.97        53.29 o
  -2  10   7        131.92        257.24        58.15 o
   0  10   7        677.69        651.68        65.24 o
   2  10   7       5631.07       5635.00       177.31 o
   4  10   7         39.16         14.75        55.72 o
   6  10   7       3772.00       3606.65        93.91 o
   8  10   7       4011.05       4167.33       100.72 o
  10  10   7         79.68        141.43        96.32 o
  12  10   7         72.85        124.39        72.32 o
  14  10   7        106.26        155.90        76.68 o
  16  10   7          2.74         10.83        87.49 o
  18  10   7       2238.94       1808.55       235.11 o
 -19  11   7          0.73         34.33        68.54 o
 -17  11   7         22.59         15.21        80.26 o
 -15  11   7       1298.40       1134.57       143.56 o
 -13  11   7        305.20        341.64        74.81 o
 -11  11   7         11.80         67.04        57.93 o
  -9  11   7          6.52         63.38        56.54 o
  -7  11   7        584.03        517.59        58.31 o
  -5  11   7        646.37        544.63        59.17 o
  -3  11   7         56.42        164.20        53.95 o
  -1  11   7          0.71         68.50        51.68 o
   1  11   7        669.02        563.14        68.49 o
   3  11   7          1.87         18.97        53.56 o
   5  11   7        282.30        333.59        76.75 o
   7  11   7        221.92        309.23        89.56 o
   9  11   7        157.08        130.28        84.02 o
  11  11   7       2154.35       1965.54       114.14 o
  13  11   7        859.48        968.87       112.91 o
 -10  12   7        163.22        113.13        62.35 o
  -8  12   7        927.80        719.34        64.15 o
  -6  12   7       1301.78       1099.98       110.41 o
  -4  12   7        371.91        170.81        55.37 o
  -2  12   7        150.20        164.99        50.08 o
   0  12   7         56.47         76.41        50.82 o
   2  12   7          3.23         79.13        61.59 o
   4  12   7        240.11        138.74        74.42 o
   6  12   7       1054.57        888.59        94.40 o
 -40   0   8         52.09        -17.22        68.19 o
 -38   0   8        276.36        459.05       186.98 o
 -36   0   8       5821.51       6462.68       125.70 o
 -34   0   8        181.26        186.19        75.82 o
 -32   0   8      21237.86      22111.36       567.80 o
 -30   0   8        249.61        421.71        78.82 o
 -28   0   8      16556.83      18088.88       342.71 o
 -26   0   8         98.84         89.63        76.20 o
 -24   0   8        109.62        150.35        80.83 o
 -22   0   8      14010.24      14257.80       194.31 o
 -20   0   8       4815.28       4800.85       196.38 o
 -18   0   8      23801.92      21705.15       142.73 o
 -16   0   8     119551.06     122454.49      1959.07 o
  -8   0   8      91303.51      88029.34       969.51 o
  -4   0   8      13778.75      20452.80       852.41 o
  -2   0   8     116146.24     117040.38       689.98 o
   2   0   8      73760.88      70012.87       503.00 o
   4   0   8     237709.86     244610.03       867.01 o
   8   0   8      14235.71      15666.40       279.77 o
  10   0   8      79249.74      70342.36       961.67 o
  12   0   8       1200.17       1372.60        99.18 o
  14   0   8        196.31         83.22        79.31 o
  16   0   8     118862.13     122561.73      5623.04 o
  18   0   8       2273.09       2071.86        84.35 o
  20   0   8       7464.49       7131.94       291.01 o
  22   0   8       2433.17       2875.26        99.56 o
  24   0   8        988.01        902.71        76.47 o
  26   0   8       1286.66       1485.70       112.27 o
  28   0   8        159.84        389.57        72.39 o
  30   0   8      14127.61      16445.77      1374.20 o
  32   0   8       1366.11       1228.92       224.29 o
  34   0   8        150.06        106.36        83.20 o
 -41   1   8       3017.11       2308.38        59.76 o
 -39   1   8         17.81        -37.09        49.45 o
 -37   1   8       2112.60       2200.63        55.65 o
 -35   1   8        793.85        738.62        52.35 o
 -33   1   8       1735.30       1935.03        81.12 o
 -31   1   8        805.26        762.50        54.83 o
 -29   1   8       7803.02       8110.48       203.78 o
 -27   1   8      13516.44      13844.08       207.26 o
 -25   1   8        713.55        847.20        58.69 o
 -23   1   8      21867.91      22301.28       227.87 o
 -21   1   8      23809.46      24306.07       250.61 o
 -19   1   8      13726.72      15875.43       194.39 o
 -17   1   8       4508.65       5711.92        64.83 o
 -15   1   8       1432.97       1453.95        60.25 o
 -13   1   8      15823.01      13682.69       201.80 o
 -11   1   8       6141.06       5912.61        98.28 o
  -9   1   8       2519.23       2539.61        75.03 o
  -7   1   8       1436.85       1127.38        84.98 o
  -5   1   8      16248.84      19719.41       227.15 o
  -3   1   8      86141.23      79314.52      1024.33 o
  -1   1   8      41234.40      37007.54       497.49 o
   3   1   8      27718.41      23076.94       232.87 o
   5   1   8         14.75        202.89        87.29 o
   7   1   8      24257.43      21211.73       127.98 o
   9   1   8       9668.65       8875.72       101.33 o
  11   1   8     158488.86     160195.53      2451.25 o
  13   1   8        240.55        260.05        60.61 o
  15   1   8      18385.96      15185.71       343.78 o
  17   1   8        878.79        747.54        62.27 o
  19   1   8         46.12        134.61        53.64 o
  21   1   8         63.53        101.10        55.20 o
  23   1   8       3732.75       3647.97        96.70 o
  25   1   8       9085.12       9322.44       378.99 o
  27   1   8        102.45        101.11        51.64 o
  29   1   8       4657.34       5144.48       382.84 o
  31   1   8        627.62        661.84        56.06 o
  33   1   8         83.44         69.51        53.03 o
 -40   2   8        413.99        302.84        53.02 o
 -38   2   8        778.72        689.18        67.56 o
 -36   2   8        866.06        852.96        73.23 o
 -34   2   8       1288.00       1381.27        77.84 o
 -32   2   8        341.90        397.85        51.05 o
 -30   2   8       4257.00       4964.60       144.73 o
 -28   2   8       5337.90       5476.20       143.89 o
 -26   2   8       4295.68       4480.25       131.14 o
 -24   2   8        224.83        309.73        57.33 o
 -22   2   8        117.78        238.53        56.57 o
 -20   2   8       9825.51      10499.10       282.35 o
 -18   2   8        499.63        490.86        52.25 o
 -16   2   8       7623.40       8501.35       102.49 o
 -14   2   8       6137.41       6523.83       115.82 o
 -12   2   8       3137.22       3330.37        68.42 o
 -10   2   8        797.20        380.04        63.62 o
  -8   2   8       2510.89       1897.15        72.04 o
  -6   2   8        565.83        363.30        75.08 o
  -4   2   8     115920.22     120027.36      1246.44 o
  -2   2   8       2746.87       2577.99       115.61 o
   0   2   8      12164.46      11960.39       195.97 o
   2   2   8      51882.91      52276.36       365.76 o
   4   2   8       4733.53       4337.17       180.62 o
   6   2   8       1955.45       1127.40        84.87 o
   8   2   8      64108.88      60698.22      1137.12 o
  10   2   8       1605.66       1817.06        72.54 o
  12   2   8       2525.96       2088.52        68.58 o
  14   2   8      23146.68      23704.14       387.20 o
  16   2   8      20276.99      20146.12       463.65 o
  18   2   8        892.82        843.46        67.39 o
  20   2   8       9029.94       9550.74       222.78 o
  22   2   8        537.10        631.11        57.07 o
  24   2   8       2671.56       2878.47       146.59 o
  26   2   8        563.68        693.79        61.42 o
  28   2   8         80.18         55.50        52.48 o
  30   2   8       1561.87       1738.98        60.91 o
  32   2   8       1052.42       1072.13       114.97 o
  34   2   8        382.62        339.96        59.51 o
 -39   3   8          8.81        168.40        50.60 o
 -37   3   8         22.09        106.41        48.60 o
 -35   3   8        452.06        432.04        51.13 o
 -33   3   8        854.89        811.16        54.69 o
 -31   3   8       3535.65       4098.73       115.12 o
 -29   3   8         37.93         93.96        50.34 o
 -27   3   8       3770.88       3823.71       163.25 o
 -25   3   8       1425.46       1340.32        55.07 o
 -23   3   8      10943.35      11168.00       391.40 o
 -21   3   8        466.73        403.39        49.42 o
 -19   3   8      16587.60      17516.17       334.85 o
 -17   3   8        764.67        904.98        55.16 o
 -15   3   8       2653.17       2313.22        64.54 o
 -13   3   8       1253.22       1189.36        64.57 o
 -11   3   8       3164.03       2860.76        89.98 o
  -9   3   8        571.01        690.13        62.37 o
  -5   3   8      13221.69      13020.25       234.79 o
  -3   3   8      72796.24      73888.73      1702.21 o
  -1   3   8       3507.75       3266.09       104.88 o
   1   3   8      41438.56      42735.02       822.91 o
   3   3   8      44831.53      44776.15       469.37 o
   5   3   8      30376.97      32200.30       739.78 o
   7   3   8       1826.71       3712.68       577.09 o
   9   3   8        338.17        266.78        83.53 o
  11   3   8       5490.23       5795.71       317.70 o
  13   3   8      10960.90      10406.08       207.47 o
  15   3   8       8203.59       8363.92       205.19 o
  17   3   8         10.09         48.78        60.32 o
  19   3   8       1319.30       1337.61        59.36 o
  21   3   8          2.15         56.66        58.85 o
  23   3   8        394.19        456.62        58.33 o
  25   3   8       1709.13       1849.68       112.23 o
  27   3   8        743.45        663.57        55.70 o
  29   3   8        135.09        165.00        53.39 o
  31   3   8       1365.01       1317.53        57.56 o
  33   3   8        514.53        399.86        54.17 o
 -38   4   8        247.74        336.43        49.21 o
 -36   4   8        450.29        503.69        48.10 o
 -34   4   8       1569.74       1601.26        86.90 o
 -32   4   8        795.97        804.25        52.78 o
 -30   4   8         79.40         78.84        54.02 o
 -28   4   8        924.77       1189.81        83.52 o
 -26   4   8       1025.27       1256.01        51.89 o
 -24   4   8      11485.92      12708.42       294.05 o
 -22   4   8       3761.63       3522.24       104.85 o
 -20   4   8       3339.53       3573.77       153.70 o
 -18   4   8        200.86        209.92        51.46 o
 -16   4   8      29546.25      29089.84       935.77 o
 -14   4   8      18077.86      18242.22       668.69 o
 -12   4   8      28928.07      28310.41       696.68 o
 -10   4   8       3453.56       3248.08        90.88 o
  -8   4   8       2218.38       1956.15        72.47 o
  -6   4   8       9573.00      10815.93       206.40 o
  -4   4   8      13696.06      13798.86       378.19 o
  -2   4   8      43169.02      41172.84      1204.42 o
   0   4   8       7031.96       7475.46       177.87 o
   2   4   8     137044.88     134458.22       696.99 o
   4   4   8       4338.17       3625.19       104.41 o
   6   4   8       4148.52       4123.80       108.32 o
   8   4   8       4542.81       4571.54        86.95 o
  10   4   8       3450.32       3553.81       103.32 o
  12   4   8         42.10        113.35        70.91 o
  14   4   8       4947.39       4224.29       151.02 o
  16   4   8       4982.17       4423.21       201.64 o
  18   4   8       9143.56       9720.09       376.55 o
  20   4   8        866.66        913.49        61.48 o
  22   4   8      12060.63      12278.07       448.86 o
  24   4   8       2700.14       2701.57        91.81 o
  26   4   8         33.71        -11.32        57.04 o
  28   4   8       2315.76       2584.87       173.72 o
  30   4   8          7.45         12.95        55.82 o
  32   4   8       1679.24       1273.04        59.88 o
 -37   5   8         71.86         91.07        49.32 o
 -35   5   8       1871.26       1495.77        79.53 o
 -33   5   8       2108.93       2147.66        67.91 o
 -31   5   8       1125.19       1229.76        59.11 o
 -29   5   8       1359.90       1183.00        53.42 o
 -27   5   8       3896.45       4418.71       148.58 o
 -25   5   8       2821.73       3013.62       152.79 o
 -23   5   8        905.03        794.20        57.70 o
 -21   5   8       6839.28       7252.05       274.00 o
 -19   5   8      16738.97      16936.53       599.16 o
 -17   5   8      13800.76      13139.92       482.81 o
 -15   5   8      84981.86      87042.87      2867.36 o
 -13   5   8      11918.60      11764.84       320.41 o
 -11   5   8      32837.39      30651.87       892.02 o
  -9   5   8       2886.37       3369.07        73.31 o
  -7   5   8       1537.88       1612.37        59.06 o
  -5   5   8      21865.34      20078.00       369.32 o
  -3   5   8      16662.85      16485.88       338.35 o
  -1   5   8       4398.77       4184.03        78.20 o
   1   5   8       1812.09       1689.63        77.10 o
   3   5   8       1504.08       1305.26        98.69 o
   5   5   8      44026.54      44192.87       841.51 o
   7   5   8      41490.45      40373.76       613.76 o
   9   5   8      16094.79      15880.05       309.94 o
  11   5   8       7841.84       7487.29       115.94 o
  13   5   8      18372.27      17846.46       525.41 o
  15   5   8       3542.49       3821.05        92.08 o
  17   5   8        171.61        206.59        63.68 o
  19   5   8      27499.36      27725.44      1253.81 o
  21   5   8        430.28        421.50        58.18 o
  23   5   8       2843.04       3284.62       111.31 o
  25   5   8        107.97         82.98        57.47 o
  27   5   8       4930.41       4891.34       213.00 o
  29   5   8       2253.69       1922.00       161.73 o
  31   5   8         17.39         66.98        55.61 o
 -36   6   8         55.84        107.00        54.90 o
 -34   6   8       2940.59       2696.71       228.46 o
 -32   6   8        150.82        114.23        58.85 o
 -30   6   8       5550.15       5838.10       472.86 o
 -28   6   8        133.63        126.50        73.62 o
 -26   6   8        832.31        866.16        52.09 o
 -24   6   8       3253.04       3577.66       195.20 o
 -22   6   8        635.36        693.09        52.45 o
 -20   6   8        157.64        164.44        47.80 o
 -18   6   8       2093.31       1700.90        60.50 o
 -16   6   8       6128.29       6462.25       283.23 o
 -14   6   8      12878.38      12394.88       406.32 o
 -12   6   8      16508.24      16681.92       476.89 o
 -10   6   8      61365.11      60817.31      1327.87 o
  -8   6   8       5160.25       5102.07       126.12 o
  -6   6   8       1535.80       1430.18        62.80 o
  -4   6   8       8287.79       7865.66       195.87 o
  -2   6   8        337.80        336.29        61.04 o
   0   6   8       3437.59       3106.05        71.07 o
   2   6   8       1745.04       1504.04        69.38 o
   4   6   8      42401.57      40409.19       973.83 o
   6   6   8        129.60        742.85       295.40 o
   8   6   8       1452.05       1571.17        87.50 o
  10   6   8       5580.29       4956.94       165.88 o
  12   6   8        720.38        728.16        67.93 o
  14   6   8       9490.22       9727.01       282.91 o
  16   6   8      10450.66      10763.62       282.22 o
  18   6   8       3387.73       3477.16        96.77 o
  20   6   8        324.76        347.90        53.50 o
  22   6   8        487.79        421.39        53.13 o
  24   6   8       1159.40       1180.48        55.47 o
  26   6   8        369.59        343.02        56.91 o
  28   6   8        901.48        656.94        58.31 o
 -33   7   8        255.18        264.40        55.46 o
 -31   7   8       2050.61       2042.95       237.69 o
 -29   7   8        306.68        319.89        52.82 o
 -27   7   8        590.71        600.99        59.53 o
 -25   7   8         25.64         36.00        51.04 o
 -23   7   8       1354.11       1420.34       104.32 o
 -21   7   8        192.41        225.76        47.45 o
 -19   7   8       1038.75       1099.67        98.20 o
 -17   7   8        361.00        574.66        68.05 o
 -15   7   8         41.23        129.58        58.97 o
 -13   7   8       7244.22       8067.34       264.82 o
 -11   7   8       2036.09       1863.66        65.29 o
  -9   7   8       2489.07       2371.96        62.20 o
  -7   7   8        150.06        193.08        59.73 o
  -5   7   8        228.31        313.38        63.73 o
  -3   7   8        505.75        562.69        61.96 o
  -1   7   8       4999.26       4955.60       123.10 o
   1   7   8       5948.90       5910.02       130.86 o
   3   7   8       8072.17       8548.05       178.64 o
   5   7   8        576.37        644.29        78.90 o
   7   7   8        107.71        157.60        85.10 o
   9   7   8      22166.18      23533.00       685.92 o
  11   7   8       4170.64       4575.95       199.43 o
  13   7   8      10847.69      10739.37       543.64 o
  15   7   8       4955.24       4918.86       237.96 o
  17   7   8        420.76        404.30        61.59 o
  19   7   8         60.86        204.65        59.66 o
  21   7   8        140.15        213.06        54.93 o
  23   7   8        504.66        509.11        55.62 o
  25   7   8       2539.01       2637.02       166.31 o
  27   7   8       3261.46       2955.48       181.56 o
 -32   8   8         23.96         38.31        54.08 o
 -30   8   8       1211.21       1110.10        59.65 o
 -28   8   8          0.28         94.97        55.44 o
 -26   8   8        142.86        221.57        59.46 o
 -24   8   8        378.20        359.45        61.45 o
 -22   8   8       1386.68       1483.19        94.80 o
 -20   8   8         47.22        142.43        60.41 o
 -18   8   8        158.21        202.43        56.18 o
 -16   8   8       1854.42       1995.50       109.27 o
 -14   8   8       1239.57       1091.09        57.73 o
 -12   8   8       7555.86       7766.26       309.04 o
 -10   8   8        272.08        366.71        55.57 o
  -8   8   8       4205.75       4475.58       105.93 o
  -6   8   8       1063.82       1165.29        55.53 o
  -4   8   8         97.57        138.42        58.46 o
  -2   8   8       3168.21       3187.72       119.16 o
   0   8   8      14732.62      15893.27       418.69 o
   2   8   8       4640.19       4482.97       118.08 o
   4   8   8       8938.08       8416.75       139.25 o
   6   8   8         14.30         39.65        66.48 o
   8   8   8       2610.14       2690.78       102.58 o
  10   8   8       7951.33       8325.77       389.05 o
  12   8   8       1344.70       1157.12        81.91 o
  14   8   8        807.91       1000.74        78.92 o
  16   8   8         48.27        105.43        75.34 o
  18   8   8       5014.23       5353.59       215.12 o
  20   8   8       1727.09       1516.09        76.59 o
  22   8   8       3266.83       3230.66       155.08 o
  24   8   8         21.27         81.14        59.18 o
 -29   9   8       1832.29       2050.42       241.14 o
 -27   9   8        108.41         32.34        64.50 o
 -25   9   8       4444.99       5147.37       518.72 o
 -23   9   8        603.95        560.15        79.35 o
 -21   9   8       1001.70       1073.14       140.75 o
 -19   9   8       2731.92       2656.91       220.84 o
 -17   9   8         24.35         72.09        64.37 o
 -15   9   8         30.69         97.04        60.87 o
 -13   9   8        154.74        200.88        56.10 o
 -11   9   8      12053.11      11962.02       543.73 o
  -9   9   8       9269.90      10041.02       307.40 o
  -7   9   8        991.19       1090.18        59.00 o
  -5   9   8       1421.69       1437.51        62.39 o
  -3   9   8        538.58        633.00        72.86 o
  -1   9   8      15196.37      15931.26       603.65 o
   1   9   8         84.48         25.60        52.33 o
   3   9   8        519.19        746.17        77.74 o
   5   9   8       4940.93       5258.10       128.49 o
   7   9   8        419.84        357.90        68.39 o
   9   9   8       8416.83       8553.78       357.66 o
  11   9   8        847.37        665.63        77.47 o
  13   9   8       3445.71       3559.98       320.04 o
  15   9   8        454.54        479.83       120.37 o
  17   9   8        734.14        767.77        85.57 o
  19   9   8        539.25        561.69        86.37 o
  21   9   8       1912.82       1692.41       105.51 o
 -24  10   8         86.73        108.31        64.58 o
 -22  10   8       1558.79       1708.23       191.14 o
 -20  10   8        251.04        245.25        62.66 o
 -18  10   8       2183.31       2103.06       194.42 o
 -16  10   8       3240.11       3113.09       136.74 o
 -14  10   8       3747.16       3915.10       327.34 o
 -12  10   8       2021.62       2211.22        73.07 o
 -10  10   8       3255.20       3591.78       117.56 o
  -8  10   8       1357.40       1490.97        69.77 o
  -6  10   8        621.21        431.36        73.07 o
  -4  10   8       1191.45       1084.95        57.64 o
  -2  10   8       3359.01       3535.44        64.45 o
   0  10   8       4475.63       4482.54       163.07 o
   2  10   8       5431.19       5345.00       150.42 o
   4  10   8      10062.04      11234.95       280.67 o
   6  10   8        433.05        352.60        65.54 o
   8  10   8       1144.14       1596.63       157.96 o
  10  10   8        185.31        369.36        82.82 o
  12  10   8        844.40        899.90        94.85 o
  14  10   8       1671.11       1747.26       235.35 o
  16  10   8       1864.57       1801.03       313.94 o
  18  10   8       2291.91       2061.20        96.03 o
 -19  11   8         51.73        139.96        76.82 o
 -17  11   8       1490.77       1459.81       234.53 o
 -15  11   8        455.36        354.75        69.52 o
 -13  11   8         92.31         35.24       105.72 o
 -11  11   8        285.07        301.99        60.56 o
  -9  11   8       1309.33       1159.01        59.90 o
  -7  11   8        619.31        559.14        55.96 o
  -5  11   8       1233.11       1235.86        61.04 o
  -3  11   8       1252.45       1212.89        63.34 o
  -1  11   8          3.80         43.20        69.53 o
   1  11   8       1052.13        813.70        69.21 o
   3  11   8        227.66        285.31        65.65 o
   5  11   8          1.85         45.35        79.50 o
   7  11   8       3305.77       3099.34        97.47 o
   9  11   8        708.99        723.67       100.01 o
  11  11   8        270.93        198.55       108.53 o
  13  11   8        810.71        774.94       112.91 o
 -10  12   8       1536.75       1477.05       138.11 o
  -8  12   8        419.34        318.65        61.58 o
  -6  12   8        705.16        562.06        54.85 o
  -4  12   8        822.24        673.60        56.68 o
  -2  12   8       1269.34       1286.64       107.80 o
   0  12   8         94.48         82.38        52.39 o
   2  12   8        478.77        366.20        68.27 o
   4  12   8        174.79        132.71        84.99 o
 -41   1   9        279.20        242.60        93.51 o
 -39   1   9       1443.46       1477.46       105.44 o
 -37   1   9        815.11        744.58        63.44 o
 -35   1   9          4.50         20.31        58.24 o
 -33   1   9        398.05        650.55        65.37 o
 -31   1   9       5931.92       6536.67       120.42 o
 -29   1   9         87.82        169.50        59.54 o
 -27   1   9       1320.20       1291.82        56.33 o
 -25   1   9      42770.63      43481.66       594.34 o
 -23   1   9        667.02        713.89        63.73 o
 -21   1   9        144.63        115.78        73.94 o
 -19   1   9       1934.36       1733.17        53.40 o
 -17   1   9        120.47        137.16        54.33 o
 -15   1   9      10936.22      11883.75       172.75 o
 -13   1   9        757.81        932.29        62.76 o
 -11   1   9      31008.31      29411.00       382.23 o
  -9   1   9        162.51         61.25        65.35 o
  -7   1   9      26522.68      25328.92       323.45 o
  -5   1   9     143245.67     141491.97      1927.40 o
  -3   1   9     150100.89     152841.64      3940.41 o
  -1   1   9      49222.64      44143.22       499.31 o
   3   1   9     176690.61     186538.09       646.92 o
   5   1   9       6487.02       6098.99       129.22 o
   7   1   9        147.61        251.50        77.60 o
   9   1   9       3800.37       2718.25        78.67 o
  11   1   9        661.47        534.15        67.64 o
  13   1   9         47.25         74.47        55.78 o
  15   1   9       1783.28       1775.81        64.75 o
  17   1   9      16427.57      15325.23       269.19 o
  19   1   9       1452.26       1593.91        75.26 o
  21   1   9      11567.96      12459.41       423.44 o
  23   1   9       1484.53       1628.41        97.57 o
  25   1   9        667.25        787.56        55.29 o
  27   1   9         28.84         30.98        52.82 o
  29   1   9         30.38         22.36        65.15 o
  31   1   9        798.57        690.71        75.84 o
  33   1   9          5.52         27.95        52.68 o
 -40   2   9         66.58         57.51        51.63 o
 -38   2   9        708.22        762.60        45.43 o
 -36   2   9         22.81         47.21        53.75 o
 -34   2   9       1106.84       1031.70        56.58 o
 -32   2   9          6.31         23.61        71.16 o
 -30   2   9      10480.44      11331.54       293.14 o
 -28   2   9       2492.46       2691.73       112.88 o
 -26   2   9         11.40        166.70        53.80 o
 -24   2   9       2082.08       2070.92        51.24 o
 -22   2   9       7230.50       7894.19        99.53 o
 -20   2   9       3364.46       3889.72        69.22 o
 -18   2   9       6366.63       5981.03        71.20 o
 -16   2   9      96573.87      97539.90      2225.41 o
 -14   2   9      38621.12      39480.08       605.16 o
 -12   2   9      30758.29      30447.72       560.59 o
 -10   2   9      88402.85      82101.03      1577.96 o
  -8   2   9       1482.03       1092.84        69.49 o
  -6   2   9      16620.09      14828.66       168.74 o
  -4   2   9       2069.67       2110.11        92.51 o
   0   2   9      27785.71      27106.26       419.05 o
   2   2   9      48085.85      44309.93      1032.42 o
   4   2   9      33231.35      32426.37       749.09 o
   6   2   9         76.02        259.51        84.65 o
   8   2   9      96299.86      89294.86       976.04 o
  10   2   9      26080.44      27378.19       384.90 o
  12   2   9        449.39        395.21        60.76 o
  14   2   9       6170.38       5195.37       106.19 o
  16   2   9        449.11        506.59        59.71 o
  18   2   9       8381.04       8723.11       255.14 o
  20   2   9      10852.22      10260.85       298.90 o
  22   2   9      16367.33      16439.41       652.74 o
  24   2   9        311.31        273.49        53.58 o
  26   2   9        404.47        430.15        57.52 o
  28   2   9       5823.32       6275.81       344.18 o
  30   2   9       1721.39       1845.01        56.37 o
  32   2   9         92.25         46.46        53.48 o
 -39   3   9         49.30         90.88        49.65 o
 -37   3   9         78.58        165.40        47.87 o
 -35   3   9        390.56        449.16        55.54 o
 -33   3   9       2743.13       2958.89       119.09 o
 -31   3   9          4.95          2.49        44.70 o
 -29   3   9        997.93       1042.97        48.27 o
 -27   3   9       5823.78       6018.40       182.36 o
 -25   3   9        207.71        292.15        47.28 o
 -23   3   9        723.28        678.81        50.78 o
 -21   3   9       5750.13       5133.83       140.49 o
 -19   3   9       3523.13       3105.17        90.30 o
 -17   3   9       8265.45       8091.23       166.13 o
 -15   3   9       9282.81       8988.64       266.70 o
 -13   3   9      88099.86      86718.47      2209.69 o
 -11   3   9     131231.80     137874.95      2946.76 o
  -9   3   9      12748.69      11706.16       257.76 o
  -7   3   9      59912.51      58860.72       636.40 o
  -5   3   9     135833.94     131007.33      1564.48 o
  -3   3   9      32509.95      32298.54       833.84 o
  -1   3   9        532.63        317.66        96.83 o
   1   3   9      35892.74      32586.89       270.99 o
   3   3   9      22611.12      18585.89       154.44 o
   5   3   9      55003.12      53896.10       307.71 o
   7   3   9      25153.68      23797.56       446.28 o
   9   3   9        102.99        248.84        77.70 o
  11   3   9       3681.78       3178.49        93.15 o
  13   3   9      12330.39      12039.54       389.37 o
  15   3   9      18797.51      17627.17       473.30 o
  17   3   9       3669.23       3515.70        68.20 o
  19   3   9      10496.56      11029.70       372.07 o
  21   3   9       1355.24       1641.20        60.77 o
  23   3   9        765.19        822.87        65.15 o
  25   3   9       6307.85       6524.45       260.19 o
  27   3   9       7402.89       7981.40       531.97 o
  29   3   9        824.39        875.79        68.98 o
  31   3   9        198.18        226.87        54.47 o
 -38   4   9        195.50        174.15        49.36 o
 -36   4   9       2219.13       2191.11        82.80 o
 -34   4   9       5873.12       5867.03       189.30 o
 -32   4   9        347.48        427.49        48.79 o
 -30   4   9       4783.07       4804.82       116.47 o
 -28   4   9       8592.75       8672.13       232.35 o
 -26   4   9       1144.97       1242.76        67.80 o
 -24   4   9       4247.85       4515.01       124.64 o
 -22   4   9      12310.32      11807.89       387.64 o
 -20   4   9       3104.26       2561.80        71.89 o
 -18   4   9      18822.32      18326.80       538.05 o
 -16   4   9      13944.75      13532.58       414.19 o
 -14   4   9      12249.24      11760.96       323.45 o
 -12   4   9       6768.46       6730.75       195.12 o
 -10   4   9         61.78        236.33        67.00 o
  -8   4   9      84124.50      83587.14      1384.46 o
  -6   4   9      22227.86      21292.20       332.83 o
  -4   4   9     142884.95     135361.78      3330.64 o
  -2   4   9       3128.69       2293.53        95.98 o
   0   4   9       1211.06       1148.24        79.94 o
   2   4   9      96281.08      94520.05      1660.94 o
   4   4   9      25105.40      26756.62       158.18 o
   6   4   9       6408.35       6156.42       103.74 o
   8   4   9       9987.79       8171.26       117.66 o
  10   4   9      37717.71      36582.93      1047.51 o
  12   4   9       1522.43       1928.36        72.45 o
  14   4   9      19292.00      18661.78       593.10 o
  16   4   9       4117.34       3863.21       117.21 o
  18   4   9      10901.87      11249.41       308.05 o
  20   4   9        243.61        273.04        60.68 o
  22   4   9        569.52        587.44        60.37 o
  24   4   9       5109.53       5216.44       195.46 o
  26   4   9        614.96        624.16        63.15 o
  28   4   9        840.25        824.10        59.16 o
  30   4   9        704.32        655.32        56.77 o
  32   4   9        156.81         87.21        56.46 o
 -37   5   9        817.16        824.45        56.80 o
 -35   5   9       2431.48       2084.59        87.74 o
 -33   5   9        233.24        125.93        48.10 o
 -31   5   9        416.57        431.98        46.44 o
 -29   5   9        503.48        682.80        51.73 o
 -27   5   9       4072.29       4448.63       216.09 o
 -25   5   9       3080.31       3622.89       186.96 o
 -23   5   9         14.84         68.04        55.02 o
 -21   5   9         12.93         29.74        63.42 o
 -19   5   9       2597.53       3167.47       134.09 o
 -17   5   9        231.03        292.52        53.03 o
 -15   5   9      64262.70      65884.91      2168.61 o
 -13   5   9       2274.57       2917.98       188.12 o
 -11   5   9      28196.31      27026.42       673.39 o
  -9   5   9       6054.84       6124.04       116.83 o
  -7   5   9        594.05        541.51        58.25 o
  -5   5   9      15817.14      16627.21       403.31 o
  -3   5   9       1892.20       1874.03        76.51 o
  -1   5   9         69.12        151.96        71.02 o
   1   5   9       1513.96       1547.37        70.74 o
   3   5   9      15553.45      14442.26       309.24 o
   5   5   9       5582.17       5450.09       102.06 o
   7   5   9      45898.66      45296.06      1212.56 o
   9   5   9      25465.08      24847.28       766.25 o
  11   5   9       4853.69       4867.56       105.22 o
  13   5   9        767.75        802.26        58.20 o
  15   5   9        450.47        635.71        55.44 o
  17   5   9       7503.52       7502.74       305.54 o
  19   5   9        588.83        580.08        60.74 o
  21   5   9        367.68        402.19        58.09 o
  23   5   9       1798.91       1713.25        99.80 o
  25   5   9          3.90          3.13        58.84 o
  27   5   9       1340.19       1383.32        60.51 o
  29   5   9        364.02        329.35        57.07 o
 -36   6   9        434.48        456.96        74.91 o
 -34   6   9        646.76        562.56        55.08 o
 -32   6   9         76.78        118.12        52.04 o
 -30   6   9       1105.35       1226.90        49.51 o
 -28   6   9        271.52        224.74        53.65 o
 -26   6   9         13.36        112.41        51.50 o
 -24   6   9       1114.02       1076.01        70.70 o
 -22   6   9       1001.13       1090.86        53.45 o
 -20   6   9       1260.82       1389.23        51.84 o
 -18   6   9       2700.26       2655.01        77.31 o
 -16   6   9       3180.94       3019.05       102.20 o
 -14   6   9        137.68         71.74        54.77 o
 -12   6   9      15938.39      16158.39       534.83 o
 -10   6   9      17327.40      17633.35       405.41 o
  -8   6   9       7080.69       6849.43       147.36 o
  -6   6   9       1240.18       1572.08        64.10 o
  -4   6   9       3347.04       3713.97       135.04 o
  -2   6   9      27110.85      26473.40       559.29 o
   0   6   9       1800.52       1505.72        72.37 o
   2   6   9      20466.97      19417.35       466.24 o
   4   6   9         54.42        148.01        83.95 o
   6   6   9        101.13        359.29       130.26 o
   8   6   9      14138.22      15344.99       675.67 o
  10   6   9        907.76        949.37        87.44 o
  12   6   9       1458.66       1516.28        64.99 o
  14   6   9       1608.76       1567.03        65.66 o
  16   6   9       4633.97       4423.75       126.30 o
  18   6   9        580.16        478.99        58.50 o
  20   6   9        260.81        276.32        55.14 o
  22   6   9       5199.23       5029.72       225.60 o
  24   6   9          2.41         85.95        52.21 o
  26   6   9        964.97        872.10        59.60 o
  28   6   9        237.27        232.17        58.03 o
 -33   7   9        131.81        100.51        53.33 o
 -31   7   9        476.30        471.66        52.55 o
 -29   7   9         30.07         -0.02        53.79 o
 -27   7   9       2314.62       2298.53       194.85 o
 -25   7   9       4520.56       4612.37       351.17 o
 -23   7   9       2168.13       2409.77       127.06 o
 -21   7   9         64.23        129.09        69.50 o
 -19   7   9        371.09        531.54        57.37 o
 -17   7   9       5334.14       5285.17       203.32 o
 -15   7   9       6740.39       6669.96       299.28 o
 -13   7   9       2997.54       3214.55       116.23 o
 -11   7   9        457.76        459.74        61.17 o
  -9   7   9       7898.60       7960.26       193.94 o
  -7   7   9      15238.27      14890.27       335.87 o
  -5   7   9       6166.50       6077.10       182.20 o
  -3   7   9       2713.64       2582.02        65.74 o
  -1   7   9       8826.77       8714.52       114.27 o
   1   7   9         63.00         80.24        59.59 o
   3   7   9      12677.17      13013.56       355.69 o
   5   7   9        338.71        341.54        81.42 o
   7   7   9       5546.87       5541.46       238.18 o
   9   7   9      26480.86      26756.57       564.40 o
  11   7   9         55.64         38.38        75.02 o
  13   7   9       1666.18       1439.30        88.15 o
  15   7   9       1062.34       1038.73        62.53 o
  17   7   9        540.79        604.40        61.30 o
  19   7   9        832.83        964.24        62.10 o
  21   7   9         43.71        135.11        59.28 o
  23   7   9       1286.11       1185.75        70.97 o
  25   7   9         20.32         31.07        52.62 o
  27   7   9         52.31         17.52        54.77 o
 -32   8   9          0.19         34.80        54.61 o
 -30   8   9         16.68         83.12        54.80 o
 -28   8   9       1199.84       1586.97       164.61 o
 -26   8   9        695.85        745.42       121.38 o
 -24   8   9        672.40        646.09        74.81 o
 -22   8   9        556.40        628.48        56.21 o
 -20   8   9        149.03        244.00        60.71 o
 -18   8   9        417.34        608.19        55.54 o
 -16   8   9       4765.90       4597.68       150.76 o
 -14   8   9         29.19         75.97        55.69 o
 -12   8   9       4473.46       4837.39       175.30 o
 -10   8   9       1961.74       2375.81        65.72 o
  -8   8   9       1118.69       1185.04        58.38 o
  -6   8   9       3112.88       3038.83       113.27 o
  -4   8   9        224.54        236.90        69.83 o
  -2   8   9        339.65        394.08        59.91 o
   0   8   9         31.82        112.95        63.97 o
   2   8   9       1545.57       1820.28        65.27 o
   4   8   9         36.30         75.17        70.28 o
   6   8   9        782.89        984.51        81.67 o
   8   8   9       3975.03       4265.56       272.86 o
  10   8   9       7648.45       7621.38       485.43 o
  12   8   9       2257.96       2444.43       200.00 o
  14   8   9        335.31        244.95        81.41 o
  16   8   9         69.25        -26.71        90.12 o
  18   8   9       1505.39       1474.67        95.29 o
  20   8   9        287.44        385.94        66.27 o
  22   8   9       1326.69       1246.67        99.47 o
  24   8   9         68.68         93.94        59.65 o
 -29   9   9        102.37        200.01        60.25 o
 -27   9   9        852.96        801.98        68.02 o
 -25   9   9       2605.09       2174.95       125.79 o
 -23   9   9        186.23        147.96        55.04 o
 -21   9   9       1657.07       2100.91       109.34 o
 -19   9   9        162.46        128.22        83.51 o
 -17   9   9       1592.61       1754.17       113.98 o
 -15   9   9        739.52        700.48        63.22 o
 -13   9   9        515.15        570.14        59.91 o
 -11   9   9        919.93        882.62        61.69 o
  -9   9   9         42.38         48.18        55.08 o
  -7   9   9       4806.11       5019.98        74.66 o
  -5   9   9        566.99        723.87        53.99 o
  -3   9   9       2068.32       2279.15        70.25 o
  -1   9   9      10468.09      11108.87       220.85 o
   1   9   9       1216.03       1591.24        68.19 o
   3   9   9        484.89        547.66        58.40 o
   5   9   9         20.33         92.26        73.40 o
   7   9   9        286.94        277.02        77.47 o
   9   9   9        613.69        610.42        83.79 o
  11   9   9         67.02        116.33        76.41 o
  13   9   9        461.89        315.59        85.16 o
  15   9   9          1.92         23.48        85.75 o
  17   9   9       2339.77       2193.84       100.83 o
  19   9   9        235.09        200.47        96.44 o
  21   9   9       1287.31       1259.13        88.40 o
 -24  10   9        531.24        520.98        61.17 o
 -22  10   9        941.58        937.21        86.26 o
 -20  10   9        313.47        353.23        65.36 o
 -18  10   9       4120.93       4102.77       306.66 o
 -16  10   9       2217.97       2323.35       162.73 o
 -14  10   9        259.39        353.32        62.50 o
 -12  10   9       2632.26       2811.98       209.75 o
 -10  10   9        470.81        539.58        53.00 o
  -8  10   9        199.49        239.39        51.09 o
  -6  10   9       1063.38       1015.30        66.72 o
  -4  10   9        107.53        139.58        55.66 o
  -2  10   9        245.78        240.62        76.41 o
   0  10   9       1485.69       1473.86        75.36 o
   2  10   9        161.56        139.10        64.72 o
   4  10   9        186.23        184.16        80.49 o
   6  10   9        276.25        313.47        98.98 o
   8  10   9       2497.21       2612.96        87.85 o
  10  10   9        313.28        364.79        75.64 o
  12  10   9        696.54        657.61       120.63 o
  14  10   9         18.52         -2.84       152.38 o
  16  10   9         30.63        173.89        80.55 o
  18  10   9        124.54        179.61        86.58 o
 -19  11   9       1739.48       1392.03       192.74 o
 -17  11   9         30.66         83.57        64.12 o
 -15  11   9         42.38        -16.60        66.23 o
 -13  11   9       3311.21       2536.36       129.23 o
 -11  11   9         84.98        177.10        60.93 o
  -9  11   9       1530.67       1814.95       105.43 o
  -7  11   9         38.36         83.20        51.16 o
  -5  11   9        894.50        915.41        55.50 o
  -3  11   9        597.28        489.22        51.83 o
  -1  11   9         41.93         75.71        59.02 o
   1  11   9       2719.44       3108.97       169.27 o
   3  11   9        823.75        804.32        84.68 o
   5  11   9       5858.85       5751.12       197.24 o
   7  11   9         94.72        248.95       105.96 o
   9  11   9       1786.38       1486.47       118.84 o
  11  11   9       3607.87       3315.03       125.80 o
 -10  12   9        122.76         78.10        61.46 o
  -8  12   9        124.91        104.13        52.37 o
  -6  12   9         91.38         92.90        51.34 o
  -4  12   9       2142.12       2011.40       135.47 o
  -2  12   9         17.46         15.84        48.07 o
   0  12   9        145.98        135.62        54.86 o
   2  12   9        763.03        688.24        81.56 o
 -40   0  10       2024.76       2027.78       121.72 o
 -38   0  10        907.62       1151.48        75.60 o
 -36   0  10        249.75        307.63        94.92 o
 -34   0  10       1908.25       2164.27       101.54 o
 -32   0  10       6307.97       6665.12       179.56 o
 -30   0  10      36959.78      39609.03       286.19 o
 -28   0  10       1666.83       1820.00        71.39 o
 -26   0  10       8461.86       8749.58        85.55 o
 -24   0  10       1027.47       1036.72        75.48 o
 -22   0  10      34031.05      32254.29       654.58 o
 -20   0  10       4744.00       4751.08        85.01 o
 -18   0  10     141381.62     147482.44      2328.60 o
 -16   0  10      77576.10      80094.37      1108.97 o
 -14   0  10      45001.91      47310.08       813.13 o
 -12   0  10      22368.08      23728.19       401.32 o
 -10   0  10      36943.04      40136.36       415.66 o
  -6   0  10     142309.69     155641.72      4812.91 o
  -4   0  10       3476.96       5694.38      2184.33 o
  -2   0  10     103491.33     105882.53       579.39 o
   2   0  10       8518.18       8269.72       228.63 o
   4   0  10       5550.23       6809.38       189.28 o
   6   0  10      40412.39      35440.84       694.54 o
   8   0  10     133946.14     133510.70      1550.91 o
  10   0  10      23397.64      24617.24       389.28 o
  12   0  10      13766.09      14378.78       128.61 o
  14   0  10      14052.84      14589.67       447.38 o
  16   0  10        155.81         78.02        80.02 o
  18   0  10       4080.73       3783.55       104.22 o
  20   0  10        729.62        934.43        91.95 o
  22   0  10       2965.66       3035.29       300.48 o
  24   0  10       8811.19       9118.68       662.07 o
  26   0  10         12.91         15.46        70.29 o
  28   0  10       3409.05       3317.29       277.97 o
  30   0  10         84.06         67.77        67.90 o
  32   0  10       1098.06       1005.27       243.83 o
 -41   1  10        193.90        197.56        46.72 o
 -39   1  10        787.33        904.64        48.69 o
 -37   1  10          8.22         79.08        42.99 o
 -35   1  10       2639.42       2938.12        82.75 o
 -33   1  10       1480.74       1924.75        47.76 o
 -31   1  10      15760.45      16028.79       129.94 o
 -29   1  10        303.71        320.76        47.86 o
 -27   1  10       3195.90       3039.48        51.37 o
 -25   1  10       2742.87       2868.29        54.58 o
 -23   1  10        909.09        819.72        50.10 o
 -21   1  10       9618.87       8398.00        63.22 o
 -19   1  10      51952.02      54192.18       710.37 o
 -17   1  10       5693.57       6127.12       392.40 o
 -15   1  10      23166.49      24554.85       377.82 o
 -13   1  10       2294.61       1981.63        97.03 o
 -11   1  10      12186.78      11976.32       181.97 o
  -9   1  10      63127.62      65018.93       756.98 o
  -7   1  10      14472.41      15738.64       225.41 o
  -5   1  10       1868.51       2124.89        83.29 o
  -3   1  10      18068.82      19258.87       218.47 o
  -1   1  10      23872.88      20254.87       353.45 o
   3   1  10       2416.71       2125.44       134.94 o
   5   1  10      62697.65      61246.97       801.01 o
   7   1  10      44765.77      44843.54       323.98 o
   9   1  10      12221.57      11618.74        94.85 o
  11   1  10       6530.46       5718.04        75.70 o
  13   1  10      11371.65       9555.31       190.12 o
  15   1  10       3738.86       3620.77       109.31 o
  17   1  10       6294.64       5949.87       122.11 o
  19   1  10       6240.41       6237.87       207.85 o
  21   1  10       1301.09       1355.77        57.76 o
  23   1  10       2397.84       2623.66       112.84 o
  25   1  10       2425.96       2667.61       117.22 o
  27   1  10       4292.32       4722.11       284.09 o
  29   1  10        344.27        394.15        57.07 o
  31   1  10        219.08        194.24        52.34 o
  33   1  10        468.89        410.76        52.05 o
 -40   2  10       1832.45       1544.40        55.07 o
 -38   2  10       1206.97       1275.78        60.16 o
 -36   2  10       4701.69       4872.59       114.70 o
 -34   2  10        815.88        871.72        45.31 o
 -32   2  10       1930.46       1936.57        52.94 o
 -30   2  10      11849.48      12854.89       198.28 o
 -28   2  10       1874.48       1883.19        49.51 o
 -26   2  10      13613.29      14003.31       299.22 o
 -24   2  10        441.16        521.74        50.82 o
 -22   2  10      16849.65      16226.15       255.93 o
 -20   2  10       2346.17       1878.33        52.50 o
 -18   2  10       1407.73       1626.77        54.90 o
 -16   2  10      67269.77      68204.16      1228.32 o
 -14   2  10       5476.54       6153.27       138.35 o
 -12   2  10      68339.67      62697.80       960.20 o
 -10   2  10        620.50        560.71        60.40 o
  -8   2  10      68724.89      71259.95       799.45 o
  -6   2  10      15781.00      13873.42       107.24 o
  -4   2  10       2290.77       2330.14        88.36 o
  -2   2  10       8639.85       8209.15       151.38 o
   0   2  10       7594.05       6210.40       161.81 o
   2   2  10      33394.74      30899.81       521.19 o
   4   2  10      40689.23      36036.83       742.66 o
   6   2  10      28584.66      26710.25       340.54 o
   8   2  10     121268.01     112565.71      1986.24 o
  10   2  10       4243.55       5134.73       144.43 o
  12   2  10       4796.56       3534.31        73.70 o
  14   2  10       4940.28       5329.18       125.30 o
  16   2  10         26.72         63.94        59.62 o
  18   2  10       5395.11       5215.96       228.74 o
  20   2  10          9.95         79.21        54.87 o
  22   2  10      50067.89      52322.10      2569.42 o
  24   2  10        378.27        503.65        54.47 o
  26   2  10       1948.86       2029.54        99.99 o
  28   2  10      12355.36      11786.16       601.74 o
  30   2  10        787.03        853.61        94.29 o
  32   2  10       2070.06       2008.42        99.06 o
 -39   3  10       1283.42       1182.12       112.67 o
 -37   3  10          5.34         71.90        45.37 o
 -35   3  10       6619.66       6386.20       130.56 o
 -33   3  10       9412.75       8975.22       252.55 o
 -31   3  10         37.87        110.53        46.26 o
 -29   3  10      19300.09      20495.14       455.86 o
 -27   3  10        745.77        775.36        50.15 o
 -25   3  10       8421.39       8692.88       177.30 o
 -23   3  10       3337.79       3276.31        89.21 o
 -21   3  10      25796.67      26179.86       623.53 o
 -19   3  10       5429.64       5221.41       131.36 o
 -17   3  10      31172.27      30045.86       720.39 o
 -15   3  10       1116.52       1005.33        56.70 o
 -13   3  10      77492.97      79427.88      1962.46 o
 -11   3  10      12091.33      11239.60       193.69 o
  -9   3  10      30059.79      28202.40       349.15 o
  -7   3  10     185274.28     194599.34      1536.38 o
  -5   3  10      23319.67      21489.57       276.76 o
  -3   3  10      85097.95      79950.44      1168.96 o
  -1   3  10     138106.98     138525.16       471.33 o
   1   3  10      53383.25      54392.62       426.83 o
   3   3  10      18304.39      16590.84       152.57 o
   5   3  10      42185.91      42303.80      1188.81 o
   7   3  10      10387.07       9607.18       226.06 o
   9   3  10      38974.25      36616.14       745.06 o
  11   3  10      13841.91      13917.85       350.20 o
  13   3  10       9619.88       9449.50       242.27 o
  15   3  10      21204.79      21181.35       617.70 o
  17   3  10         97.26        204.81        60.06 o
  19   3  10       1258.70       1471.20        65.78 o
  21   3  10       1016.63       1042.68        60.65 o
  23   3  10         64.34        140.35        57.56 o
  25   3  10       4974.51       4895.49       247.68 o
  27   3  10       6872.89       6594.34       275.76 o
  29   3  10       1131.26        941.46        63.82 o
  31   3  10       5579.00       4847.16       101.42 o
 -38   4  10       1937.40       1895.27        92.89 o
 -36   4  10         88.13         98.65        49.29 o
 -34   4  10         75.59         78.69        52.31 o
 -32   4  10       2724.04       2881.99       116.37 o
 -30   4  10        996.89        985.25        52.40 o
 -28   4  10         11.60         85.72        47.27 o
 -26   4  10         40.61         60.68        46.52 o
 -24   4  10       6647.37       7197.07       244.12 o
 -22   4  10        136.07        326.47        68.21 o
 -20   4  10       1806.50       1905.09        58.12 o
 -18   4  10       1021.31       1833.87       325.89 o
 -16   4  10       8720.84       9271.84       350.52 o
 -14   4  10      10475.74       9839.59       387.02 o
 -12   4  10        417.46        444.48        55.65 o
 -10   4  10       6571.79       7135.24       137.52 o
  -8   4  10       1314.62       1227.08        67.39 o
  -6   4  10        952.10        869.25        66.48 o
  -4   4  10       1046.40       1075.32        79.89 o
  -2   4  10       8100.00       7818.41       271.25 o
   0   4  10      13718.33      12987.32       160.50 o
   2   4  10       1664.58       2158.34        98.41 o
   4   4  10        481.84        261.96        86.19 o
   6   4  10      26422.99      26287.71       201.06 o
   8   4  10       1072.35       1256.26        71.91 o
  10   4  10        446.11        460.18        73.96 o
  12   4  10        582.20        632.01        67.80 o
  14   4  10          0.57         57.36        64.68 o
  16   4  10        216.37        205.18        62.60 o
  18   4  10       3591.36       3382.80        87.56 o
  20   4  10       1500.61       1608.16       121.22 o
  22   4  10       1552.70       1734.25        63.35 o
  24   4  10       4571.94       4560.21       202.62 o
  26   4  10       1075.40       1185.00        61.20 o
  28   4  10         64.27         90.45        55.57 o
  30   4  10        183.55        238.99        55.47 o
 -37   5  10        247.25        279.80        49.52 o
 -35   5  10       1830.61       1960.22       102.44 o
 -33   5  10       1031.73       1116.60        74.29 o
 -31   5  10        218.67        291.42        49.28 o
 -29   5  10        378.74        467.83        49.79 o
 -27   5  10        349.64        475.78        59.28 o
 -25   5  10        163.14        251.73        48.54 o
 -23   5  10       1768.41       1964.75        54.05 o
 -21   5  10       3742.26       3746.34       179.22 o
 -19   5  10        725.58        854.94        51.69 o
 -17   5  10         34.14         39.02        55.02 o
 -15   5  10      10407.29      10320.51       358.52 o
 -13   5  10       5858.24       5648.34       168.49 o
 -11   5  10        852.37       1049.30        90.17 o
  -9   5  10         15.76         65.43        57.09 o
  -7   5  10      11485.50      10285.56       311.69 o
  -5   5  10      11883.82      11257.31       246.04 o
  -3   5  10      30500.10      30756.89      1028.27 o
  -1   5  10      26824.73      27599.15       728.78 o
   1   5  10       1242.39       1157.77        89.80 o
   3   5  10       6977.48       6787.97       253.59 o
   5   5  10       1351.54        877.13        87.16 o
   7   5  10      38537.49      38992.91       639.30 o
   9   5  10       5820.86       5633.52        98.33 o
  11   5  10       1371.07       1337.28        68.19 o
  13   5  10        866.38       1134.53        57.21 o
  15   5  10        228.39        182.23        67.43 o
  17   5  10       7396.57       7591.43       390.08 o
  19   5  10       2861.21       2729.67       113.96 o
  21   5  10       1676.08       1548.01        84.46 o
  23   5  10         32.01        145.89        58.52 o
  25   5  10         69.35         75.49        55.84 o
  27   5  10        128.96        161.04        55.83 o
  29   5  10        726.12        551.28        59.72 o
 -36   6  10         22.44        141.33        50.89 o
 -34   6  10        752.72        863.13        62.36 o
 -32   6  10       5968.67       5654.88       359.56 o
 -30   6  10         39.68        109.09        51.29 o
 -28   6  10      13928.08      14540.52       725.48 o
 -26   6  10       2649.05       2698.82       187.54 o
 -24   6  10       9975.20       9729.29       453.81 o
 -22   6  10         53.18         78.44        47.17 o
 -20   6  10          5.72        112.22        52.39 o
 -18   6  10         85.29        164.61        48.80 o
 -16   6  10       2887.85       3126.27        80.36 o
 -14   6  10       5245.24       5603.06       207.42 o
 -12   6  10      13663.69      13039.67       429.34 o
 -10   6  10      20161.04      19646.38       425.39 o
  -8   6  10      25747.65      25366.97       502.90 o
  -6   6  10       6589.16       6215.53       155.72 o
  -4   6  10      28307.56      28389.80       870.90 o
  -2   6  10      15357.17      15339.05       297.54 o
   0   6  10        595.51        676.46        69.75 o
   2   6  10       6832.78       7347.31       518.32 o
   4   6  10       6059.16       6250.05       227.79 o
   6   6  10       7781.85       8192.21       379.72 o
   8   6  10         11.40        108.83       133.35 o
  10   6  10      14561.22      15675.77       809.21 o
  12   6  10        481.77        577.25        89.63 o
  14   6  10       7949.35       7801.17       223.37 o
  16   6  10         19.48         13.79        57.19 o
  18   6  10       1744.66       1964.54        91.71 o
  20   6  10       7185.70       7351.97       354.61 o
  22   6  10       1798.32       1754.75        56.32 o
  24   6  10        950.49        653.48        62.66 o
  26   6  10          0.17         -1.01        57.94 o
  28   6  10         26.31         66.02        58.69 o
 -33   7  10       6716.35       6646.50       481.73 o
 -31   7  10        452.10        402.17        51.83 o
 -29   7  10       2217.59       2418.05       186.91 o
 -27   7  10       1443.45       1521.33        54.35 o
 -25   7  10       1469.34       1524.20        63.73 o
 -23   7  10       3289.99       3518.31       212.19 o
 -21   7  10        303.62        526.40        66.41 o
 -19   7  10      35222.11      38005.26      1627.71 o
 -17   7  10         17.31        148.97        63.14 o
 -15   7  10       5520.39       5697.67       239.45 o
 -13   7  10       7973.93       8057.55       290.68 o
 -11   7  10        732.04        813.87        62.28 o
  -9   7  10       4690.40       4940.58       115.27 o
  -7   7  10       5916.01       6133.50       164.00 o
  -5   7  10      13075.76      12737.17       324.70 o
  -3   7  10      11184.19      11309.66       289.73 o
  -1   7  10      16840.80      17460.92       398.37 o
   1   7  10      20473.87      19902.33       531.01 o
   3   7  10        196.66        148.76        85.73 o
   5   7  10      15747.23      16113.02       124.71 o
   7   7  10       6417.47       6507.31       263.81 o
   9   7  10        231.68        138.85        86.12 o
  11   7  10      12584.57      13311.70       837.62 o
  13   7  10         27.85         32.16        81.72 o
  15   7  10      12317.86      12701.06      1070.04 o
  17   7  10       2080.82       2396.08       140.30 o
  19   7  10       7409.59       7657.26       291.06 o
  21   7  10        750.83        751.60        92.60 o
  23   7  10        334.39        313.76        54.58 o
  25   7  10       5708.41       5084.23        92.96 o
 -32   8  10        265.61        331.71        60.93 o
 -30   8  10        803.02        901.57        56.26 o
 -28   8  10       2160.65       2031.39        59.36 o
 -26   8  10         53.77         63.06        57.35 o
 -24   8  10       1621.34       1694.66        68.37 o
 -22   8  10        627.34        681.09        56.67 o
 -20   8  10       3839.04       3972.23       250.55 o
 -18   8  10      15389.17      17394.32       613.71 o
 -16   8  10        578.61        479.37        55.24 o
 -14   8  10        532.75        597.29        70.59 o
 -12   8  10          1.95         68.59        54.59 o
 -10   8  10       8640.73       9278.54       384.27 o
  -8   8  10        638.53        712.00        57.55 o
  -6   8  10       1182.55       1134.49        61.54 o
  -4   8  10        824.96        957.48        63.60 o
  -2   8  10       8998.65       8859.90       169.67 o
   0   8  10       1003.77       1113.05        60.49 o
   2   8  10       5807.20       6386.11       194.03 o
   4   8  10      12651.58      12871.16       333.51 o
   6   8  10      17232.71      18350.89      1074.81 o
   8   8  10        989.44        868.95        97.59 o
  10   8  10       4405.78       4616.52       155.28 o
  12   8  10        404.32        560.40        76.16 o
  14   8  10         12.91        -79.05        79.05 o
  16   8  10       1228.75       1178.93        85.22 o
  18   8  10       1268.38       1624.72       190.34 o
  20   8  10       1168.88       1118.35        84.63 o
  22   8  10        787.51        680.01        64.55 o
  24   8  10       3714.07       3288.42       216.96 o
 -29   9  10         10.71          4.73        62.26 o
 -27   9  10        983.22       1012.26       109.10 o
 -25   9  10        273.55        387.84        62.83 o
 -23   9  10        393.44        455.53        74.16 o
 -21   9  10        395.11        412.52        64.87 o
 -19   9  10       4116.84       4755.43       381.28 o
 -17   9  10       5594.13       6183.32       229.00 o
 -15   9  10       1825.48       1957.48       142.42 o
 -13   9  10        737.60        856.72        63.26 o
 -11   9  10        297.48        258.52        54.94 o
  -9   9  10       2381.82       2141.18        59.04 o
  -7   9  10        112.43        240.48        52.66 o
  -5   9  10         16.05         87.57        50.89 o
  -3   9  10        461.00        522.04        59.28 o
  -1   9  10       3320.43       3582.13       138.21 o
   1   9  10       1235.26       1242.70        59.19 o
   3   9  10       2522.15       2747.30       120.60 o
   5   9  10          1.66        -62.35        88.34 o
   7   9  10        232.36        277.40        83.11 o
   9   9  10          9.90        164.45        83.83 o
  11   9  10        568.56        395.02        75.81 o
  13   9  10        892.06        752.01       103.14 o
  15   9  10        276.16        196.93        83.35 o
  17   9  10         21.37        103.57        81.85 o
  19   9  10        139.19        109.57        74.73 o
  21   9  10        826.58        635.26        83.32 o
 -24  10  10        332.97        411.88        64.90 o
 -22  10  10        601.13        422.56        69.86 o
 -20  10  10       1035.96        706.31        66.23 o
 -18  10  10         35.61          0.39        69.17 o
 -16  10  10       1232.53       1516.96        59.11 o
 -14  10  10          8.75        194.44        58.37 o
 -12  10  10          8.40         31.46        57.83 o
 -10  10  10        521.64        463.85        52.50 o
  -8  10  10        666.80        825.67        55.73 o
  -6  10  10        415.60        386.29        68.35 o
  -4  10  10        439.08        482.94        53.57 o
  -2  10  10        292.35        237.08        67.61 o
   0  10  10       1949.84       2214.20       122.83 o
   2  10  10        447.48        566.21        65.22 o
   4  10  10        103.21        142.78        86.09 o
   6  10  10         33.82        180.84        83.62 o
   8  10  10        121.06        258.20        99.40 o
  10  10  10         75.33        141.52        84.11 o
  12  10  10        565.76        534.87        85.77 o
  14  10  10        553.85        483.72        80.27 o
  16  10  10          2.49         77.76        81.29 o
 -19  11  10       1305.28       1178.52        74.60 o
 -17  11  10        465.23        394.39       102.60 o
 -15  11  10       5775.78       5549.55       163.92 o
 -13  11  10        108.58        182.87        63.66 o
 -11  11  10        686.91        713.57        56.57 o
  -9  11  10          8.70          8.10        62.42 o
  -7  11  10        308.10        413.19        57.66 o
  -5  11  10        110.69        287.11        52.36 o
  -3  11  10       2053.88       1932.06        70.73 o
  -1  11  10        513.88        400.74        66.55 o
   1  11  10       3352.82       3388.79       223.09 o
   3  11  10         58.13         36.03        84.62 o
   5  11  10          4.30         86.67        99.79 o
   7  11  10         72.58         62.24       126.79 o
   9  11  10        118.64        121.13       108.79 o
  11  11  10        166.86        191.05        77.62 o
 -10  12  10       2820.83       2891.18       194.11 o
  -8  12  10       4010.09       3585.65       200.19 o
  -6  12  10       9738.46       7635.33       289.14 o
  -4  12  10        932.22        931.68        81.02 o
  -2  12  10       1909.87       1484.10        64.93 o
   0  12  10        105.05        172.21        47.70 o
   2  12  10       2946.36       2499.97       124.28 o
 -41   1  11         40.70         19.51        48.48 o
 -39   1  11         37.23         50.59        60.50 o
 -37   1  11         51.02         61.41        43.13 o
 -35   1  11       1208.45       1470.43        49.72 o
 -33   1  11        859.45        927.15        46.86 o
 -31   1  11       2147.33       2250.86        50.40 o
 -29   1  11       7430.46       7957.15        75.07 o
 -27   1  11       3720.09       3681.53        52.31 o
 -25   1  11         73.79        154.33        47.57 o
 -23   1  11       2993.66       2911.56        61.75 o
 -21   1  11       3110.87       2744.02        56.91 o
 -19   1  11        105.69        205.96        50.26 o
 -17   1  11       4719.63       4362.87       266.14 o
 -15   1  11      21810.46      22445.64       286.87 o
 -13   1  11      13458.83      13089.12       201.59 o
 -11   1  11       1335.66       1206.42        57.43 o
  -9   1  11     158686.52     159506.19      2215.59 o
  -7   1  11        378.71        373.70        65.38 o
  -5   1  11       6394.28       6839.33       163.73 o
  -3   1  11      54831.73      51807.17       934.80 o
  -1   1  11       8575.75       8036.66       263.94 o
   3   1  11      29199.84      28005.04       505.57 o
   5   1  11         26.47         79.83       116.63 o
   7   1  11       7704.16       6977.06       103.20 o
   9   1  11      25193.06      24012.86       258.09 o
  11   1  11      91238.59      87352.41      1134.36 o
  13   1  11        550.39        731.78        59.25 o
  15   1  11       1950.74       1718.05        61.22 o
  17   1  11      22907.91      22375.57       683.26 o
  19   1  11        153.95        239.78        56.97 o
  21   1  11       5407.79       5681.25       275.60 o
  23   1  11        915.67        882.88        58.50 o
  25   1  11         32.64        128.76        86.15 o
  27   1  11          2.37         43.79        69.43 o
  29   1  11       3055.89       2797.03       239.81 o
  31   1  11       3091.78       2932.88        93.05 o
 -40   2  11        496.13        481.81        76.88 o
 -38   2  11        486.78        414.34        47.45 o
 -36   2  11       5513.65       5678.25       205.68 o
 -34   2  11        153.96        239.89        44.19 o
 -32   2  11       1595.31       1533.61        48.07 o
 -30   2  11       3666.94       3945.72        81.02 o
 -28   2  11         58.87        178.76        46.60 o
 -26   2  11       8933.35       9429.98       223.95 o
 -24   2  11        822.16        619.55        49.16 o
 -22   2  11       6523.26       6047.27       111.56 o
 -20   2  11      15524.06      17265.36       415.90 o
 -18   2  11         67.45         35.96        50.57 o
 -16   2  11      21537.60      21289.34       348.03 o
 -14   2  11      13554.59      14151.88       315.29 o
 -12   2  11      90593.91      86404.72      1000.59 o
 -10   2  11      61001.77      58321.57       883.48 o
  -8   2  11        815.81        560.52        67.00 o
  -6   2  11     230939.30     229212.83       642.92 o
  -4   2  11       5083.14       4804.57        95.57 o
  -2   2  11      12177.58      11364.38       313.57 o
   0   2  11      20494.17      21630.64       957.99 o
   2   2  11      13202.28      11221.98       153.10 o
   4   2  11      39952.17      35401.79       898.64 o
   6   2  11       1066.07       1162.65       105.83 o
   8   2  11      28518.49      28375.97       272.61 o
  10   2  11      25284.34      23936.02       180.23 o
  12   2  11       4163.96       3713.86        76.65 o
  14   2  11        193.15        259.07        66.61 o
  16   2  11       8114.25       8015.98       250.34 o
  18   2  11       2670.22       2829.80        98.33 o
  20   2  11        152.44        102.81        55.52 o
  22   2  11        525.35        700.11        55.01 o
  24   2  11       4065.65       4386.84       231.17 o
  26   2  11       1304.13       1497.40        65.34 o
  28   2  11       2827.26       3041.04       193.23 o
  30   2  11        469.39        443.54        85.87 o
  32   2  11        287.73        269.40        54.03 o
 -39   3  11        589.68        577.29        69.20 o
 -37   3  11          4.31        102.71        47.94 o
 -35   3  11        405.88        441.49        44.99 o
 -33   3  11       5122.42       5084.85       135.98 o
 -31   3  11         32.04        125.13        43.66 o
 -29   3  11      10446.19      10886.59       241.06 o
 -27   3  11       1314.10       1595.77        92.94 o
 -25   3  11       2411.04       2482.50        77.37 o
 -23   3  11       5106.40       4973.37       178.73 o
 -21   3  11      10546.32      10640.08       316.22 o
 -19   3  11       8188.85       7775.98       123.21 o
 -17   3  11       4374.22       4262.91       115.15 o
 -15   3  11      18497.07      18694.42       487.21 o
 -13   3  11      10874.49      10350.49       184.17 o
 -11   3  11         88.28        202.59        56.79 o
  -9   3  11     127264.01     123751.12      2349.68 o
  -7   3  11     112335.36     115294.04      1138.83 o
  -5   3  11       3894.22       3081.43        77.39 o
  -3   3  11      21825.77      22173.28       387.19 o
  -1   3  11       7605.46       7768.50       156.74 o
   1   3  11       4591.19       4211.06       112.77 o
   3   3  11       3725.25       3005.17       162.01 o
   5   3  11      53240.62      52932.81       294.10 o
   7   3  11       3874.02       3796.56       120.22 o
   9   3  11       2172.86       1912.52        76.91 o
  11   3  11      34878.67      35491.00       689.89 o
  13   3  11       1266.67       1213.61        68.15 o
  15   3  11       1522.20       1748.92        68.55 o
  17   3  11       1403.24       1529.93        63.47 o
  19   3  11      13955.81      14725.68       421.86 o
  21   3  11        207.60        228.47        59.36 o
  23   3  11       1153.66       1262.93        60.47 o
  25   3  11        338.74        456.99        58.94 o
  27   3  11       1004.67        900.86        58.62 o
  29   3  11        613.64        676.28        58.35 o
  31   3  11        509.43        567.57        54.31 o
 -38   4  11       2983.02       3091.84       224.40 o
 -36   4  11         38.84         81.75        46.63 o
 -34   4  11        492.17        490.98        44.40 o
 -32   4  11       1117.71       1380.70        50.65 o
 -30   4  11       2761.96       3115.88        99.02 o
 -28   4  11       2052.72       2190.94       102.39 o
 -26   4  11        903.38        811.17        67.87 o
 -24   4  11      10702.15      10880.84       392.70 o
 -22   4  11        960.65       1031.60        54.67 o
 -20   4  11        852.23       1114.62        74.91 o
 -18   4  11      47023.72      48326.41      1759.78 o
 -16   4  11       9531.36       9733.06       347.57 o
 -14   4  11      12460.25      13721.80       492.65 o
 -12   4  11      22822.37      21180.90       485.02 o
 -10   4  11      46013.21      45659.43       777.98 o
  -8   4  11       1664.94       1907.43        69.24 o
  -6   4  11       6891.03       6126.22       117.17 o
  -4   4  11      11111.45      10658.45       374.05 o
  -2   4  11       9263.91      10418.49       318.55 o
   0   4  11     119338.46     114332.65      1445.84 o
   2   4  11       4463.81       3832.24        99.57 o
   4   4  11       7410.33       7573.11       107.05 o
   6   4  11      25752.41      25982.00       146.04 o
   8   4  11       2879.65       2690.86        90.52 o
  10   4  11        261.76        306.05        72.95 o
  12   4  11          4.11         44.68        69.15 o
  14   4  11      20096.74      19557.76       448.47 o
  16   4  11      13777.47      14176.50       340.08 o
  18   4  11       5986.25       5950.10       133.61 o
  20   4  11       5380.62       5565.50       206.47 o
  22   4  11       1652.24       1743.80        62.45 o
  24   4  11        234.27        392.32        60.12 o
  26   4  11       1655.19       1683.98       151.22 o
  28   4  11         36.29         81.57        53.36 o
  30   4  11       2193.06       2250.61       170.08 o
 -37   5  11         77.56         57.97        51.98 o
 -35   5  11        339.33        313.45        52.14 o
 -33   5  11        209.98        181.09        54.16 o
 -31   5  11         46.10         38.87        54.10 o
 -29   5  11        398.70        398.32        48.56 o
 -27   5  11        844.93        739.74        56.00 o
 -25   5  11         90.93        190.62        50.62 o
 -23   5  11      11098.29      11282.49       403.88 o
 -21   5  11         25.63        131.68        49.03 o
 -19   5  11       3805.17       3908.34       170.17 o
 -17   5  11       5653.13       5853.60       227.74 o
 -15   5  11       3484.24       3402.62       135.44 o
 -13   5  11        448.06        469.08        64.64 o
 -11   5  11       2566.35       2693.48        71.84 o
  -9   5  11      69617.38      68182.70      1453.35 o
  -7   5  11       9706.96       8820.08       210.31 o
  -5   5  11       3836.73       4360.95       153.20 o
  -3   5  11        101.36         18.10        69.27 o
  -1   5  11       2603.11       2441.99        74.26 o
   1   5  11       3171.90       2481.67        92.36 o
   3   5  11       2996.25       3062.25        92.72 o
   5   5  11      16600.16      16685.48       518.02 o
   7   5  11      24391.95      23567.68       840.16 o
   9   5  11       1850.18       1644.42        81.37 o
  11   5  11          2.26        110.59        66.34 o
  13   5  11      10711.41      11857.56       289.25 o
  15   5  11       2971.87       3022.72       117.04 o
  17   5  11        757.30        926.47        84.99 o
  19   5  11        720.90        832.02        62.44 o
  21   5  11       6290.80       6160.61       321.83 o
  23   5  11       2560.20       2344.23       103.14 o
  25   5  11       1181.40       1072.13        59.93 o
  27   5  11         55.42        105.99        57.81 o
  29   5  11        242.05        230.40        56.13 o
 -36   6  11       3007.75       2971.76       383.37 o
 -34   6  11        259.64        292.75        49.05 o
 -32   6  11       1833.12       1623.28       138.89 o
 -30   6  11        110.64        107.88        54.73 o
 -28   6  11        875.06       1187.83        75.97 o
 -26   6  11       2197.62       2518.73       104.40 o
 -24   6  11       4812.01       5074.67       309.34 o
 -22   6  11       3756.48       4310.41       205.09 o
 -20   6  11       6145.26       6386.48       234.84 o
 -18   6  11       6446.41       6322.26       319.54 o
 -16   6  11      10087.83      10476.42       402.93 o
 -14   6  11        116.02        160.67        58.03 o
 -12   6  11      13020.96      12734.20       301.17 o
 -10   6  11        115.89        153.55        58.85 o
  -8   6  11         65.50         73.77        57.51 o
  -6   6  11      61515.38      59220.30      1399.06 o
  -4   6  11       3567.86       3516.45       102.76 o
  -2   6  11      18242.69      17788.35       496.90 o
   0   6  11       4731.67       4552.28       112.71 o
   2   6  11       5553.18       5412.99       306.02 o
   4   6  11        316.35        346.78        78.21 o
   6   6  11        226.38        450.59        80.08 o
   8   6  11       6056.80       6379.99       253.12 o
  10   6  11       4811.89       4367.45       153.75 o
  12   6  11       3266.64       3626.16       156.94 o
  14   6  11       7593.17       7962.20       183.12 o
  16   6  11       2804.38       2589.23        94.40 o
  18   6  11        586.19        546.60        54.52 o
  20   6  11        318.72        297.33        53.86 o
  22   6  11       2502.04       2167.91        79.19 o
  24   6  11         89.35         90.49        52.45 o
  26   6  11        311.81        321.94        61.24 o
 -33   7  11        383.27        332.39        52.86 o
 -31   7  11        337.60        351.73        59.98 o
 -29   7  11         52.11        187.02        54.40 o
 -27   7  11        958.02        978.66        49.20 o
 -25   7  11         95.75        132.34        45.95 o
 -23   7  11       3390.60       3673.38       184.47 o
 -21   7  11        589.92        558.97        61.76 o
 -19   7  11       2434.97       2882.47       124.16 o
 -17   7  11      14008.24      14926.26       576.07 o
 -15   7  11      11871.57      11523.40       424.35 o
 -13   7  11        239.42        287.46        59.93 o
 -11   7  11        969.80       1004.95        60.08 o
  -9   7  11      25526.32      25539.04       750.62 o
  -7   7  11       2682.24       2805.04        83.45 o
  -5   7  11       1526.11       1298.97        60.14 o
  -3   7  11       2926.57       2944.20       111.23 o
  -1   7  11       2978.56       3082.29        80.73 o
   1   7  11      13294.78      13493.98       306.95 o
   3   7  11       2803.49       2814.99        89.12 o
   5   7  11       1930.51       1773.95       110.36 o
   7   7  11        102.28        125.68        78.93 o
   9   7  11        194.92        181.97        77.30 o
  11   7  11       5074.46       5764.84       332.46 o
  13   7  11        829.53        780.37        76.01 o
  15   7  11       5126.26       5023.24       145.25 o
  17   7  11       1697.49       1683.53        70.10 o
  19   7  11          7.99        100.25        61.62 o
  21   7  11          1.98        -60.03        60.03 o
  23   7  11       1151.26       1080.57        72.49 o
  25   7  11         16.54         44.29        56.50 o
 -32   8  11        682.12        753.50       128.26 o
 -30   8  11       1030.54        908.95       110.70 o
 -28   8  11        509.34        411.41        61.37 o
 -26   8  11       2912.90       2922.38       333.84 o
 -24   8  11        139.12        181.73        65.49 o
 -22   8  11       1919.55       2325.29       123.21 o
 -20   8  11        113.54        182.53        53.03 o
 -18   8  11        309.81        318.13        81.89 o
 -16   8  11      10045.58      10743.14       478.54 o
 -14   8  11       2158.40       2266.84        99.58 o
 -12   8  11      14827.48      15100.08       581.97 o
 -10   8  11        456.42        596.84        67.17 o
  -8   8  11       1844.74       2009.84        91.25 o
  -6   8  11         54.50         46.56        54.11 o
  -4   8  11      10401.18      11169.16       275.98 o
  -2   8  11        535.77        689.41        63.71 o
   0   8  11        290.39        245.46        59.70 o
   2   8  11       1109.31       1296.05        83.43 o
   4   8  11       6132.02       6610.02       349.48 o
   6   8  11       1593.84       1643.94       188.93 o
   8   8  11      13981.36      14973.53      1081.97 o
  10   8  11         45.59         94.29        75.68 o
  12   8  11       1824.45       1796.10        96.96 o
  14   8  11          6.30         26.45        81.33 o
  16   8  11        495.20        705.10        85.39 o
  18   8  11       1663.32       1797.55        80.85 o
  20   8  11          3.84        142.34        80.74 o
  22   8  11       1443.02       1498.40       255.15 o
 -29   9  11        566.45        569.88        62.33 o
 -27   9  11        514.88        436.65        62.82 o
 -25   9  11        127.80        210.54        63.82 o
 -23   9  11        800.30        714.01        64.37 o
 -21   9  11       5780.01       6095.21       644.55 o
 -19   9  11         35.54        124.46        66.45 o
 -17   9  11        791.24        888.86        57.23 o
 -15   9  11       2989.08       3054.76       170.40 o
 -13   9  11        713.84        764.14        56.07 o
 -11   9  11        193.27        147.97        55.95 o
  -9   9  11        435.49        489.58        53.88 o
  -7   9  11       2156.20       2094.16        69.14 o
  -5   9  11          9.10         83.01        50.96 o
  -3   9  11       1354.28       1562.96        77.18 o
  -1   9  11       1052.43       1150.39        79.80 o
   1   9  11        165.50        181.04        57.38 o
   3   9  11       4853.27       4870.31       168.15 o
   5   9  11        685.93        843.58       160.62 o
   7   9  11       2086.52       2166.69       161.93 o
   9   9  11       1512.99       1827.23       155.36 o
  11   9  11       1675.56       1806.09        89.75 o
  13   9  11        144.43        211.70        77.37 o
  15   9  11        888.07        982.47        86.87 o
  17   9  11       2292.09       2466.04       227.52 o
  19   9  11         29.47        112.36        96.83 o
 -24  10  11        149.08        213.18        73.26 o
 -22  10  11         51.52          7.30        62.33 o
 -20  10  11         14.86        122.16        97.72 o
 -18  10  11          3.01         84.48        56.28 o
 -16  10  11        160.72        204.97        57.90 o
 -14  10  11       2181.53       2083.26       111.76 o
 -12  10  11       1482.54       1712.75       111.64 o
 -10  10  11        299.73        323.11        53.29 o
  -8  10  11         81.99         36.83        51.51 o
  -6  10  11       2393.35       2505.58        80.78 o
  -4  10  11        182.58        272.53        54.79 o
  -2  10  11       1947.20       2129.10        84.01 o
   0  10  11        316.39        331.75        64.36 o
   2  10  11         14.18         64.20        86.14 o
   4  10  11       4942.52       5072.30       124.92 o
   6  10  11       2172.09       1985.95        97.35 o
   8  10  11        933.90       1026.36        87.05 o
  10  10  11        558.29        577.17       110.46 o
  12  10  11          2.12        106.19        83.74 o
  14  10  11         15.90         42.99       119.59 o
  16  10  11        367.07        376.58        83.40 o
 -19  11  11       1562.73       1332.89       128.28 o
 -17  11  11        124.45         82.18        68.08 o
 -15  11  11          7.45          6.64        57.91 o
 -13  11  11          8.26         96.03        66.42 o
 -11  11  11         20.72         66.60        57.52 o
  -9  11  11       1509.35       1422.66        87.47 o
  -7  11  11       1275.42       1133.57        81.08 o
  -5  11  11       1215.18       1167.24        57.68 o
  -3  11  11       2236.38       2127.96        85.96 o
  -1  11  11        364.83        393.01        61.63 o
   1  11  11       3780.92       3750.93       265.95 o
   3  11  11       1217.59       1029.32       114.22 o
   5  11  11       5236.43       3771.19       131.48 o
   7  11  11        402.52        275.45       105.19 o
   9  11  11        193.65        124.93        82.96 o
  11  11  11          1.06         71.25        80.47 o
  -8  12  11         91.55         78.61        61.56 o
  -6  12  11        447.05        389.82        51.71 o
  -4  12  11       1168.60        902.87        56.43 o
  -2  12  11        189.37         97.23        49.75 o
   0  12  11        926.96        955.80        62.71 o
 -40   0  12       1576.06       1400.54        65.56 o
 -38   0  12       1502.05       1337.03       148.54 o
 -36   0  12         20.57         82.80        96.69 o
 -34   0  12       2059.35       2167.41        81.25 o
 -32   0  12         63.07        101.94        65.13 o
 -30   0  12      13141.84      13664.64       132.57 o
 -28   0  12       4095.77       3866.03        73.70 o
 -26   0  12        819.73        814.77        66.06 o
 -24   0  12      84410.91      84302.70       427.03 o
 -22   0  12      70940.99      73257.49       830.23 o
 -20   0  12      66123.88      62935.08      1686.63 o
 -18   0  12      23737.71      25770.43       872.25 o
 -16   0  12      10381.58      11904.13       335.85 o
 -14   0  12      46545.91      42586.49       926.58 o
 -12   0  12      91148.07      79827.55      1166.05 o
 -10   0  12      80968.63      71354.29       933.40 o
  -8   0  12      34533.15      32472.92       973.43 o
  -6   0  12      17098.95      12853.39       417.81 o
  -4   0  12       3880.43       3641.03       183.04 o
  -2   0  12     123531.21     108878.74       542.33 o
   2   0  12      16378.75      16470.30       268.45 o
   6   0  12      41138.65      41646.77       314.64 o
   8   0  12      19757.00      18028.55       196.90 o
  10   0  12      80719.52      76136.05      1160.61 o
  12   0  12      19371.16      19805.72       164.80 o
  14   0  12      98873.85      94400.81      1611.72 o
  16   0  12        744.47        629.27        76.36 o
  18   0  12       6169.87       6063.37       146.06 o
  20   0  12      30224.00      31038.20      1205.95 o
  22   0  12       1698.62       2030.98        85.93 o
  24   0  12       7760.81       9002.05       838.41 o
  26   0  12          3.52         67.59        87.51 o
  28   0  12      11686.70      12025.93      1503.51 o
  30   0  12        176.16        231.18        72.18 o
  32   0  12         47.47        111.10        70.27 o
 -41   1  12         23.74        128.11        55.53 o
 -39   1  12       1129.36       1147.87        48.28 o
 -37   1  12       1899.40       1954.63        48.03 o
 -35   1  12        508.93        379.78        68.80 o
 -33   1  12       1455.63       1537.70        47.25 o
 -31   1  12        375.67        384.70        46.99 o
 -29   1  12      18115.86      18964.03       199.42 o
 -27   1  12        294.20        374.37        46.35 o
 -25   1  12       2418.11       2447.31        51.48 o
 -23   1  12      21816.36      21737.57       320.16 o
 -21   1  12         69.26        198.65        48.93 o
 -19   1  12      38205.50      37040.24       562.38 o
 -17   1  12      11855.08      12609.36       191.58 o
 -15   1  12      43716.62      39860.49       410.58 o
 -13   1  12         25.71       1575.76       335.58 o
 -11   1  12      21016.19      18388.62       203.43 o
  -9   1  12        179.62        320.08        59.90 o
  -7   1  12      13541.00      12857.42       220.13 o
  -5   1  12       6828.89       8826.24       160.11 o
  -3   1  12      52819.91      48533.24      1119.89 o
  -1   1  12      32765.73      25889.55       339.30 o
   3   1  12       1203.94        805.22       116.32 o
   5   1  12      60043.00      57302.55       855.65 o
   7   1  12        148.02         92.82        66.90 o
   9   1  12       2607.47       2532.46        72.25 o
  11   1  12       4337.72       4051.52        74.32 o
  13   1  12       9915.29       9637.20       155.71 o
  15   1  12         23.45         87.61        60.86 o
  17   1  12       1174.36        916.40        57.25 o
  19   1  12      13962.69      14691.56       585.73 o
  21   1  12       2154.65       2214.70       112.39 o
  23   1  12       1864.82       1900.82       124.27 o
  25   1  12          3.00         43.59        52.93 o
  27   1  12        617.56        772.14        69.01 o
  29   1  12        280.93        442.55        56.30 o
  31   1  12        452.82        366.53        69.20 o
 -40   2  12        793.70        649.14        45.17 o
 -38   2  12       1445.81       1255.56        50.53 o
 -36   2  12        322.52        300.02        60.63 o
 -34   2  12        429.71        435.17        45.91 o
 -32   2  12        394.12        456.48        47.13 o
 -30   2  12         52.98         64.15        44.94 o
 -28   2  12       4553.06       4659.61       113.37 o
 -26   2  12      13243.65      13344.56       282.10 o
 -24   2  12       4835.31       4438.41        88.43 o
 -22   2  12         19.10         32.11        51.44 o
 -20   2  12       4378.33       4953.49       117.11 o
 -18   2  12       9606.78      10222.18       185.29 o
 -16   2  12       8434.79       9616.17       143.52 o
 -14   2  12        306.09        505.88        63.25 o
 -12   2  12      28884.26      27909.43       306.84 o
 -10   2  12      49367.35      45261.03       720.65 o
  -8   2  12      14318.96      11889.80       197.04 o
  -6   2  12      14835.39      14147.43       141.90 o
  -4   2  12        425.54        651.77        86.16 o
  -2   2  12      34945.58      33694.88       963.05 o
   0   2  12          9.42         69.73       111.82 o
   2   2  12      24046.13      23237.29       364.65 o
   4   2  12        576.74        337.25       110.55 o
   6   2  12       8139.80       7235.64       218.79 o
   8   2  12      10004.11      10772.74       100.12 o
  10   2  12       1314.30       1344.85        66.41 o
  12   2  12      24469.62      23070.75       291.14 o
  14   2  12        395.65        506.38        62.15 o
  16   2  12       2317.88       2337.40        62.65 o
  18   2  12       2211.55       2171.78        67.69 o
  20   2  12        107.54        172.44        57.69 o
  22   2  12       1269.88       1294.56        64.26 o
  24   2  12        430.77        385.54        55.08 o
  26   2  12        358.00        434.34        54.21 o
  28   2  12       2289.25       2043.05        62.28 o
  30   2  12        399.03        457.20        54.20 o
 -39   3  12        104.79         86.60        48.04 o
 -37   3  12        708.06        701.98        46.80 o
 -35   3  12         84.66         77.93        42.94 o
 -33   3  12        197.80        233.93        46.29 o
 -31   3  12        601.97        547.43        44.42 o
 -29   3  12       1685.02       1399.08        48.60 o
 -27   3  12       4629.47       4573.45       101.29 o
 -25   3  12       1161.29       1120.86        51.48 o
 -23   3  12       3164.26       3709.61       114.77 o
 -21   3  12        380.50        428.18        51.87 o
 -19   3  12       2074.91       2259.95        98.34 o
 -17   3  12       7813.09       6752.18       190.46 o
 -15   3  12      17636.53      17387.52       429.30 o
 -13   3  12       2743.90       2920.33        57.73 o
 -11   3  12      31475.57      33155.56       498.67 o
  -9   3  12      30029.47      29789.54       249.42 o
  -7   3  12      52740.65      55477.71       532.06 o
  -5   3  12       4792.23       5099.09        81.56 o
  -3   3  12       1185.84        981.66        82.80 o
  -1   3  12         15.64        228.38       128.20 o
   1   3  12       1980.59       1716.72        92.85 o
   3   3  12      11522.10      10901.68       188.77 o
   5   3  12       3572.58       3313.90       128.19 o
   7   3  12       1527.74       1402.01       114.33 o
   9   3  12      15084.49      14555.88       232.73 o
  11   3  12       1599.15       1587.48        72.38 o
  13   3  12      11962.85      12090.89       241.55 o
  15   3  12      12843.19      12287.48       187.60 o
  17   3  12      10460.80      11213.94       325.50 o
  19   3  12       2318.70       2358.33        70.55 o
  21   3  12         20.70         40.74        58.51 o
  23   3  12        309.70        342.65        57.13 o
  25   3  12         58.57        140.60        57.52 o
  27   3  12         37.66         48.66        54.41 o
  29   3  12       1001.49        853.30        67.68 o
  31   3  12         67.25        134.67        53.61 o
 -38   4  12       1115.60        887.29        47.53 o
 -36   4  12       1351.85       1233.82        67.94 o
 -34   4  12        369.58        412.25        54.79 o
 -32   4  12       1047.22       1029.09        47.02 o
 -30   4  12       3860.81       4466.75       109.84 o
 -28   4  12         34.71         34.33        46.43 o
 -26   4  12       5308.67       5623.21       173.23 o
 -24   4  12        117.45        208.60        48.82 o
 -22   4  12        733.27        740.77        54.94 o
 -20   4  12       7408.86       7109.53       278.78 o
 -18   4  12        383.03       1361.74       422.33 o
 -16   4  12      63055.72      64657.75      2215.13 o
 -14   4  12       1873.78       2271.35       123.82 o
 -12   4  12      28737.69      28420.72       605.43 o
 -10   4  12        697.49        535.61        57.76 o
  -8   4  12      33213.29      34574.87       545.88 o
  -6   4  12      11139.43       9788.23       152.19 o
  -4   4  12      14138.46      14460.15       428.81 o
  -2   4  12      29815.89      29674.74       837.91 o
   0   4  12       6677.83       7014.16       109.58 o
   2   4  12        694.57        817.18       145.20 o
   4   4  12       7041.37       8081.72       214.08 o
   6   4  12       2577.67       2842.59       160.16 o
   8   4  12      25683.55      25460.03       143.61 o
  10   4  12      18439.52      18732.47       600.90 o
  12   4  12      14205.11      14280.28       280.05 o
  14   4  12        783.37        676.20        66.19 o
  16   4  12       2437.77       2250.97        69.77 o
  18   4  12       3364.65       3610.44       155.11 o
  20   4  12        769.43        852.15        59.65 o
  22   4  12       2711.95       2890.03       125.70 o
  24   4  12         90.79        215.96        59.23 o
  26   4  12        593.83        708.55        57.96 o
  28   4  12          2.65        -13.42        57.50 o
  30   4  12        859.95        690.05        60.17 o
 -37   5  12        612.51        627.01        55.02 o
 -35   5  12       3307.66       3499.60       107.21 o
 -33   5  12       3005.99       3153.15       132.71 o
 -31   5  12       3970.10       4269.50       270.42 o
 -29   5  12        421.06        568.70        52.47 o
 -27   5  12       3754.25       3808.84       108.30 o
 -25   5  12       4518.36       4858.12       213.04 o
 -23   5  12       2278.91       2617.70       150.12 o
 -21   5  12       8285.69       7878.75       219.48 o
 -19   5  12       1435.47       1337.05        61.14 o
 -17   5  12      39307.88      40028.05      1380.82 o
 -15   5  12       6351.88       6570.45       218.53 o
 -13   5  12      93223.23      94440.93      2329.22 o
 -11   5  12      14210.17      13751.91       229.08 o
  -9   5  12       5242.94       5759.19       273.86 o
  -7   5  12        128.98        147.06        57.89 o
  -5   5  12        116.15        138.04        60.46 o
  -3   5  12       6843.13       7256.69       200.11 o
  -1   5  12       2744.02       3106.58        81.63 o
   1   5  12      75882.80      72516.83       765.49 o
   3   5  12      34199.71      33599.81       162.09 o
   5   5  12      24384.93      24603.38       477.39 o
   7   5  12      45319.88      44915.68      1411.32 o
   9   5  12       1104.26       1042.79        85.52 o
  11   5  12       4336.66       4142.81       192.99 o
  13   5  12       4440.91       4654.53       117.31 o
  15   5  12        744.99        865.87       104.80 o
  17   5  12       4824.72       4972.67       300.72 o
  19   5  12        509.02        478.37        61.46 o
  21   5  12       5590.64       5648.75       167.55 o
  23   5  12        225.53        187.12        60.87 o
  25   5  12       3776.36       3598.25       242.48 o
  27   5  12       2132.48       2160.49       226.97 o
 -36   6  12        872.58        651.17        71.11 o
 -34   6  12         21.10         88.69        50.20 o
 -32   6  12        257.62        283.09        53.27 o
 -30   6  12          5.65        106.81        53.19 o
 -28   6  12        256.87        303.99        51.13 o
 -26   6  12       6244.49       6553.21       230.60 o
 -24   6  12       1401.86       1429.62        70.35 o
 -22   6  12       8156.38       8054.50       327.93 o
 -20   6  12      14618.45      16072.10       830.68 o
 -18   6  12       8260.82       8442.21       380.56 o
 -16   6  12       1259.69       1414.03        86.57 o
 -14   6  12       1861.47       2010.69        85.34 o
 -12   6  12       8852.77       8785.26       233.78 o
 -10   6  12      19699.51      19646.83       443.96 o
  -8   6  12      30071.95      29762.73       906.29 o
  -6   6  12       2729.96       2573.31        89.64 o
  -4   6  12      34873.06      34432.40      1196.25 o
  -2   6  12      34022.28      34719.28       858.55 o
   0   6  12        106.38         88.12        66.53 o
   2   6  12      27109.99      27174.99       921.91 o
   4   6  12        869.42        956.84        80.38 o
   6   6  12       2604.90       2406.06        91.74 o
   8   6  12       5138.80       5362.91        93.09 o
  10   6  12      20996.86      22111.32       776.36 o
  12   6  12       2273.82       2270.77       185.47 o
  14   6  12        213.63        345.98       121.52 o
  16   6  12      11398.09      11724.26       472.58 o
  18   6  12        146.00        191.18        57.51 o
  20   6  12       2212.36       2391.88       131.07 o
  22   6  12       1384.85       1490.39        79.12 o
  24   6  12         84.24        123.82        53.72 o
  26   6  12       2800.47       1930.65       170.26 o
 -33   7  12        763.70        817.76        95.26 o
 -31   7  12       1480.26       1335.54        60.25 o
 -29   7  12       1760.37       2065.28       158.09 o
 -27   7  12        787.61        940.23        55.31 o
 -25   7  12         51.20        125.82        55.67 o
 -23   7  12       4154.93       3864.32       194.37 o
 -21   7  12         34.08         85.59        56.30 o
 -19   7  12      14174.44      14922.50       617.55 o
 -17   7  12       1102.44       1185.91        62.34 o
 -15   7  12       2537.47       2512.40       117.78 o
 -13   7  12        584.86        547.96        54.12 o
 -11   7  12        796.27        781.71        57.12 o
  -9   7  12      22350.99      23668.76       679.33 o
  -7   7  12        502.91        698.41        58.02 o
  -5   7  12       6832.52       7171.40       239.52 o
  -3   7  12        200.18        290.34        62.39 o
  -1   7  12       2090.77       2205.91       113.02 o
   1   7  12       4136.52       4047.71       119.78 o
   3   7  12       8758.64       8473.92       332.23 o
   5   7  12       1525.11       1586.69        90.03 o
   7   7  12       1729.00       1742.38       101.56 o
   9   7  12       1364.15       1634.39        89.89 o
  11   7  12        383.62        452.55        83.83 o
  13   7  12       4991.48       4984.65       399.73 o
  15   7  12        771.33        797.51        80.76 o
  17   7  12        411.46        495.37        82.61 o
  19   7  12         27.92        106.15        58.92 o
  21   7  12        282.37        451.58        83.49 o
  23   7  12          6.40         92.18        57.39 o
  25   7  12          8.73        153.99        55.04 o
 -32   8  12       1710.17       1639.15       119.89 o
 -30   8  12         29.27         27.29        52.89 o
 -28   8  12        276.30        176.36        59.81 o
 -26   8  12       1529.39       1831.42       232.67 o
 -24   8  12       3676.49       3744.23       253.12 o
 -22   8  12         98.54         85.52        59.97 o
 -20   8  12       4758.34       5106.66       302.60 o
 -18   8  12         10.99         78.14        53.01 o
 -16   8  12       3829.41       4486.29       170.47 o
 -14   8  12       2125.33       2604.42        82.54 o
 -12   8  12       1219.74       1384.15        62.91 o
 -10   8  12          2.89         77.80        59.29 o
  -8   8  12       1649.91       2059.51        74.35 o
  -6   8  12        196.83        268.57        59.03 o
  -4   8  12       2128.28       2133.04        63.17 o
  -2   8  12       2328.79       2168.09       120.08 o
   0   8  12        942.47       1046.41        66.76 o
   2   8  12         73.88        200.50        79.93 o
   4   8  12      18479.95      19312.69       596.80 o
   6   8  12       2104.17       1901.69        83.36 o
   8   8  12       1207.88       1344.95       134.78 o
  10   8  12       1476.84       1750.67       148.42 o
  12   8  12        564.25        568.59        92.85 o
  14   8  12        273.94        333.62        75.18 o
  16   8  12        264.19        178.30        74.55 o
  18   8  12        548.07        710.64       126.80 o
  20   8  12        608.74        425.44        81.54 o
  22   8  12         34.11        -10.55        72.37 o
 -29   9  12        226.85         90.15        61.15 o
 -27   9  12       2106.57       2398.48       256.32 o
 -25   9  12       2497.99       2565.17        86.52 o
 -23   9  12         27.64         55.01        59.32 o
 -21   9  12         20.24         48.11        63.61 o
 -19   9  12          8.90         55.94        63.47 o
 -17   9  12       1696.24       1967.84       126.87 o
 -15   9  12        368.59        448.25        59.13 o
 -13   9  12      12770.19      13640.20       526.08 o
 -11   9  12       6544.09       6646.14       185.20 o
  -9   9  12       7572.66       8472.11       276.63 o
  -7   9  12       5193.21       5670.74       229.24 o
  -5   9  12          4.08         23.06        52.04 o
  -3   9  12      14889.33      15901.33       492.16 o
  -1   9  12          2.37         42.57        56.29 o
   1   9  12       7836.57       8334.02       321.61 o
   3   9  12        105.47        239.08        83.51 o
   5   9  12       1072.34       1133.83        86.18 o
   7   9  12       2660.47       2469.62       226.12 o
   9   9  12       1498.16       1594.20        83.71 o
  11   9  12       2232.48       2482.04       146.11 o
  13   9  12        446.14        298.54        82.90 o
  15   9  12       9373.59       8961.24       723.78 o
  17   9  12       4371.85       4827.73        95.95 o
  19   9  12        440.06        283.92        84.87 o
 -24  10  12         58.43        100.29        61.34 o
 -22  10  12       1192.56       1127.59        64.12 o
 -20  10  12       1615.02       1557.02        60.27 o
 -18  10  12       2229.30       2271.18       151.31 o
 -16  10  12       1322.40       1378.04       100.07 o
 -14  10  12        907.78        794.40        98.43 o
 -12  10  12       2202.80       2535.88       108.12 o
 -10  10  12        207.05        255.85        51.65 o
  -8  10  12       1819.33       2160.75        59.20 o
  -6  10  12       3395.64       3304.49        97.58 o
  -4  10  12       3148.10       3235.05       126.34 o
  -2  10  12       4239.12       4517.62       171.69 o
   0  10  12       1406.28       1456.20        70.70 o
   2  10  12       1860.22       1797.12        84.39 o
   4  10  12       3293.11       3037.59       169.02 o
   6  10  12        813.10        870.67        98.12 o
   8  10  12        722.08        852.71        87.19 o
  10  10  12       1386.56       1386.67       124.49 o
  12  10  12        214.43        263.91        82.13 o
  14  10  12        716.36        645.25        85.79 o
 -19  11  12         14.73         11.99        60.61 o
 -17  11  12        929.65        832.59        86.86 o
 -15  11  12       1128.65       1200.54        68.86 o
 -13  11  12        367.69        361.38        56.27 o
 -11  11  12       1248.24       1488.64        95.15 o
  -9  11  12         63.08         79.61        64.23 o
  -7  11  12        109.90        138.06        60.56 o
  -5  11  12          3.47         46.63        51.18 o
  -3  11  12         18.71         -0.13        50.13 o
  -1  11  12       2436.22       2233.71       186.57 o
   1  11  12       1518.13       1447.80        82.86 o
   3  11  12       2434.37       2350.61       116.01 o
   5  11  12       1355.92       1007.21        80.40 o
   7  11  12          3.16        -18.84        95.54 o
   9  11  12         24.74          7.07        73.52 o
  -4  12  12       2455.51       1954.78       112.45 o
 -41   1  13       1694.77       1574.11        47.08 o
 -39   1  13        101.23        139.79        48.18 o
 -37   1  13       1791.79       1840.73        51.19 o
 -35   1  13         94.10        182.92        45.27 o
 -33   1  13       3640.71       3702.93        72.64 o
 -31   1  13         65.00        107.31        44.86 o
 -29   1  13       2994.89       3058.00        71.49 o
 -27   1  13        242.24        380.75        47.57 o
 -25   1  13       2881.70       2718.91        53.46 o
 -23   1  13      46490.59      47165.18       771.68 o
 -21   1  13       3262.98       3173.38        55.02 o
 -19   1  13        204.57        490.81        53.33 o
 -17   1  13     105838.77     105635.31      1737.72 o
 -15   1  13      23309.39      23697.58       242.58 o
 -13   1  13      17946.23      16098.21       244.91 o
 -11   1  13       8597.42       7961.18       156.63 o
  -9   1  13      49059.32      46890.14       657.63 o
  -7   1  13       1484.41       1995.61        78.74 o
  -5   1  13       6790.09       7528.58       186.35 o
  -3   1  13      43243.63      42363.50       992.31 o
  -1   1  13        473.08        334.63       185.45 o
   1   1  13       9728.24       9409.75       200.24 o
   3   1  13       1475.67        972.08       120.53 o
   5   1  13        461.10        642.82       211.03 o
   7   1  13       6672.30       6438.37       116.26 o
   9   1  13       6556.63       6605.72        81.65 o
  11   1  13      27182.14      24792.22       173.51 o
  13   1  13      21555.24      21283.45       329.21 o
  15   1  13      20526.25      20329.73       391.11 o
  17   1  13       1246.76       1150.55        62.48 o
  19   1  13        104.46        165.19        59.75 o
  21   1  13      19294.84      18707.54       817.15 o
  23   1  13        162.94        166.83        59.99 o
  25   1  13        250.21        355.67        53.95 o
  27   1  13        401.47        464.04        56.72 o
  29   1  13        683.96        846.56        55.20 o
  31   1  13       1252.37        987.33        72.33 o
 -40   2  13          0.76         34.77        49.94 o
 -38   2  13        277.20        239.69        46.46 o
 -36   2  13         27.72         47.68        47.28 o
 -34   2  13        407.50        533.91        48.01 o
 -32   2  13      28413.46      28963.43       303.34 o
 -30   2  13       1354.34       1373.32        47.64 o
 -28   2  13        294.81        367.58        46.31 o
 -26   2  13       3685.99       4008.72        88.97 o
 -24   2  13       1251.26       1265.83        50.61 o
 -22   2  13      26777.67      27188.13       463.66 o
 -20   2  13       8956.00       9405.75       181.02 o
 -18   2  13         62.69         78.06        50.33 o
 -16   2  13      25014.43      25090.00       381.80 o
 -14   2  13      10539.25      10576.07       161.83 o
 -12   2  13      57250.15      61845.27       838.49 o
 -10   2  13        489.90        358.36        57.60 o
  -8   2  13      33571.75      32349.60       321.65 o
  -6   2  13        501.18        397.81        70.98 o
  -4   2  13      27169.54      26901.19       413.71 o
  -2   2  13      17697.16      18726.26       302.67 o
   0   2  13      32220.71      30876.59      1301.91 o
   2   2  13      13043.85      12126.71       337.15 o
   4   2  13      27963.29      28612.21       961.50 o
   6   2  13        181.34        261.10        96.53 o
   8   2  13        628.25       1007.85        90.05 o
  10   2  13         80.48        134.92        63.50 o
  12   2  13      14534.23      13560.41       280.93 o
  14   2  13        375.82        366.88        68.43 o
  16   2  13         29.00        113.26        58.01 o
  18   2  13       2513.20       2459.45        65.57 o
  20   2  13         54.26        100.98        55.90 o
  22   2  13       3360.07       3133.66       167.58 o
  24   2  13       1892.95       1745.47       128.16 o
  26   2  13       1579.65       1314.33        89.36 o
  28   2  13       1179.95       1353.97        85.87 o
  30   2  13        861.40        903.92       114.30 o
 -39   3  13       1156.75       1256.92        65.78 o
 -37   3  13       1477.23       1433.50        58.07 o
 -35   3  13       2833.53       2750.01       113.23 o
 -33   3  13         32.58         55.01        44.43 o
 -31   3  13        487.78        453.39        45.92 o
 -29   3  13       8998.83       9721.58       301.18 o
 -27   3  13       4718.94       5112.79       132.03 o
 -25   3  13        408.85        474.00        49.93 o
 -23   3  13       1475.71       1595.55        55.18 o
 -21   3  13       3410.75       3897.28       100.20 o
 -19   3  13       1064.68        986.43        56.78 o
 -17   3  13       2555.43       2895.95       111.94 o
 -15   3  13      52293.32      54292.27       693.69 o
 -13   3  13       4014.62       4062.23        67.87 o
 -11   3  13        729.29        748.56        53.65 o
  -9   3  13       1238.48       1004.73        65.81 o
  -7   3  13       2150.99       1577.68        69.16 o
  -5   3  13      44708.22      48643.02       667.56 o
  -3   3  13       1533.55       1984.29       102.36 o
  -1   3  13      29678.99      29031.29       438.59 o
   1   3  13       2062.26       1906.54        89.20 o
   3   3  13         45.98         44.16        78.95 o
   5   3  13       8937.04       8406.50       159.68 o
   7   3  13       4913.08       5215.03       121.44 o
   9   3  13        475.53       1163.62       396.47 o
  11   3  13       1462.47       1443.77        71.32 o
  13   3  13       5470.51       5270.38       133.84 o
  15   3  13       6364.67       6259.33       150.08 o
  17   3  13        954.57       1059.66        62.73 o
  19   3  13        563.88        497.59        61.03 o
  21   3  13        544.20        416.49        60.75 o
  23   3  13        791.60        797.59        57.08 o
  25   3  13       5944.96       5470.13       300.03 o
  27   3  13       1415.73       1462.01        98.61 o
  29   3  13        153.42        209.25        57.79 o
 -38   4  13       2330.99       2186.94       163.42 o
 -36   4  13        393.71        437.19        47.70 o
 -34   4  13       1916.55       2035.09        63.68 o
 -32   4  13         39.36         93.88        44.05 o
 -30   4  13       3445.90       3553.69       108.42 o
 -28   4  13       1296.67       1285.44        58.57 o
 -26   4  13       2946.18       2939.85        80.25 o
 -24   4  13        794.06        695.64        50.78 o
 -22   4  13      15622.93      16444.77       620.44 o
 -20   4  13      21784.99      22751.03       766.41 o
 -18   4  13      55738.74      54886.55      1752.60 o
 -16   4  13        550.69        748.73        54.46 o
 -14   4  13      18532.07      17224.19       267.91 o
 -12   4  13        402.07        501.04        53.55 o
 -10   4  13        475.25        411.92        56.32 o
  -8   4  13        170.72        127.43        57.62 o
  -6   4  13      46717.23      48112.23       659.15 o
  -4   4  13      12148.02      11720.05       333.89 o
  -2   4  13         37.97        128.29       105.74 o
   0   4  13       6521.71       6518.62       180.99 o
   2   4  13      43973.05      42792.50       566.99 o
   4   4  13       1252.70       1347.89        85.54 o
   6   4  13        129.04        103.99        81.49 o
   8   4  13       3708.68       3338.36        89.07 o
  10   4  13        457.52        650.21       104.38 o
  12   4  13       5956.03       5562.84       176.28 o
  14   4  13      10232.58      10022.59       276.54 o
  16   4  13       9860.32       9352.21       320.18 o
  18   4  13       8769.96       9374.44       244.78 o
  20   4  13       1395.64       1156.21        61.74 o
  22   4  13       1290.54       1405.83        62.69 o
  24   4  13        208.43        259.21        71.68 o
  26   4  13       2801.30       2814.41       175.74 o
  28   4  13       7790.58       7239.32       512.80 o
 -37   5  13        598.68        713.82        51.84 o
 -35   5  13       1284.67       1489.12        91.92 o
 -33   5  13        264.42        312.33        63.54 o
 -31   5  13       3713.76       3974.64       203.98 o
 -29   5  13       4599.20       4993.09       230.57 o
 -27   5  13       4680.96       5286.97       211.78 o
 -25   5  13         39.01         84.90        47.32 o
 -23   5  13        751.16        903.08        50.83 o
 -21   5  13      26361.00      26487.16       959.50 o
 -19   5  13        159.64        261.49        52.70 o
 -17   5  13       3150.44       2789.89        73.70 o
 -15   5  13      14218.09      14962.43       513.59 o
 -13   5  13       8719.02       8993.52       186.53 o
 -11   5  13       6775.34       7297.04       159.10 o
  -9   5  13       6735.57       7704.10       167.18 o
  -7   5  13        712.12       1204.82       103.79 o
  -5   5  13      17851.85      17360.39       453.77 o
  -3   5  13         97.18        118.02        75.25 o
  -1   5  13       2318.79       2455.29       162.98 o
   1   5  13       6065.27       6627.35       189.06 o
   3   5  13       1746.08       2027.88        88.53 o
   5   5  13       7901.56       8026.94       110.40 o
   7   5  13       2927.07       2882.74       135.46 o
   9   5  13       9372.50       8742.12       153.97 o
  11   5  13       2172.22       1972.84        83.30 o
  13   5  13        354.07        317.27        71.75 o
  15   5  13       2038.67       2101.99       133.36 o
  17   5  13        178.30        233.96        65.52 o
  19   5  13       1212.71       1089.91        64.61 o
  21   5  13       3716.47       3754.81       226.87 o
  23   5  13          5.57         62.87        60.57 o
  25   5  13       3478.65       2946.52       196.24 o
  27   5  13       3620.15       2856.51       334.15 o
 -36   6  13       1752.19       1679.50       103.25 o
 -34   6  13         34.85         77.35        49.84 o
 -32   6  13      11349.22      11589.06       637.68 o
 -30   6  13          3.26        -13.64        50.84 o
 -28   6  13         44.18         23.08        59.45 o
 -26   6  13       4821.91       5063.84       283.56 o
 -24   6  13       1085.62       1158.31        61.12 o
 -22   6  13        224.05        465.94        78.12 o
 -20   6  13       2443.13       2387.77       110.49 o
 -18   6  13         42.01         81.57        55.57 o
 -16   6  13        463.08        482.51        57.06 o
 -14   6  13       3145.82       2931.86       120.95 o
 -12   6  13       4240.24       4369.36        77.33 o
 -10   6  13       2517.34       2698.15        90.53 o
  -8   6  13       6763.38       6803.69       194.45 o
  -6   6  13       2541.43       2457.37        68.25 o
  -4   6  13        170.38        126.58        72.72 o
  -2   6  13       5045.80       5015.80       141.30 o
   0   6  13        462.87        546.63        92.08 o
   2   6  13        148.24        150.55        85.96 o
   4   6  13         99.63        135.06        77.29 o
   6   6  13          8.00        -20.84        88.08 o
   8   6  13       2152.69       2245.16       120.78 o
  10   6  13       2937.94       3279.58       128.38 o
  12   6  13        484.18        482.24        84.47 o
  14   6  13        575.39        667.14        74.90 o
  16   6  13       2723.33       2973.28       112.29 o
  18   6  13       2581.74       2507.17        73.93 o
  20   6  13        775.70        784.25        55.50 o
  22   6  13         11.95         77.11        54.17 o
  24   6  13       3747.40       3382.20       224.57 o
  26   6  13         59.64         65.66        52.18 o
 -33   7  13         90.06        100.72        51.66 o
 -31   7  13        687.10        675.84        75.03 o
 -29   7  13        976.86        925.70        87.79 o
 -27   7  13        290.54        381.33        52.53 o
 -25   7  13       2836.36       3019.85       114.76 o
 -23   7  13       1002.53       1056.51        56.65 o
 -21   7  13        111.00        189.58        52.68 o
 -19   7  13          4.83         51.50        58.99 o
 -17   7  13      13707.68      14222.79       497.17 o
 -15   7  13       7034.83       7286.34       288.55 o
 -13   7  13        806.34        831.02        56.90 o
 -11   7  13      14046.28      13533.02       304.70 o
  -9   7  13       5900.63       6229.36       275.94 o
  -7   7  13       4665.53       4733.76       128.79 o
  -5   7  13       5613.70       5459.40       129.28 o
  -3   7  13       1535.23       1642.67        66.68 o
  -1   7  13          2.18         82.11        63.29 o
   1   7  13        335.80        230.29        79.51 o
   3   7  13      15265.83      15417.08       314.96 o
   5   7  13        631.95        684.07        79.03 o
   7   7  13          3.74        120.42        78.50 o
   9   7  13       1942.28       2030.41       190.61 o
  11   7  13         19.18          4.19        95.54 o
  13   7  13          0.29        -19.42        72.75 o
  15   7  13       3211.59       3519.37        86.70 o
  17   7  13        950.85        872.57       127.83 o
  19   7  13         71.44         70.97        79.82 o
  21   7  13        745.50        657.80        97.99 o
  23   7  13        103.24        112.00        57.11 o
 -32   8  13        456.73        310.20        54.71 o
 -30   8  13         46.64        179.35        51.96 o
 -28   8  13        171.22        176.31        54.05 o
 -26   8  13       2729.78       2515.02       112.84 o
 -24   8  13        254.25        308.62        53.11 o
 -22   8  13       1181.94       1124.46        95.35 o
 -20   8  13        666.72        757.47        67.34 o
 -18   8  13       2060.80       2041.28        60.93 o
 -16   8  13       6327.54       6668.83       147.68 o
 -14   8  13          1.70         54.49        58.10 o
 -12   8  13        344.60        264.62        56.42 o
 -10   8  13          1.94         53.39        53.15 o
  -8   8  13         22.68        136.05        95.85 o
  -6   8  13       1183.19       1194.68        99.91 o
  -4   8  13        766.51        867.27        63.04 o
  -2   8  13       4746.83       5233.62       140.98 o
   0   8  13        209.09        322.25        62.81 o
   2   8  13       4367.03       4257.14       282.13 o
   4   8  13       6148.19       6585.81       308.04 o
   6   8  13        764.90        703.82        85.95 o
   8   8  13         45.76         20.40        75.02 o
  10   8  13        293.49        429.42        84.20 o
  12   8  13        648.10        719.33        78.81 o
  14   8  13        236.94        276.03       122.29 o
  16   8  13        542.96        599.27        76.06 o
  18   8  13       1243.87       1201.52       111.50 o
  20   8  13       1521.78       1231.34       250.53 o
  22   8  13        112.04        168.85        94.00 o
 -29   9  13          8.31         71.53        62.03 o
 -27   9  13        133.09        145.73        74.76 o
 -25   9  13        109.83         41.99        95.85 o
 -23   9  13       2182.47       2161.85       141.55 o
 -21   9  13        236.13        167.22        55.19 o
 -19   9  13          2.44         44.28        59.71 o
 -17   9  13       2554.18       2900.53       333.58 o
 -15   9  13       1129.94       1226.95        68.91 o
 -13   9  13       3017.64       3087.63       124.56 o
 -11   9  13       3134.67       3298.40       135.17 o
  -9   9  13        100.45         60.07        54.13 o
  -7   9  13        220.96        291.21        52.99 o
  -5   9  13        522.61        582.78        55.38 o
  -3   9  13        931.85        896.16        60.38 o
  -1   9  13        493.39        531.47        58.07 o
   1   9  13       4496.71       4075.95        97.08 o
   3   9  13        882.84        905.55        77.37 o
   5   9  13        271.09        235.09        75.85 o
   7   9  13       1939.04       2002.46       168.61 o
   9   9  13       4099.56       3886.50       332.92 o
  11   9  13       3104.91       2906.01       102.39 o
  13   9  13        403.34        182.15       113.94 o
  15   9  13          9.04         15.99        81.98 o
  17   9  13         43.29         52.87        75.28 o
 -24  10  13        230.94        197.46        61.94 o
 -22  10  13       1403.30       1333.84       195.75 o
 -20  10  13       3678.20       3720.53       116.06 o
 -18  10  13         22.52         78.79        67.50 o
 -16  10  13       1562.50       1742.09       161.08 o
 -14  10  13        138.23        198.80        70.44 o
 -12  10  13        399.47        500.93        63.38 o
 -10  10  13       1162.12       1102.47        69.68 o
  -8  10  13       6274.80       6278.32       276.23 o
  -6  10  13       2401.87       2670.18       112.06 o
  -4  10  13        751.70        704.73        52.28 o
  -2  10  13       3727.41       3716.00       140.73 o
   0  10  13       3010.34       3174.30        99.62 o
   2  10  13        269.33        264.93        82.11 o
   4  10  13       4621.25       4457.84       283.02 o
   6  10  13       1190.53       1102.09        78.77 o
   8  10  13         33.63         68.52        72.43 o
  10  10  13        328.10        410.18        84.29 o
  12  10  13       2847.54       2678.62       385.48 o
  14  10  13        130.32        -33.38        81.99 o
 -19  11  13         61.14         82.51        64.18 o
 -17  11  13         46.14         66.66        68.77 o
 -15  11  13        270.66        244.19        67.95 o
 -13  11  13          1.91         19.87        57.12 o
 -11  11  13        553.23        704.56        90.80 o
  -9  11  13          9.62        114.08        57.44 o
  -7  11  13        425.77        667.38        53.79 o
  -5  11  13       1172.90       1104.33        62.62 o
  -3  11  13        469.78        419.62        52.20 o
  -1  11  13         84.08        167.27        65.83 o
   1  11  13       1315.20       1185.29        78.01 o
   3  11  13        392.88        198.69        84.15 o
   5  11  13        996.60        676.02       141.59 o
   7  11  13         27.06         93.54        74.05 o
 -42   0  14       1537.22       1341.46       105.93 o
 -40   0  14        225.75        342.66        77.82 o
 -38   0  14       7522.04       6983.78        85.48 o
 -36   0  14       4104.59       3929.89       121.51 o
 -34   0  14       9044.30       9365.96       131.75 o
 -32   0  14      30889.15      29671.72       732.43 o
 -30   0  14       4088.87       4767.77       123.46 o
 -28   0  14       2014.09       2134.43        72.34 o
 -26   0  14      24692.83      25868.07       576.51 o
 -24   0  14        379.96        326.75        70.61 o
 -22   0  14       8179.43       8003.54       155.29 o
 -20   0  14       5881.59       6072.57       208.95 o
 -18   0  14      80731.29      80000.06      2819.67 o
 -16   0  14     128409.26     130866.24      2454.08 o
 -14   0  14       6074.08       6766.10       182.66 o
 -12   0  14      55584.66      51801.95      1061.64 o
 -10   0  14       1953.25       1090.54        89.65 o
  -8   0  14      67921.28      62630.12      2155.51 o
  -6   0  14        157.00        102.83        90.08 o
  -4   0  14      43250.76      44551.25       344.59 o
  -2   0  14        201.24        118.05       156.63 o
   2   0  14     141995.19     144065.09       567.31 o
   4   0  14      97984.88      92882.48       440.24 o
   6   0  14      15462.53      12371.54       185.91 o
   8   0  14     142390.47     139630.78       466.59 o
  10   0  14      76888.70      75300.93      1214.03 o
  12   0  14       2005.02       1795.38       114.73 o
  14   0  14       2052.40       1929.74        92.83 o
  16   0  14       1072.62       1198.17        81.37 o
  18   0  14          8.30         62.10        87.20 o
  20   0  14       4050.40       4485.80       305.15 o
  22   0  14      11209.16      11022.48       348.23 o
  24   0  14          3.71         95.06        70.96 o
  26   0  14       1418.63       1597.31       246.41 o
  28   0  14         19.04        202.28        77.63 o
  30   0  14         46.93          7.51        70.63 o
 -41   1  14       1473.46       1109.49        69.27 o
 -39   1  14        330.09        273.29        47.71 o
 -37   1  14       1245.83       1313.71        49.37 o
 -35   1  14       1716.93       1566.36        56.54 o
 -33   1  14       2342.98       2525.99        60.45 o
 -31   1  14       3370.39       3429.72        71.49 o
 -29   1  14        644.02        568.99        48.57 o
 -27   1  14       2515.40       2790.21        51.91 o
 -25   1  14        486.29        496.21        48.86 o
 -23   1  14       7820.54       8074.24       102.18 o
 -21   1  14         30.61        113.79        51.74 o
 -19   1  14      21475.89      21594.77       440.20 o
 -17   1  14      25111.47      23194.55       277.59 o
 -15   1  14       3514.82       3714.41        60.83 o
 -13   1  14        765.39       1567.15       285.28 o
 -11   1  14       6394.67       5739.10        74.15 o
  -9   1  14      65038.92      60605.70      1211.02 o
  -7   1  14      54737.64      52583.48       913.82 o
  -5   1  14       5889.64       5605.06       128.41 o
  -3   1  14       1449.63        748.41       106.61 o
  -1   1  14     122994.91     114683.42       573.03 o
   1   1  14       7864.10       6483.82       139.38 o
   3   1  14      18166.88      17409.09       515.96 o
   5   1  14      52137.21      48050.16      1066.50 o
   7   1  14       5871.16       5598.42       244.04 o
   9   1  14         13.83         55.35        86.41 o
  11   1  14      57541.68      57384.12       238.53 o
  13   1  14      13065.21      12095.62       141.82 o
  15   1  14       1010.24       1189.73        57.41 o
  17   1  14       9322.45       8909.98       179.30 o
  19   1  14         77.05        143.44        59.47 o
  21   1  14       1089.69       1148.23        60.15 o
  23   1  14          1.69         37.52        55.67 o
  25   1  14       4721.93       5029.32       300.55 o
  27   1  14          9.06         12.98        49.86 o
  29   1  14          8.88         78.73        57.20 o
 -40   2  14       1235.47       1161.47       103.84 o
 -38   2  14        115.65        158.71        48.79 o
 -36   2  14        487.62        578.63        64.96 o
 -34   2  14        971.92       1055.16        51.07 o
 -32   2  14       6977.02       7280.29        92.13 o
 -30   2  14       8864.02       8800.88       208.46 o
 -28   2  14       4599.82       4790.72       114.47 o
 -26   2  14       4992.13       5429.07       122.14 o
 -24   2  14       2092.28       2193.95        89.52 o
 -22   2  14      15715.41      15455.05       331.14 o
 -20   2  14        123.86        105.81        51.17 o
 -18   2  14        120.78        192.03        50.14 o
 -16   2  14      65104.85      61216.55       666.94 o
 -14   2  14       6651.14       7076.63       101.79 o
 -12   2  14      15942.83      14795.53       249.21 o
 -10   2  14      71098.80      68983.52      1173.36 o
  -8   2  14       6166.12       5697.45        94.87 o
  -6   2  14       6025.79       5629.36       103.84 o
  -4   2  14      63030.37      54768.72       913.57 o
  -2   2  14      26658.24      26275.27       501.57 o
   0   2  14      38919.70      35933.27       375.16 o
   2   2  14      35502.37      34085.35       655.41 o
   4   2  14       1836.75       1752.09       111.02 o
   6   2  14      19420.28      17741.89       556.20 o
   8   2  14      12492.85      10892.99       429.78 o
  10   2  14      30784.56      28881.64       200.23 o
  12   2  14        222.27        220.50        69.05 o
  14   2  14       4828.92       4746.00        77.74 o
  16   2  14        466.11        674.19        60.00 o
  18   2  14       2154.64       2171.84        77.64 o
  20   2  14       5923.68       5763.58       234.67 o
  22   2  14        100.36         27.39        57.92 o
  24   2  14       4281.89       4367.41       314.54 o
  26   2  14        968.59       1072.73        82.36 o
  28   2  14        257.38        369.74        60.93 o
  30   2  14        396.04        220.67        56.61 o
 -39   3  14        880.36        866.29       100.57 o
 -37   3  14       2135.72       1985.28        88.31 o
 -35   3  14       1683.64       1695.37        53.01 o
 -33   3  14        857.79        854.62        44.94 o
 -31   3  14       1138.85       1229.34        46.43 o
 -29   3  14        144.51        208.02        45.48 o
 -27   3  14         68.69         62.28        45.98 o
 -25   3  14      25139.00      25488.10       814.24 o
 -23   3  14      10634.63      11069.89       298.59 o
 -21   3  14        944.42        904.16        56.06 o
 -19   3  14      14958.99      14129.36       364.02 o
 -17   3  14       2481.25       2528.06        81.10 o
 -15   3  14      16773.66      15471.50       168.21 o
 -13   3  14      15188.02      13099.86       230.90 o
 -11   3  14       4904.24       4530.65       100.17 o
  -9   3  14      16889.69      17456.55       159.76 o
  -7   3  14     149422.48     151996.70       685.97 o
  -5   3  14      24604.16      25641.34       455.22 o
  -3   3  14      74057.81      72105.74      2266.85 o
  -1   3  14      17196.64      16683.87       165.93 o
   1   3  14      52104.09      53295.30      1634.54 o
   3   3  14      21488.79      22034.03       388.97 o
   5   3  14       1217.19        840.87       100.54 o
   7   3  14      13987.29      13490.08       160.53 o
   9   3  14        908.16        927.94        97.08 o
  11   3  14        320.87        528.94        75.35 o
  13   3  14       1777.08       1631.00        68.25 o
  15   3  14       5319.94       5302.72       152.29 o
  17   3  14       1079.26       1259.86        63.13 o
  19   3  14      16338.25      17169.42       413.59 o
  21   3  14       2716.00       2888.36       141.17 o
  23   3  14       8596.96       9404.51       534.86 o
  25   3  14       7370.85       8101.29       541.84 o
  27   3  14       1299.27       1238.12        59.30 o
  29   3  14         55.41         91.59        55.97 o
 -38   4  14        606.73        487.07        49.25 o
 -36   4  14         30.95         80.00        47.62 o
 -34   4  14        910.01       1006.69        54.14 o
 -32   4  14        257.21        305.77        44.71 o
 -30   4  14       2302.05       2247.92        49.73 o
 -28   4  14        906.87        921.08       106.18 o
 -26   4  14        104.65         71.55        50.43 o
 -24   4  14       1513.82       1676.46       109.77 o
 -22   4  14        137.36        215.89        52.88 o
 -20   4  14       5076.05       5631.25       198.10 o
 -18   4  14       4628.31       4736.42       130.52 o
 -16   4  14      14413.36      13845.10       379.90 o
 -14   4  14       7601.99       7160.45       140.08 o
 -12   4  14       6217.37       6821.03       238.58 o
 -10   4  14        194.27        193.86        58.29 o
  -8   4  14       3863.14       3836.47        66.92 o
  -6   4  14          7.36        120.92        62.07 o
  -4   4  14       1101.11        924.03        72.89 o
  -2   4  14      13979.76      12588.67       295.12 o
   0   4  14       1058.34       1035.62        88.65 o
   2   4  14      23401.52      23363.06       627.81 o
   4   4  14        205.68        173.38        93.93 o
   6   4  14       1658.99       1487.66        85.63 o
   8   4  14        286.58        542.42       122.42 o
  10   4  14          0.23         93.68        99.97 o
  12   4  14       1683.47       1957.02       112.31 o
  14   4  14        830.42        784.18        69.15 o
  16   4  14       4721.23       4643.35       176.23 o
  18   4  14       2071.92       2100.88        71.24 o
  20   4  14        121.05         96.85        58.14 o
  22   4  14        835.70        926.56        62.14 o
  24   4  14         93.49        121.14        61.01 o
  26   4  14       1009.51        865.85        59.47 o
  28   4  14          2.12          4.62        56.02 o
 -37   5  14        113.29         28.70        75.17 o
 -35   5  14       7918.96       7212.50       485.32 o
 -33   5  14        226.42        165.31        51.46 o
 -31   5  14        595.94        609.34        47.72 o
 -29   5  14       3736.33       4156.51       185.99 o
 -27   5  14        625.02        690.93        49.50 o
 -25   5  14       1375.79       1451.20        87.74 o
 -23   5  14         35.65         49.53        53.94 o
 -21   5  14      11077.88      11468.48       511.33 o
 -19   5  14        752.37        888.96        51.22 o
 -17   5  14        952.61        930.02        53.17 o
 -15   5  14      25330.99      25781.05       673.38 o
 -13   5  14       2185.93       2343.37        77.18 o
 -11   5  14      87532.85      86961.80      1297.57 o
  -9   5  14       6287.93       6324.80        85.86 o
  -7   5  14        585.61        806.23        60.41 o
  -5   5  14       2620.04       2389.55       101.77 o
  -3   5  14      13197.79      11684.03       267.49 o
  -1   5  14       1288.10       1361.25        88.97 o
   1   5  14      24615.29      25580.43       336.51 o
   3   5  14        282.17        656.52       120.88 o
   5   5  14       3597.89       3430.47        96.55 o
   7   5  14        475.11        513.81        79.92 o
   9   5  14       8498.65       8999.84       273.92 o
  11   5  14       1090.46       1149.20        98.77 o
  13   5  14       3885.88       3931.25       214.16 o
  15   5  14         16.01         79.77        94.56 o
  17   5  14        520.80        559.39        64.54 o
  19   5  14       1178.69       1142.94        86.32 o
  21   5  14        153.46        257.80        61.07 o
  23   5  14       1980.95       1804.02        66.56 o
  25   5  14       3595.80       3448.08       129.33 o
  27   5  14        224.99        255.49        59.41 o
 -36   6  14        254.95        286.16        53.60 o
 -34   6  14       2516.93       2152.44       139.72 o
 -32   6  14       3751.13       3525.84       187.53 o
 -30   6  14       2452.96       2603.92       127.42 o
 -28   6  14        527.39        590.80        52.31 o
 -26   6  14        713.47        906.90        69.42 o
 -24   6  14        796.34        823.16        48.84 o
 -22   6  14       2960.88       3636.70       157.42 o
 -20   6  14       3825.21       3993.89       140.99 o
 -18   6  14        972.69       1017.23        60.43 o
 -16   6  14       1588.36       1761.56        96.96 o
 -14   6  14       5083.39       5144.25       199.43 o
 -12   6  14       3487.28       4152.20       100.40 o
 -10   6  14       7952.80       7757.34       280.77 o
  -8   6  14      19020.59      20481.93       596.12 o
  -6   6  14      10460.49      10522.91       312.73 o
  -4   6  14        115.55        138.33        68.45 o
  -2   6  14      17106.99      17816.11       357.11 o
   0   6  14      18868.92      18863.15       128.63 o
   2   6  14        393.70        471.31        79.05 o
   4   6  14       9979.90      10272.74       290.58 o
   6   6  14       4924.30       4891.58       262.73 o
   8   6  14       8834.05       8711.76       105.27 o
  10   6  14       1545.94       1626.54        89.17 o
  12   6  14        834.93        905.10       106.87 o
  14   6  14      12887.08      13128.54       796.63 o
  16   6  14          6.15        144.88        78.83 o
  18   6  14       5954.17       6937.10       285.76 o
  20   6  14         54.17        155.40        57.46 o
  22   6  14       3117.83       2589.29       120.93 o
  24   6  14         80.69        136.91        55.53 o
 -35   7  14       4842.74       4431.99       394.08 o
 -33   7  14       1204.07       1450.89        81.97 o
 -31   7  14         17.34         79.51        48.82 o
 -29   7  14       3008.66       3265.60       120.19 o
 -27   7  14       1639.72       1704.00       110.84 o
 -25   7  14       3362.21       3583.79       203.75 o
 -23   7  14       1585.70       1553.34       117.17 o
 -21   7  14       5577.33       5974.99       358.76 o
 -19   7  14       5810.98       6048.40       209.19 o
 -17   7  14         89.14        166.69        69.31 o
 -15   7  14       4432.97       4775.84       198.55 o
 -13   7  14       6668.97       7067.31       206.52 o
 -11   7  14       1469.55       1657.29        57.34 o
  -9   7  14         57.82         60.91        60.34 o
  -7   7  14       1752.86       1850.19        71.08 o
  -5   7  14        777.12        841.11        70.94 o
  -3   7  14        269.01        314.58        62.25 o
  -1   7  14       1626.00       1802.51        82.83 o
   1   7  14          9.89         40.84        74.92 o
   3   7  14       6891.89       7209.15       153.01 o
   5   7  14        870.92        889.31        80.42 o
   7   7  14      18233.85      19036.36      1078.66 o
   9   7  14      11448.36      11910.31       488.07 o
  11   7  14         48.83        145.76        72.57 o
  13   7  14       4790.75       5008.99        99.60 o
  15   7  14         45.90         61.51        81.72 o
  17   7  14       6346.89       6133.70       533.70 o
  19   7  14        233.01        313.80        73.66 o
  21   7  14       2120.71       2017.09       168.61 o
  23   7  14       2457.28       2262.93       444.11 o
 -32   8  14        390.68        266.75        57.37 o
 -30   8  14        813.51        765.70        56.21 o
 -28   8  14       4720.95       4997.59       448.75 o
 -26   8  14       1497.86       1753.64       123.51 o
 -24   8  14        775.78        791.87        64.79 o
 -22   8  14       1224.24       1318.35       122.22 o
 -20   8  14      10950.29      11033.52       531.47 o
 -18   8  14        333.07        312.37        53.64 o
 -16   8  14      13967.38      15723.55       782.58 o
 -14   8  14       2202.70       2248.40       157.84 o
 -12   8  14         13.33         11.33        54.45 o
 -10   8  14       4785.97       4976.69       169.44 o
  -8   8  14       3255.83       3137.19       102.03 o
  -6   8  14        142.08        298.23        51.03 o
  -4   8  14       2878.24       3329.44       133.79 o
  -2   8  14       5639.92       5272.09       166.14 o
   0   8  14       4348.82       4215.90       211.50 o
   2   8  14       2445.07       2568.64       111.00 o
   4   8  14       9211.88       9766.74       104.82 o
   6   8  14        318.80        493.49       131.04 o
   8   8  14       1678.00       1693.17       233.82 o
  10   8  14        181.00        184.65        74.22 o
  12   8  14        392.20        321.75        76.27 o
  14   8  14       1558.71       1457.15       129.51 o
  16   8  14       2135.81       2205.82        80.75 o
  18   8  14       2717.51       2622.15       380.07 o
  20   8  14         32.67         65.92        77.41 o
 -29   9  14        115.76        249.23       110.81 o
 -27   9  14        346.43        364.20        63.84 o
 -25   9  14       5245.40       5510.44       375.78 o
 -23   9  14          3.28         77.79        51.41 o
 -21   9  14        539.30        549.82        66.10 o
 -19   9  14        643.48        809.96        76.64 o
 -17   9  14        831.94        935.28        68.19 o
 -15   9  14        397.73        387.73        76.95 o
 -13   9  14       3750.39       3851.78        81.26 o
 -11   9  14        547.99        624.99        58.66 o
  -9   9  14       1069.94       1257.54        55.36 o
  -7   9  14        999.46       1120.35        54.67 o
  -5   9  14       8248.65       8620.05       448.60 o
  -3   9  14        326.46        300.93        58.50 o
  -1   9  14       5847.90       6309.67       272.51 o
   1   9  14       3325.36       3220.94        84.58 o
   3   9  14        276.09        176.88        75.35 o
   5   9  14          0.01        194.00        75.83 o
   7   9  14        151.71         95.10        82.17 o
   9   9  14        107.07         66.86        75.72 o
  11   9  14       2902.78       3025.42       348.96 o
  13   9  14        779.59        639.31        85.45 o
  15   9  14        260.54        201.92       134.38 o
  17   9  14        225.56        260.81        79.79 o
 -24  10  14         20.81         84.91        78.93 o
 -22  10  14        152.60        159.76        60.04 o
 -20  10  14         17.88         53.42        78.52 o
 -18  10  14       1271.64       1293.13        63.49 o
 -16  10  14          8.32         40.92        58.14 o
 -14  10  14        582.24        576.68        72.60 o
 -12  10  14         84.69        149.74        75.50 o
 -10  10  14        466.13        476.82        65.30 o
  -8  10  14       1183.82       1321.99        67.98 o
  -6  10  14         45.36         57.18        52.74 o
  -4  10  14         44.28         96.93        58.94 o
  -2  10  14        315.53        200.88        71.92 o
   0  10  14       1052.79        826.83        75.20 o
   2  10  14        195.94        166.19        76.64 o
   4  10  14       1557.59       1428.34        93.24 o
   6  10  14        114.17        168.72        97.73 o
   8  10  14          1.79         -9.41        81.87 o
  10  10  14        556.35        490.99        76.80 o
  12  10  14        711.00        757.89       106.61 o
 -17  11  14       2542.94       2406.44        89.43 o
 -15  11  14        640.03        723.96        58.31 o
 -13  11  14       1235.20        992.66       126.74 o
 -11  11  14        728.66        800.46        71.32 o
  -9  11  14       3832.35       3937.28       257.38 o
  -7  11  14        674.90        683.96        55.62 o
  -5  11  14        712.56        719.13        54.95 o
  -3  11  14          3.97         20.29        55.51 o
  -1  11  14        609.93        667.24       106.61 o
   1  11  14         38.32         86.01        81.91 o
   3  11  14         13.87         63.87        81.47 o
   5  11  14       2603.34       1880.47       145.72 o
   7  11  14       4066.10       3993.49       623.36 o
 -41   1  15        572.13        487.99        45.30 o
 -39   1  15        109.28         97.00        45.61 o
 -37   1  15       5444.59       5382.98        86.46 o
 -35   1  15        377.53        411.96        44.56 o
 -33   1  15       1137.00       1331.31        47.50 o
 -31   1  15        842.07        919.85        47.86 o
 -29   1  15        353.15        361.46        47.18 o
 -27   1  15       7298.36       7793.69       103.97 o
 -25   1  15       1947.04       2131.44        56.64 o
 -23   1  15      18555.44      18694.62       344.56 o
 -21   1  15        322.14        426.63        49.79 o
 -19   1  15      13661.47      13183.39       246.78 o
 -17   1  15       4098.85       4579.37        53.74 o
 -15   1  15       4623.09       4157.53        72.01 o
 -13   1  15      20649.25      19601.13       329.98 o
 -11   1  15        385.99       1645.39       363.12 o
  -9   1  15         98.42        102.45        53.18 o
  -7   1  15       2253.70       1978.63        72.69 o
  -5   1  15        376.14        469.36        78.98 o
  -3   1  15      21262.76      19856.60       172.76 o
  -1   1  15       8137.00       7498.95       212.25 o
   1   1  15      11657.58      11105.78       161.45 o
   3   1  15       6804.71       6499.76       166.21 o
   5   1  15         12.88         37.02        94.41 o
   7   1  15      58839.04      55926.62       926.12 o
   9   1  15       6595.00       5932.65       106.25 o
  11   1  15      16137.14      15761.71        98.71 o
  13   1  15      13082.74      11918.86       151.49 o
  15   1  15         68.24        149.99        58.55 o
  17   1  15        123.47        239.85        57.12 o
  19   1  15        994.17       1081.11        65.69 o
  21   1  15          7.82         57.64        52.24 o
  23   1  15        232.00        264.46        55.60 o
  25   1  15        365.85        350.07        55.67 o
  27   1  15         16.12         54.00        65.96 o
  29   1  15          7.63         51.19        56.83 o
 -40   2  15        706.99        610.74        74.48 o
 -38   2  15       2530.37       2149.10       109.29 o
 -36   2  15        550.47        632.59        48.11 o
 -34   2  15          0.11         98.99        44.45 o
 -32   2  15       6131.07       5832.49       105.65 o
 -30   2  15       1104.53       1201.62        47.47 o
 -28   2  15        989.74        940.87        47.79 o
 -26   2  15       6980.09       7383.00       161.25 o
 -24   2  15         18.46         41.60        46.63 o
 -22   2  15       3263.08       2947.89        54.32 o
 -20   2  15      10863.60      10944.06       194.58 o
 -18   2  15      40089.67      40147.64      1011.48 o
 -16   2  15       5188.06       5273.17        76.81 o
 -14   2  15      62609.15      62801.75      1013.82 o
 -12   2  15        138.94        141.25        51.16 o
 -10   2  15      12490.43      11514.60       174.11 o
  -8   2  15      59510.02      60767.54       606.15 o
  -6   2  15       6329.52       4915.48        90.91 o
  -4   2  15       2625.03       2541.79        81.50 o
  -2   2  15       7231.09       6826.90       121.42 o
   0   2  15       6071.06       5851.87       200.31 o
   2   2  15        164.01        185.55        94.58 o
   4   2  15      56614.48      54663.23      1645.44 o
   6   2  15      23370.86      22082.95       614.66 o
   8   2  15      15891.30      15026.72       238.82 o
  10   2  15      52695.79      51510.25       242.03 o
  12   2  15        258.18        274.34        63.97 o
  14   2  15       4840.13       5184.04        88.21 o
  16   2  15       2861.37       2508.81        63.18 o
  18   2  15       5276.39       5066.32       232.40 o
  20   2  15       7094.31       7553.75       295.10 o
  22   2  15       1670.11       1855.55        88.29 o
  24   2  15       2840.37       2536.95       175.06 o
  26   2  15        135.48        108.32        57.98 o
  28   2  15       1922.99       1865.42       184.27 o
 -39   3  15          4.99         69.84        44.96 o
 -37   3  15         44.59         32.21        45.04 o
 -35   3  15       5143.80       4914.80       123.22 o
 -33   3  15          3.43         75.47        42.94 o
 -31   3  15        974.08        897.99        45.95 o
 -29   3  15        217.88        151.77        59.08 o
 -27   3  15       1276.82       1426.80        48.48 o
 -25   3  15       4013.02       3828.74        97.29 o
 -23   3  15       8376.80       8656.86       249.94 o
 -21   3  15       8980.84       8224.61       315.01 o
 -19   3  15       1249.60       1296.82        54.51 o
 -17   3  15       2585.09       2538.50        62.76 o
 -15   3  15      15113.11      14860.40       195.22 o
 -13   3  15      13525.16      13005.53       213.03 o
 -11   3  15      52119.83      53164.27       706.38 o
  -9   3  15      47856.12      48444.23       447.27 o
  -7   3  15       4897.62       4627.65        70.39 o
  -5   3  15        167.45        261.90        69.44 o
  -3   3  15       5655.74       5563.64       175.36 o
  -1   3  15        109.10         33.70       102.14 o
   1   3  15        667.06        754.12        78.72 o
   3   3  15      34204.64      32561.06       692.25 o
   5   3  15       7523.42       6654.88       116.56 o
   7   3  15      15428.22      15210.38       213.15 o
   9   3  15        504.01        453.01        93.25 o
  11   3  15       1567.28       1726.68        97.83 o
  13   3  15        163.91        328.80        62.97 o
  15   3  15       2152.72       2325.77        96.17 o
  17   3  15       6765.25       7442.11       321.33 o
  19   3  15       1718.93       1941.32        87.17 o
  21   3  15        131.03         90.25        58.41 o
  23   3  15       2442.77       2178.03        97.72 o
  25   3  15        496.79        425.38        60.16 o
  27   3  15        362.99        223.72        57.73 o
 -38   4  15         51.90         74.72        44.98 o
 -36   4  15       1365.23       1316.41        56.80 o
 -34   4  15       9730.07       9537.99       456.84 o
 -32   4  15        747.80        878.18        47.42 o
 -30   4  15        425.61        501.99        48.55 o
 -28   4  15        619.52        677.47        53.55 o
 -26   4  15        107.87        129.32        48.18 o
 -24   4  15       4752.82       5144.69       178.48 o
 -22   4  15       2902.58       2886.80       165.38 o
 -20   4  15      26245.78      26429.52       706.79 o
 -18   4  15        160.12        239.54        51.83 o
 -16   4  15     102533.09     100311.94      1924.12 o
 -14   4  15        693.11        736.63        61.82 o
 -12   4  15      56450.98      56012.33       685.14 o
 -10   4  15       1603.46       1934.41        68.00 o
  -8   4  15       9206.05       8860.16       124.76 o
  -6   4  15       7661.06       7047.63        76.98 o
  -4   4  15      17795.87      17399.41       178.46 o
  -2   4  15      60656.71      60688.23       295.42 o
   0   4  15       1424.18       1730.62       124.76 o
   2   4  15      36490.05      36013.22       510.89 o
   4   4  15      77498.31      78420.18       838.78 o
   6   4  15       3859.03       4265.03       102.11 o
   8   4  15      25538.59      26831.57       520.88 o
  10   4  15       6186.25       5606.68       195.22 o
  12   4  15       8680.84       8515.71       122.20 o
  14   4  15       2179.18       2152.04        98.33 o
  16   4  15       7461.38       7354.36       255.81 o
  18   4  15         68.68        150.02        61.32 o
  20   4  15        277.45        260.51        59.01 o
  22   4  15       5063.31       5037.29       236.27 o
  24   4  15        694.96        819.58        63.85 o
  26   4  15        120.40        178.42        58.39 o
 -37   5  15        312.06        280.57        46.29 o
 -35   5  15       3768.18       3605.59       416.08 o
 -33   5  15        558.71        643.50        55.79 o
 -31   5  15         17.87        171.14        46.03 o
 -29   5  15        223.77        188.29        46.47 o
 -27   5  15        331.94        439.40        66.52 o
 -25   5  15       6221.25       6105.40       225.86 o
 -23   5  15      14992.69      15118.82       616.19 o
 -21   5  15        466.46        637.06        51.55 o
 -19   5  15         14.41         59.52        50.70 o
 -17   5  15         21.22         57.77        49.49 o
 -15   5  15          5.58         -1.52        57.10 o
 -13   5  15      19058.20      19686.94       252.27 o
 -11   5  15      18100.89      18188.28       328.13 o
  -9   5  15      22756.56      21658.25       375.00 o
  -7   5  15        671.51        522.12        63.55 o
  -5   5  15       1529.18       1942.86       172.94 o
  -3   5  15       5399.54       4847.85       166.86 o
  -1   5  15       1452.90       1611.31        91.09 o
   1   5  15        678.51        792.17       125.90 o
   3   5  15        507.17        836.88        84.98 o
   5   5  15       1563.63       1516.22       160.38 o
   7   5  15       6250.87       6329.69       156.49 o
   9   5  15       1472.43       1597.19        90.61 o
  11   5  15        191.93        290.09        77.70 o
  13   5  15         89.86         90.61        72.09 o
  15   5  15       2083.19       2166.10       161.93 o
  17   5  15       1358.08       1270.54        95.77 o
  19   5  15        708.92        647.67        66.52 o
  21   5  15       2656.60       2388.61       198.12 o
  23   5  15        119.13        169.92        61.26 o
  25   5  15        706.81        651.68        63.73 o
 -36   6  15         47.82         -7.85        52.11 o
 -34   6  15         25.62         50.18        50.28 o
 -32   6  15         73.18         49.35        48.86 o
 -30   6  15         18.14        101.77        50.41 o
 -28   6  15          8.84          4.22        52.80 o
 -26   6  15        492.82        627.41        79.66 o
 -24   6  15        454.75        578.35        63.01 o
 -22   6  15        796.83        894.73        50.56 o
 -20   6  15        388.35        534.79        50.15 o
 -18   6  15       1615.32       1816.96        77.31 o
 -16   6  15       5908.18       5877.66       222.54 o
 -14   6  15       3808.18       3906.95       145.56 o
 -12   6  15          2.86         78.11        62.92 o
 -10   6  15      10510.98       9464.89       375.35 o
  -8   6  15        876.29       1149.82        58.69 o
  -6   6  15        816.78        943.44        64.15 o
  -4   6  15         53.14         90.70        75.52 o
  -2   6  15        671.04        748.52        86.81 o
   0   6  15       3381.53       3500.97        98.08 o
   2   6  15       4699.77       4409.13        99.20 o
   4   6  15      10005.20       9392.56       384.81 o
   6   6  15        243.03        281.05        95.42 o
   8   6  15       3907.14       4087.59       112.82 o
  10   6  15       5650.50       5903.94       531.53 o
  12   6  15         13.18         34.78        81.35 o
  14   6  15       2525.43       2822.09       170.43 o
  16   6  15        359.38        439.43        83.46 o
  18   6  15          3.00        192.83       141.96 o
  20   6  15       4658.28       4893.86       638.27 o
  22   6  15         52.72        184.96        60.76 o
  24   6  15        790.85        679.64        56.39 o
 -33   7  15        297.72        285.17        47.65 o
 -31   7  15        590.20        422.53        75.51 o
 -29   7  15        112.13         51.77        53.33 o
 -27   7  15        484.24        525.77        49.88 o
 -25   7  15         82.95        124.98        54.90 o
 -23   7  15        371.54        352.60        54.12 o
 -21   7  15         44.86        152.04        61.29 o
 -19   7  15          2.46         -4.78        55.79 o
 -17   7  15        765.71        797.77       100.75 o
 -15   7  15          9.33        172.09        59.93 o
 -13   7  15       4138.01       4228.15       124.56 o
 -11   7  15         95.87        144.42        61.37 o
  -9   7  15       2649.42       2877.34       117.74 o
  -7   7  15       2372.95       2712.06        72.97 o
  -5   7  15       4970.65       5194.57       192.43 o
  -3   7  15      16413.35      16120.57       313.62 o
  -1   7  15       4761.10       5300.50       110.91 o
   1   7  15       1253.76       1065.53        81.89 o
   3   7  15       3818.11       3321.89       248.80 o
   5   7  15         80.45        220.81        74.96 o
   7   7  15        161.91        154.83        75.49 o
   9   7  15          9.92         -6.68        82.27 o
  11   7  15        489.30        419.80        75.51 o
  13   7  15       5537.80       5625.22       517.34 o
  15   7  15       1865.98       1670.15        80.96 o
  17   7  15         64.27        168.16       100.43 o
  19   7  15        423.92        517.79        83.46 o
  21   7  15        889.64        648.90        92.98 o
 -32   8  15        260.37        306.26        49.77 o
 -30   8  15        513.51        536.68        73.15 o
 -28   8  15        476.43        544.14        67.87 o
 -26   8  15       1452.44       1560.53       148.96 o
 -24   8  15       4519.90       4855.05       330.08 o
 -22   8  15        182.77        180.14        52.52 o
 -20   8  15         40.44        181.27        57.13 o
 -18   8  15        156.02        240.36        56.94 o
 -16   8  15       1057.13       1039.71       113.82 o
 -14   8  15       1176.57       1186.45        62.67 o
 -12   8  15       2176.53       1967.49        70.47 o
 -10   8  15        371.25        337.02        58.68 o
  -8   8  15        147.31        237.70        55.39 o
  -6   8  15       1749.79       1802.83        75.59 o
  -4   8  15       1003.54       1215.11        56.19 o
  -2   8  15        363.63        575.70        64.07 o
   0   8  15        495.12        518.92        76.09 o
   2   8  15         36.43         67.31        94.50 o
   4   8  15       4285.74       4514.95       444.47 o
   6   8  15       1529.15       1487.73        79.17 o
   8   8  15        321.57        447.67       139.91 o
  10   8  15       2157.00       2543.30       303.15 o
  12   8  15        618.94        774.52       126.03 o
  14   8  15       4466.70       5060.68       161.32 o
  16   8  15        127.70        193.23       134.38 o
  18   8  15        344.40        317.16       142.10 o
  20   8  15        771.09        686.26       114.84 o
 -29   9  15        431.28        455.12        69.45 o
 -27   9  15        476.77        610.75        64.17 o
 -25   9  15        115.41        150.91        60.67 o
 -23   9  15       2323.20       2076.67       218.64 o
 -21   9  15         12.50        129.53        60.06 o
 -19   9  15       7563.97       7683.18       401.93 o
 -17   9  15        435.79        319.28        60.34 o
 -15   9  15        147.34        117.51        64.49 o
 -13   9  15        311.94        352.19        56.17 o
 -11   9  15        198.33        253.38        67.15 o
  -9   9  15       8426.58       9042.24       291.73 o
  -7   9  15       1248.10       1338.73        63.26 o
  -5   9  15        240.74        209.54        49.84 o
  -3   9  15         39.04         48.07        63.29 o
  -1   9  15       1004.99        871.42        77.20 o
   1   9  15       2584.77       2764.96        84.75 o
   3   9  15       1641.59       1581.59        86.23 o
   5   9  15       5853.91       5558.65       439.38 o
   7   9  15        757.83        958.81       163.45 o
   9   9  15        137.45         97.52        72.43 o
  11   9  15        947.96        968.47       143.39 o
  13   9  15        576.75        553.70        76.65 o
  15   9  15         40.13        225.67        78.83 o
  17   9  15          1.16          8.97        75.72 o
 -24  10  15        674.47        536.80        65.96 o
 -22  10  15          0.00        100.80        60.18 o
 -20  10  15        775.23        867.94       121.28 o
 -18  10  15       1783.69       1923.93       168.71 o
 -16  10  15         62.12         92.02        64.81 o
 -14  10  15       2760.06       2758.32       105.07 o
 -12  10  15          0.91         -7.35        75.27 o
 -10  10  15       2328.24       2214.84       133.71 o
  -8  10  15         77.60        110.86        50.97 o
  -6  10  15       4562.58       4426.41       146.16 o
  -4  10  15         51.13        192.25        55.18 o
  -2  10  15        260.90        219.05        60.76 o
   0  10  15        146.23         98.38        73.37 o
   2  10  15         40.21         29.19       148.52 o
   4  10  15        417.11        416.15        90.27 o
   6  10  15        679.86        764.94        82.89 o
   8  10  15        319.23        219.62        84.72 o
  10  10  15        467.55        430.57        84.95 o
  12  10  15          1.60         28.86        74.56 o
 -17  11  15       1086.42        801.73        74.00 o
 -15  11  15       1426.27       1621.69        68.41 o
 -13  11  15        945.27        756.99        68.51 o
 -11  11  15       1839.11       1556.85       108.00 o
  -9  11  15        424.33        352.90        52.07 o
  -7  11  15       1084.22       1079.54        57.77 o
  -5  11  15        131.87        147.03        52.48 o
  -3  11  15       2577.60       2796.51       176.64 o
  -1  11  15       3339.17       2985.36       307.22 o
   1  11  15        455.97        242.53       106.22 o
   3  11  15       3329.03       2920.33        89.75 o
   5  11  15        133.53         49.16        74.51 o
 -42   0  16         57.65        161.07        69.92 o
 -40   0  16       1413.67       1525.94       194.45 o
 -38   0  16        794.22        780.57        62.88 o
 -36   0  16       9967.87      10205.95       144.53 o
 -34   0  16       2921.76       2944.92       131.18 o
 -32   0  16          8.32         93.70        60.23 o
 -30   0  16      41031.54      43503.65      1154.09 o
 -28   0  16        328.94        365.06        67.90 o
 -26   0  16      52660.75      54559.95      2095.32 o
 -24   0  16      29340.49      27591.83       887.03 o
 -22   0  16       5006.33       5616.99       186.07 o
 -20   0  16      22195.13      22594.68       715.61 o
 -18   0  16      11256.25      14367.54       324.49 o
 -16   0  16        626.52        576.88        68.60 o
 -14   0  16      10182.94      10458.20       231.65 o
 -12   0  16     152606.11     146050.09      5956.62 o
 -10   0  16        137.50        374.50        77.89 o
  -8   0  16      21790.86      21439.43       712.54 o
  -6   0  16       2680.50       3743.21       157.99 o
  -4   0  16      74365.70      70887.69       386.68 o
  -2   0  16      20141.14      19552.97       263.07 o
   2   0  16      72029.70      71381.50       394.21 o
   4   0  16      17264.81      17186.78       206.07 o
   6   0  16       6960.11       6759.22       154.22 o
   8   0  16       8197.05       7634.90       158.35 o
  10   0  16       3317.51       2924.17       120.16 o
  12   0  16      32408.37      31701.62       272.56 o
  14   0  16       1617.91       1541.56        91.74 o
  16   0  16       1740.54       1684.25       180.83 o
  18   0  16      36552.30      38884.45      1561.06 o
  20   0  16       5948.16       6056.08       327.59 o
  22   0  16       9222.20       8827.91       653.30 o
  24   0  16       5869.06       6218.69       102.35 o
  26   0  16       1523.85       1700.19       183.52 o
  28   0  16       2961.53       2339.61        93.86 o
 -41   1  16        361.67        366.30        43.97 o
 -39   1  16       1251.20       1291.59        45.67 o
 -37   1  16          3.81        192.80        43.25 o
 -35   1  16       4176.07       4018.53        58.26 o
 -33   1  16       1663.83       1790.59        53.66 o
 -31   1  16      12350.12      12515.46       160.94 o
 -29   1  16        152.51        211.56        49.45 o
 -27   1  16      12034.01      12210.35       165.01 o
 -25   1  16       7462.34       7555.23       120.83 o
 -23   1  16       3355.19       3391.11        84.20 o
 -21   1  16      39027.40      38882.40      1041.40 o
 -19   1  16        993.00        923.42        49.42 o
 -17   1  16      70981.52      68452.40       943.29 o
 -15   1  16        351.43        383.42        49.49 o
 -13   1  16       5226.55       5167.11       109.99 o
 -11   1  16       8802.66       8590.01       191.30 o
  -9   1  16        254.04       1767.88       369.37 o
  -7   1  16       2168.57       1178.45        71.55 o
  -5   1  16       9362.93       8374.06       220.42 o
  -3   1  16      71370.18      64870.53       633.00 o
  -1   1  16        372.63        261.31       157.66 o
   1   1  16         18.13         16.08        88.03 o
   3   1  16      39896.51      37465.66      1280.67 o
   5   1  16       2691.37       2926.43       102.60 o
   7   1  16      10552.48       9826.67       130.70 o
   9   1  16       2550.47       2191.73       101.79 o
  11   1  16      21769.31      21420.14       143.76 o
  13   1  16       8812.19       8657.69       109.48 o
  15   1  16        866.34        667.84        60.76 o
  17   1  16      15933.81      16636.00       528.58 o
  19   1  16        447.46        677.62        59.46 o
  21   1  16       4010.07       3584.00       136.77 o
  23   1  16       2038.94       2379.25       186.98 o
  25   1  16         12.75         84.94        56.27 o
  27   1  16        827.00        932.52        57.23 o
  29   1  16          7.40         40.24        53.51 o
 -40   2  16        368.29        320.95        50.35 o
 -38   2  16        450.59        599.47        46.90 o
 -36   2  16        675.99        750.83        53.80 o
 -34   2  16        205.82        338.42        46.97 o
 -32   2  16       1986.61       1968.65        47.26 o
 -30   2  16         37.39        123.18        46.76 o
 -28   2  16        354.60        394.94        47.47 o
 -26   2  16      11312.54      10997.10       214.14 o
 -24   2  16       5770.64       5326.80        65.84 o
 -22   2  16       2020.09       1929.43        51.82 o
 -20   2  16       1264.69       1359.62        52.83 o
 -18   2  16       1887.34       1842.05        49.88 o
 -16   2  16       3293.29       3176.74        59.90 o
 -14   2  16       4143.15       4446.14        70.63 o
 -12   2  16      49489.83      49145.10       899.16 o
 -10   2  16        448.58        489.22        50.67 o
  -8   2  16       3847.73       3740.97        68.28 o
  -6   2  16       2801.97       2335.00        77.50 o
  -4   2  16      11490.46      10356.67       106.03 o
  -2   2  16        302.75         89.11        92.88 o
   0   2  16      27599.52      26047.45       319.63 o
   2   2  16      15522.46      14647.72       165.43 o
   4   2  16      26209.70      24248.59       882.86 o
   6   2  16       1978.64       2016.09       101.12 o
   8   2  16       9814.52       9532.02       254.57 o
  10   2  16         12.64        108.92        83.09 o
  12   2  16       1624.62       1443.14        84.49 o
  14   2  16       8449.79       8255.20       235.35 o
  16   2  16        112.26        236.76        56.86 o
  18   2  16         13.72         66.42        53.49 o
  20   2  16       4774.27       5177.52       268.51 o
  22   2  16       3750.88       4381.97       317.53 o
  24   2  16       3345.54       3265.60       122.97 o
  26   2  16       1818.51       1569.17        98.64 o
  28   2  16         58.57        121.51        57.11 o
 -39   3  16          0.46         57.02        46.85 o
 -37   3  16        353.30        540.47        49.30 o
 -35   3  16       2151.30       2164.23       125.45 o
 -33   3  16       4836.52       5100.14       172.71 o
 -31   3  16        106.05        207.91        44.07 o
 -29   3  16         37.82         11.85        47.19 o
 -27   3  16      22390.98      22665.05       674.49 o
 -25   3  16       7007.66       6988.10       181.34 o
 -23   3  16        415.10        424.95        61.10 o
 -21   3  16        213.39        294.21        52.11 o
 -19   3  16       9208.94       8718.03       175.87 o
 -17   3  16       4503.62       4576.40        56.97 o
 -15   3  16       8949.62       8568.95       135.66 o
 -13   3  16       6904.87       7046.40       123.75 o
 -11   3  16      22457.94      22583.67       200.15 o
  -9   3  16      27275.78      26197.83       187.78 o
  -7   3  16      18608.68      17192.48       222.84 o
  -5   3  16        240.94        315.74        70.73 o
  -3   3  16       2710.50       2430.98       107.60 o
  -1   3  16        451.99        550.43       103.37 o
   1   3  16        449.67        503.67        74.27 o
   3   3  16       4801.10       5042.14        88.03 o
   5   3  16       2872.26       2629.12        97.96 o
   7   3  16          2.14          8.09        98.80 o
   9   3  16        767.61        812.34        95.23 o
  11   3  16        900.31       1052.53        92.39 o
  13   3  16       5047.34       5314.75       104.38 o
  15   3  16       2213.94       2461.35        80.87 o
  17   3  16       2029.18       2278.39       125.35 o
  19   3  16        583.76        552.16        62.31 o
  21   3  16        478.97        612.74        68.93 o
  23   3  16        785.58        629.40        60.72 o
  25   3  16       3507.04       3742.02       250.85 o
  27   3  16          7.07          2.39        56.83 o
 -40   4  16       2127.27       1721.16        67.85 o
 -38   4  16       1290.48       1142.81        55.33 o
 -36   4  16        606.47        492.02        45.49 o
 -34   4  16       2353.35       2490.73       117.55 o
 -32   4  16        856.90       1005.70        63.64 o
 -30   4  16       2914.70       2850.38       104.04 o
 -28   4  16       1082.48       1133.17        52.19 o
 -26   4  16       2227.64       2345.31        92.84 o
 -24   4  16       1200.57       1216.38        80.33 o
 -22   4  16       1626.57       1854.34        52.79 o
 -20   4  16       3459.22       3487.69       121.32 o
 -18   4  16       4206.56       4045.53       105.72 o
 -16   4  16       5033.27       4353.02        79.65 o
 -14   4  16      56765.71      56167.55      1014.47 o
 -12   4  16      21592.44      22350.93       201.10 o
 -10   4  16      28993.25      27620.64       236.26 o
  -8   4  16       4491.87       4281.12        75.56 o
  -6   4  16       7105.35       6810.14        76.40 o
  -4   4  16       4169.51       4463.42       102.87 o
  -2   4  16       8298.15       7786.50       132.64 o
   0   4  16      38532.08      37691.17       564.32 o
   2   4  16       5222.08       5001.88        98.96 o
   4   4  16      24395.91      22522.97       185.52 o
   6   4  16      25302.56      26190.40       256.86 o
   8   4  16      12587.10      12339.48       192.58 o
  10   4  16       8281.54       8600.97       130.63 o
  12   4  16       2543.71       2838.88       102.66 o
  14   4  16        196.96        188.12        93.27 o
  16   4  16       7177.58       7609.75       113.20 o
  18   4  16        855.53        808.27        63.44 o
  20   4  16       5364.28       5545.21       183.76 o
  22   4  16        574.08        617.23        61.69 o
  24   4  16       3061.52       2341.15       107.53 o
  26   4  16         15.16        100.86        57.33 o
 -37   5  16       1592.66       1539.17       154.30 o
 -35   5  16        174.18        280.71        51.89 o
 -33   5  16      12175.76      12627.08       687.46 o
 -31   5  16        667.67        634.51        56.17 o
 -29   5  16       3569.14       3962.10       207.04 o
 -27   5  16      20992.40      22316.29      1019.32 o
 -25   5  16        656.25        692.79        48.47 o
 -23   5  16       7058.53       7573.35       326.19 o
 -21   5  16       2440.48       2316.11        88.68 o
 -19   5  16       1484.80       1929.52        90.55 o
 -17   5  16       5337.85       5120.37       156.62 o
 -15   5  16       7115.43       7421.82       159.98 o
 -13   5  16       3691.39       3662.77        93.51 o
 -11   5  16       4549.95       4168.24       111.34 o
  -9   5  16      64928.63      64446.92      1327.40 o
  -7   5  16      75303.38      75629.60      1352.42 o
  -5   5  16      63234.72      60410.59       905.55 o
  -3   5  16      29070.69      26362.29       604.72 o
  -1   5  16      33728.09      34162.71       798.68 o
   1   5  16       8101.58       8510.10       119.46 o
   3   5  16         96.54        194.79        81.63 o
   5   5  16       5729.92       6350.90       321.19 o
   7   5  16        177.75        218.09        83.26 o
   9   5  16       3402.57       3729.62        89.42 o
  11   5  16      14530.42      15686.13       665.10 o
  13   5  16      14496.83      15059.63       963.45 o
  15   5  16      11216.04      12860.95      1244.23 o
  17   5  16       2659.31       2818.72       214.93 o
  19   5  16        245.49        295.20        86.71 o
  21   5  16       4262.14       4686.52       329.59 o
  23   5  16       2113.68       2103.92       292.25 o
  25   5  16        404.20        319.95        74.21 o
 -36   6  16         30.07         50.76        52.82 o
 -34   6  16        377.89        366.43        45.74 o
 -32   6  16        143.31        190.76        60.92 o
 -30   6  16       1139.19       1103.95        78.63 o
 -28   6  16       4749.06       4797.15       285.87 o
 -26   6  16       1515.80       1865.57       152.92 o
 -24   6  16       6335.59       6655.72       295.86 o
 -22   6  16        617.46        637.98        50.41 o
 -20   6  16        169.85        188.03        58.14 o
 -18   6  16       1816.21       1914.20       120.37 o
 -16   6  16        283.41        239.33        64.00 o
 -14   6  16        271.57        295.74        64.46 o
 -12   6  16       5668.28       5806.82       187.66 o
 -10   6  16        254.20        330.24        54.18 o
  -8   6  16       2421.05       2351.58        64.63 o
  -6   6  16         84.98        163.46        58.17 o
  -4   6  16       1210.38       1093.69        74.82 o
  -2   6  16       2893.56       3224.52        90.54 o
   0   6  16       6115.23       6006.05       286.84 o
   2   6  16       3370.49       3524.05        85.82 o
   4   6  16         62.43        200.54        84.04 o
   6   6  16       4161.66       4192.68        97.88 o
   8   6  16         17.76        160.08        76.35 o
  10   6  16       3156.31       3536.54       249.55 o
  12   6  16        950.44       1026.04        77.15 o
  14   6  16       4223.58       4906.22       432.11 o
  16   6  16        425.26        409.90        80.51 o
  18   6  16        951.83        999.54        77.34 o
  20   6  16       5312.95       5270.28       264.29 o
  22   6  16        717.62        574.79        68.99 o
  24   6  16       1099.19       1147.95        74.88 o
 -33   7  16        140.49        116.62        49.37 o
 -31   7  16        782.63        786.65        55.62 o
 -29   7  16       2547.07       2483.56       165.90 o
 -27   7  16        633.85        649.85        56.83 o
 -25   7  16          2.08         99.93        46.07 o
 -23   7  16        565.00        628.81        54.10 o
 -21   7  16        186.34        238.10        54.29 o
 -19   7  16       3903.27       4386.67       150.29 o
 -17   7  16       1792.30       2053.90       119.59 o
 -15   7  16       3483.36       3763.79       127.37 o
 -13   7  16       3474.37       3570.92       152.66 o
 -11   7  16       6152.70       6356.75       202.22 o
  -9   7  16        836.47        815.37        55.55 o
  -7   7  16       1909.03       1961.39        69.66 o
  -5   7  16       5312.83       5396.39       129.82 o
  -3   7  16         19.26         -5.41       116.45 o
  -1   7  16        473.17        398.04        78.85 o
   1   7  16        817.91       1107.24        80.94 o
   3   7  16      17533.23      17342.94       845.16 o
   5   7  16        329.44        332.24        91.30 o
   7   7  16       4204.33       4370.30       227.58 o
   9   7  16        201.69        167.10        80.60 o
  11   7  16       1187.76       1149.49        97.23 o
  13   7  16         11.06        148.11        73.42 o
  15   7  16       5457.43       6301.20      1029.49 o
  17   7  16       5986.61       6413.99      1216.72 o
  19   7  16        151.87        170.25        81.95 o
  21   7  16       1296.95       1058.81       217.34 o
 -32   8  16          3.58         68.05        53.67 o
 -30   8  16        592.70        634.28        57.43 o
 -28   8  16       1030.16       1010.90        56.03 o
 -26   8  16         43.97         45.28        53.03 o
 -24   8  16        663.33        730.45        54.21 o
 -22   8  16          5.83         73.58        52.47 o
 -20   8  16        105.68        172.69        68.88 o
 -18   8  16        315.54        418.36        73.76 o
 -16   8  16        328.09        448.92        59.82 o
 -14   8  16       8108.68       9312.60       271.85 o
 -12   8  16        832.87        871.18        74.87 o
 -10   8  16       3820.53       3926.55       116.31 o
  -8   8  16       6215.75       6182.43       152.68 o
  -6   8  16          0.90         84.60        52.69 o
  -4   8  16       4160.16       4347.38        85.67 o
  -2   8  16        281.11        536.27       206.65 o
   0   8  16       2432.84       2637.05        85.73 o
   2   8  16       1432.05       1444.16        78.80 o
   4   8  16        688.67        904.67        85.43 o
   6   8  16       2696.58       2573.54        83.00 o
   8   8  16         61.23        150.89        81.20 o
  10   8  16       4698.65       4532.88       293.31 o
  12   8  16       2553.07       2613.27       133.38 o
  14   8  16        510.38        545.47        93.88 o
  16   8  16        663.16        737.61       128.47 o
  18   8  16         67.66         54.20        78.99 o
 -27   9  16        547.60        573.66        61.54 o
 -25   9  16         38.71         19.17        51.60 o
 -23   9  16       2114.75       2417.67       133.26 o
 -21   9  16        437.46        360.70        52.70 o
 -19   9  16       8324.94       9245.81       504.08 o
 -17   9  16       9211.10       9389.51       544.71 o
 -15   9  16       3163.74       3318.88       486.86 o
 -13   9  16         17.62         61.33        54.39 o
 -11   9  16       1356.20       1365.84        71.36 o
  -9   9  16        347.56        426.75        61.18 o
  -7   9  16        542.68        587.01        51.04 o
  -5   9  16        371.02        298.27        53.08 o
  -3   9  16       7117.79       6543.44       328.20 o
  -1   9  16       1629.66       1846.31       223.40 o
   1   9  16       3207.70       3673.27       114.48 o
   3   9  16        303.31        346.38        83.66 o
   5   9  16        118.13        141.24       112.13 o
   7   9  16       3653.51       3497.18        86.97 o
   9   9  16        481.75        507.42        76.03 o
  11   9  16        165.00        189.29       131.29 o
  13   9  16         34.25        171.91        74.00 o
  15   9  16       1301.13        904.50        85.21 o
 -24  10  16        839.92        856.12       101.16 o
 -22  10  16         73.58         78.55        64.04 o
 -20  10  16       1724.63       1803.78       102.48 o
 -18  10  16          6.76         20.32        67.96 o
 -16  10  16       3853.18       3046.93       274.90 o
 -14  10  16       4047.49       4766.79       307.84 o
 -12  10  16       5610.78       5455.58       244.57 o
 -10  10  16       7125.90       7154.13       309.85 o
  -8  10  16       3928.21       4061.78       217.67 o
  -6  10  16       3235.93       3145.08        83.16 o
  -4  10  16       1561.17       1662.68        72.68 o
  -2  10  16        571.96        614.20        74.82 o
   0  10  16        721.71        539.30        82.78 o
   2  10  16       5715.99       5959.02       129.30 o
   4  10  16       2104.35       2221.35       215.43 o
   6  10  16       2639.28       2489.12       190.10 o
   8  10  16        151.87        277.73        75.61 o
  10  10  16        669.05        518.60       139.53 o
 -17  11  16        817.17        778.44       120.31 o
 -15  11  16        839.78        876.91        70.96 o
 -13  11  16        162.84        211.15        68.49 o
 -11  11  16       2027.01       1886.78        81.80 o
  -9  11  16        855.92        722.69        55.42 o
  -7  11  16       3583.85       2981.39       170.18 o
  -5  11  16       1965.18       1964.71        73.03 o
  -3  11  16       1406.90       1345.54        87.38 o
  -1  11  16        810.07        570.96        67.33 o
   1  11  16         96.33         89.11        87.57 o
   3  11  16        175.13        207.93        88.60 o
 -41   1  17         64.41         90.40        49.91 o
 -39   1  17        363.62        218.40        83.65 o
 -37   1  17        404.08        390.39        45.02 o
 -35   1  17        987.16       1031.83        45.45 o
 -33   1  17       2196.35       2178.79        65.11 o
 -31   1  17         10.57         18.88        47.67 o
 -29   1  17          7.44         54.85        46.45 o
 -27   1  17       1209.75       1306.56        48.11 o
 -25   1  17       2808.44       2598.06        56.55 o
 -23   1  17       3049.37       3141.00        70.93 o
 -21   1  17        192.59        197.60        49.33 o
 -19   1  17      10342.66      10190.34       150.01 o
 -17   1  17       1102.08       1015.44        46.10 o
 -15   1  17      11002.58      11302.20       204.45 o
 -13   1  17      19105.88      18471.50       321.48 o
 -11   1  17       6888.68       7533.23       192.68 o
  -9   1  17         46.03         57.79        56.00 o
  -7   1  17       3350.14       3391.59       110.06 o
  -5   1  17      26941.02      30317.53      1082.48 o
  -3   1  17       5519.15       5245.92       124.93 o
  -1   1  17      26746.22      25856.82       261.73 o
   1   1  17       3570.23       3692.24       104.54 o
   3   1  17       3155.70       2869.81       113.73 o
   5   1  17      35753.09      32950.72      1690.51 o
   7   1  17       2551.46       2148.81        96.99 o
   9   1  17      18755.49      18644.81       397.04 o
  11   1  17        525.68        462.80        83.30 o
  13   1  17        624.41        697.88        87.32 o
  15   1  17        875.07        689.88        69.65 o
  17   1  17        360.16        277.06        54.39 o
  19   1  17       3353.93       3308.68       136.21 o
  21   1  17         57.60         74.19        54.20 o
  23   1  17       5941.79       5810.16       241.15 o
  25   1  17        120.23         92.21        54.37 o
  27   1  17        848.19       1007.01        60.59 o
 -40   2  17          8.26         99.40        48.58 o
 -38   2  17       1752.78       1630.58        56.01 o
 -36   2  17        813.54        780.27        57.49 o
 -34   2  17        474.19        558.65        46.07 o
 -32   2  17       5441.30       5763.97       116.39 o
 -30   2  17          7.86         63.50        46.05 o
 -28   2  17        463.97        607.81        49.21 o
 -26   2  17        604.50        620.34        48.67 o
 -24   2  17       3706.54       3859.15        75.24 o
 -22   2  17       2545.40       2233.44        55.36 o
 -20   2  17      12064.36      11462.12       205.19 o
 -18   2  17       5012.45       4670.07        79.49 o
 -16   2  17       4961.90       5808.91       118.83 o
 -14   2  17      12943.70      11609.53       223.43 o
 -12   2  17      33695.95      33287.08       558.89 o
 -10   2  17       2044.51       1902.61        56.09 o
  -8   2  17       1997.46       2451.69        71.05 o
  -6   2  17       2825.24       3387.55       162.63 o
  -4   2  17      47553.20      46395.48       660.96 o
  -2   2  17      72043.52      72178.50      2116.36 o
   0   2  17      69713.84      64317.27       426.01 o
   2   2  17       4432.34       4452.42       102.90 o
   4   2  17        914.44        921.97       114.20 o
   6   2  17       9032.26       8765.02       128.62 o
   8   2  17       3189.46       2810.03        99.47 o
  10   2  17       2539.46       2418.93        98.07 o
  12   2  17       7859.55       7949.82       106.54 o
  14   2  17       2215.23       2341.99        89.38 o
  16   2  17          2.03         32.43        58.41 o
  18   2  17         75.03        134.96        55.12 o
  20   2  17        353.49        275.85        57.27 o
  22   2  17        193.67        270.27        75.09 o
  24   2  17        821.15       1088.87        58.58 o
  26   2  17        937.32       1055.69        85.68 o
  28   2  17        961.13        724.19        60.98 o
 -39   3  17          6.72         32.05        45.93 o
 -37   3  17        755.06        704.70        50.26 o
 -35   3  17        974.76        975.68        52.32 o
 -33   3  17        532.89        557.05        46.89 o
 -31   3  17       1681.00       1892.48        66.79 o
 -29   3  17        491.99        524.27        47.25 o
 -27   3  17       1447.41       1586.98        59.17 o
 -25   3  17       1057.01        909.21        53.27 o
 -23   3  17        403.08        498.39        52.69 o
 -21   3  17       6894.49       6771.37       230.38 o
 -19   3  17       7159.39       7168.13       232.05 o
 -17   3  17      30450.95      27677.07       338.09 o
 -15   3  17       8374.26       9013.41       145.93 o
 -13   3  17         36.92        109.99        49.66 o
 -11   3  17      60728.33      61225.66       631.42 o
  -9   3  17       2486.23       2196.88        63.04 o
  -7   3  17      29555.14      26457.12       546.29 o
  -5   3  17      64473.81      62913.73      1196.49 o
  -3   3  17      78622.38      80738.84       320.26 o
  -1   3  17          4.46         87.13       102.35 o
   1   3  17       1053.29       1250.14        75.57 o
   3   3  17      47727.29      46704.92      1808.30 o
   5   3  17         17.23         93.94        86.94 o
   7   3  17       5246.91       4811.98       111.07 o
   9   3  17       6861.62       6859.11       150.45 o
  11   3  17      12483.19      13133.43       160.85 o
  13   3  17       3017.92       3285.41        94.64 o
  15   3  17       5498.05       6288.09       102.85 o
  17   3  17         35.29         94.22        59.63 o
  19   3  17        476.09        586.92        60.75 o
  21   3  17       4650.55       4855.82       221.26 o
  23   3  17         79.30        105.02        60.16 o
  25   3  17       1163.88       1128.43       116.40 o
  27   3  17        622.56        807.40       105.93 o
 -40   4  17       3405.68       2844.23       224.06 o
 -38   4  17          2.92         24.21        47.82 o
 -36   4  17       1113.54        976.85        53.60 o
 -34   4  17        835.80        839.32        49.76 o
 -32   4  17       2065.14       2077.85        74.00 o
 -30   4  17        534.95        666.02        62.92 o
 -28   4  17        262.94        292.17        48.35 o
 -26   4  17       1119.14       1402.15        82.52 o
 -24   4  17       8490.46       8137.69       302.71 o
 -22   4  17       5870.47       6469.27       136.25 o
 -20   4  17       9700.57       8620.30       241.45 o
 -18   4  17       6066.05       6129.73       138.64 o
 -16   4  17      18649.49      17890.76       261.52 o
 -14   4  17      12582.03      12626.58       139.69 o
 -12   4  17      37174.88      37759.55       254.71 o
 -10   4  17      12669.80      13184.37        95.31 o
  -8   4  17       9375.50       9732.08       126.17 o
  -6   4  17       3597.79       3371.64        91.19 o
  -4   4  17      26780.64      26957.91       564.22 o
  -2   4  17      25348.54      25444.44       176.67 o
   0   4  17       2083.87       1991.79        94.27 o
   2   4  17      69677.37      66837.40      1347.11 o
   4   4  17       1324.54       1080.84        86.85 o
   6   4  17       1833.81       1797.06       100.71 o
   8   4  17        235.64        275.28        97.46 o
  10   4  17         26.49         72.35        97.90 o
  12   4  17       1818.38       2122.27       100.17 o
  14   4  17       9067.49      10116.61       194.49 o
  16   4  17       2073.50       2178.51        92.02 o
  18   4  17        160.59        330.69       160.23 o
  20   4  17       3809.61       3322.14       137.51 o
  22   4  17        411.15        450.59        63.51 o
  24   4  17        176.86        142.36        59.97 o
  26   4  17       1726.54       1405.43       127.83 o
 -37   5  17         56.52        146.57        49.18 o
 -35   5  17         23.30         16.71        50.75 o
 -33   5  17       1037.50       1170.48        56.57 o
 -31   5  17        604.41        670.92        59.51 o
 -29   5  17       2733.34       2897.41       168.94 o
 -27   5  17       4606.40       4633.78       217.06 o
 -25   5  17       2885.69       2769.19        78.31 o
 -23   5  17        266.88        339.11        63.69 o
 -21   5  17       2370.18       2246.70       117.50 o
 -19   5  17        907.28        830.85        54.72 o
 -17   5  17        121.90        108.97        54.48 o
 -15   5  17        192.00        117.01        54.92 o
 -13   5  17        452.42        567.87        64.32 o
 -11   5  17       1713.07       1797.41        62.24 o
  -9   5  17      11109.81      10894.12       195.94 o
  -7   5  17         69.90         51.94        59.36 o
  -5   5  17      25591.58      24025.68       640.08 o
  -3   5  17       4066.15       4227.74       139.98 o
  -1   5  17       3396.82       3627.26       302.45 o
   1   5  17       2333.54       2031.66       105.48 o
   3   5  17       8139.00       7968.73       108.81 o
   5   5  17       2408.86       2510.58       112.94 o
   7   5  17        159.04        385.59        86.47 o
   9   5  17       3539.96       3706.64       218.43 o
  11   5  17       5366.10       5318.48       201.23 o
  13   5  17       1326.78       1241.10        77.67 o
  15   5  17       4738.73       5030.30       326.52 o
  17   5  17       3170.17       3073.29       248.25 o
  19   5  17        388.18        422.60        88.72 o
  21   5  17        521.15        433.67       106.61 o
  23   5  17       1108.46       1151.30       129.37 o
  25   5  17       1102.73        872.95        70.73 o
 -36   6  17        451.58        406.21        54.72 o
 -34   6  17       2402.28       2204.93       107.38 o
 -32   6  17        441.96        539.17        65.08 o
 -30   6  17       1946.99       2168.11       107.19 o
 -28   6  17        885.38        995.32        50.77 o
 -26   6  17       1189.74       1330.26        54.27 o
 -24   6  17       5949.36       5889.28       290.55 o
 -22   6  17        242.93        297.86        53.30 o
 -20   6  17       2664.49       3024.21       105.94 o
 -18   6  17       3792.22       3726.38        84.49 o
 -16   6  17       5355.85       5954.24       224.09 o
 -14   6  17      14943.84      15075.89       578.44 o
 -12   6  17        684.34        687.62        54.30 o
 -10   6  17       1808.42       1769.88        86.42 o
  -8   6  17        410.98        429.58        58.17 o
  -6   6  17       2897.99       3005.49        65.46 o
  -4   6  17      10349.71       9848.64       127.23 o
  -2   6  17       4152.72       4174.62        99.21 o
   0   6  17      33014.67      34360.79      1076.39 o
   2   6  17       1227.09       1445.32        80.41 o
   4   6  17       6762.56       7093.06       147.22 o
   6   6  17       8801.20       8956.77       374.30 o
   8   6  17       4641.92       4587.44       138.05 o
  10   6  17        736.61        666.53        75.39 o
  12   6  17        726.55        699.18       117.28 o
  14   6  17       3401.27       3395.02       199.77 o
  16   6  17        519.85        398.90        72.75 o
  18   6  17       1164.75       1433.64        91.69 o
  20   6  17       1948.27       1586.02        81.77 o
  22   6  17         10.18         48.83        70.34 o
 -33   7  17          0.24         27.41        50.68 o
 -31   7  17         52.41         96.51        50.56 o
 -29   7  17         82.27        191.88        53.95 o
 -27   7  17        534.94        602.29        73.91 o
 -25   7  17        741.87        679.59        72.11 o
 -23   7  17        922.75        924.60        56.26 o
 -21   7  17       1963.12       1890.96       190.69 o
 -19   7  17        472.15        547.68        54.40 o
 -17   7  17       1604.65       1614.59        81.30 o
 -15   7  17        977.34       1169.23        68.35 o
 -13   7  17       7463.55       7764.08       275.04 o
 -11   7  17       5977.01       5699.28       209.18 o
  -9   7  17          3.13         58.70        56.91 o
  -7   7  17        320.19        287.59        59.74 o
  -5   7  17       5901.45       5857.20       128.97 o
  -3   7  17       3237.92       3164.50        87.54 o
  -1   7  17         16.47        165.75        87.03 o
   1   7  17        572.92        414.00        86.87 o
   3   7  17       3878.63       3738.70        94.32 o
   5   7  17       9007.14       8932.40       443.92 o
   7   7  17         39.94         92.32        74.94 o
   9   7  17       5284.09       5984.66       292.44 o
  11   7  17       2810.92       2893.71       213.39 o
  13   7  17        134.15        188.78        73.33 o
  15   7  17        105.57         66.88        89.11 o
  17   7  17        162.86        178.51       171.28 o
  19   7  17        244.85        252.37        73.22 o
  21   7  17        114.88         75.72        74.36 o
 -32   8  17        264.90        264.62        51.35 o
 -30   8  17        774.78        763.32        76.09 o
 -28   8  17        591.40        717.99        64.75 o
 -26   8  17          1.95          5.17        65.69 o
 -24   8  17       1648.94       1594.06       114.76 o
 -22   8  17       2315.17       2765.81       209.48 o
 -20   8  17       1760.25       1905.05       102.96 o
 -18   8  17        355.31        402.58        89.61 o
 -16   8  17        211.25        300.72        56.00 o
 -14   8  17        960.30       1106.63        89.26 o
 -12   8  17        974.25       1024.12        58.96 o
 -10   8  17       1030.23       1202.91        56.81 o
  -8   8  17         40.92         40.19        55.81 o
  -6   8  17       3731.55       4197.38        86.23 o
  -4   8  17        878.91        949.03        54.59 o
  -2   8  17        532.28        653.26        77.92 o
   0   8  17       6882.97       7257.49       251.31 o
   2   8  17          2.84          9.23       106.60 o
   4   8  17        391.56        282.43        74.70 o
   6   8  17       3943.88       4618.22       379.36 o
   8   8  17         99.40         33.68       126.02 o
  10   8  17       6021.06       5615.70       392.67 o
  12   8  17        119.79        127.82        98.63 o
  14   8  17       1204.18       1136.80        80.19 o
  16   8  17          3.22        144.02        71.82 o
  18   8  17        479.29        426.94        75.26 o
 -27   9  17        854.33        756.58       114.86 o
 -25   9  17        130.24        179.46        63.69 o
 -23   9  17        314.38        330.96        59.14 o
 -21   9  17         63.26        166.08        64.02 o
 -19   9  17        591.12        614.38        66.69 o
 -17   9  17       1368.67       1365.16       109.94 o
 -15   9  17       5304.55       5369.00       187.44 o
 -13   9  17        361.40        432.96        71.60 o
 -11   9  17       2150.39       2034.44       102.21 o
  -9   9  17        532.01        532.22        74.48 o
  -7   9  17       1190.13       1048.21        52.88 o
  -5   9  17         82.64        117.15        50.64 o
  -3   9  17         11.89          6.73        59.26 o
  -1   9  17        752.18        678.52        79.60 o
   1   9  17        529.59        653.89       135.67 o
   3   9  17        863.02       1172.77       116.64 o
   5   9  17       5793.15       5864.50       166.48 o
   7   9  17        226.49         95.18        74.78 o
   9   9  17       3471.37       3621.31        87.25 o
  11   9  17         45.49        183.09        74.23 o
  13   9  17        103.28        342.27        79.02 o
  15   9  17        127.46        194.06       165.11 o
 -24  10  17        288.99        274.99        57.71 o
 -22  10  17        598.81        668.68        65.83 o
 -20  10  17       1577.65       1512.55       106.13 o
 -18  10  17       1034.20       1129.38        57.09 o
 -16  10  17        117.24         87.53        55.03 o
 -14  10  17        339.42        221.49        66.99 o
 -12  10  17       2952.37       2769.14       119.64 o
 -10  10  17         26.69        127.47        53.57 o
  -8  10  17        255.78        348.25        53.17 o
  -6  10  17         74.86         87.52        55.59 o
  -4  10  17          2.98        -52.87        52.87 o
  -2  10  17        564.57        580.21        85.47 o
   0  10  17       1193.04        994.77        80.29 o
   2  10  17        439.82        431.17       118.18 o
   4  10  17        247.76        211.84        74.41 o
   6  10  17        459.06        383.99        77.45 o
   8  10  17        162.48        117.21        76.74 o
  10  10  17          3.81        199.20        83.30 o
 -15  11  17         11.25         28.93        64.74 o
 -13  11  17        936.35        745.09        68.32 o
 -11  11  17       1666.86       1496.19        57.73 o
  -9  11  17        898.99        801.87        57.18 o
  -7  11  17       1420.37       1107.01        66.03 o
  -5  11  17        213.83        217.08        52.22 o
  -3  11  17       4026.78       3878.92       329.23 o
  -1  11  17         41.55         30.61        66.05 o
   1  11  17        408.29        490.58       120.62 o
   3  11  17        752.69        628.53       129.88 o
 -42   0  18       3863.83       3606.76       387.34 o
 -40   0  18        100.32        109.59        59.57 o
 -38   0  18         59.26         23.80        60.96 o
 -36   0  18         73.63        104.26        60.62 o
 -34   0  18        747.95        809.50        63.31 o
 -32   0  18      14305.01      13968.17       194.11 o
 -30   0  18       1361.92       1563.42       118.36 o
 -28   0  18         91.13        141.10        64.24 o
 -26   0  18      18770.54      18804.76       742.49 o
 -24   0  18      10102.23       9592.67       212.54 o
 -22   0  18       3717.93       4130.87        96.98 o
 -20   0  18      51300.05      52599.75      1093.21 o
 -18   0  18      22304.98      22495.37       373.34 o
 -16   0  18      13628.69      13161.21       375.82 o
 -14   0  18      25971.25      29153.59      1529.32 o
 -12   0  18       3685.89       3633.76       140.16 o
 -10   0  18       7129.33       9265.04       370.33 o
  -8   0  18      21851.59      16514.33       723.83 o
  -6   0  18        378.77        601.33       157.92 o
  -4   0  18       1198.76       1659.16       168.23 o
  -2   0  18       4736.32       4540.32       187.38 o
   2   0  18       3318.49       2743.22       142.04 o
   4   0  18       2231.68       2818.35       139.44 o
   6   0  18      47064.49      45464.92       294.59 o
   8   0  18      57077.75      56678.36       298.76 o
  10   0  18       1166.02       1192.72       112.40 o
  12   0  18      37411.75      36138.70       244.37 o
  14   0  18       4323.17       4724.64       128.14 o
  16   0  18      19031.37      20581.54       934.03 o
  18   0  18       3341.66       2846.12       104.58 o
  20   0  18       4411.39       3957.01       370.37 o
  22   0  18        368.87        467.33        76.67 o
  24   0  18       6322.30       5944.70       688.60 o
  26   0  18        349.25        252.89        75.27 o
 -41   1  18        140.49         96.42        49.96 o
 -39   1  18       1051.92        799.25        47.70 o
 -37   1  18        216.49        288.21        43.96 o
 -35   1  18        771.03        787.99        45.80 o
 -33   1  18       1294.44       1347.21        47.21 o
 -31   1  18       2440.64       2608.51        50.34 o
 -29   1  18      10756.28      10708.21       291.64 o
 -27   1  18        813.71        775.40        47.20 o
 -25   1  18       7621.95       7626.89       153.35 o
 -23   1  18       3321.64       3166.80        75.46 o
 -21   1  18        652.23        727.98        50.26 o
 -19   1  18      58438.74      55940.22       820.53 o
 -17   1  18       9143.79       8254.03       149.44 o
 -15   1  18      30962.30      29109.10       575.43 o
 -13   1  18        966.74       1166.25        49.47 o
 -11   1  18        381.49        260.66        52.41 o
  -9   1  18       1790.89       1343.86        57.32 o
  -7   1  18      34742.16      35958.52       811.56 o
  -5   1  18      38685.50      38950.26       708.98 o
  -3   1  18       4686.36       4750.06       128.19 o
  -1   1  18       8577.17       6445.53       185.95 o
   1   1  18       7365.01       7119.31       107.85 o
   3   1  18       4217.09       4397.86       194.81 o
   5   1  18       9553.14       9657.21       261.14 o
   7   1  18       9854.58       9724.88       204.09 o
   9   1  18       7805.70       7580.26       185.48 o
  11   1  18        750.39        915.52        82.46 o
  13   1  18       1044.39       1316.78       138.51 o
  15   1  18       7097.42       7357.09       105.39 o
  17   1  18       6095.67       6134.65       198.57 o
  19   1  18       4847.43       4631.81       120.92 o
  21   1  18        962.96        879.13        57.03 o
  23   1  18       5054.78       4968.80       160.58 o
  25   1  18         32.84        116.38        57.37 o
  27   1  18         11.54         82.89        59.79 o
 -40   2  18        551.73        355.14        50.77 o
 -38   2  18       1809.17       1431.58        46.13 o
 -36   2  18        715.99        769.61        58.86 o
 -34   2  18       6607.71       6822.74       158.80 o
 -32   2  18        911.91        894.72        45.44 o
 -30   2  18        374.29        300.77        45.80 o
 -28   2  18      11300.02      11068.16       186.61 o
 -26   2  18       2225.64       2243.27        90.96 o
 -24   2  18      30090.78      31438.05       589.18 o
 -22   2  18       1881.32       1750.79        63.37 o
 -20   2  18      53128.34      50316.74       863.28 o
 -18   2  18       1882.43       1979.52        53.19 o
 -16   2  18        517.64        591.73        45.85 o
 -14   2  18      36007.11      36491.88       768.86 o
 -12   2  18       3629.24       3749.94        88.00 o
 -10   2  18      43617.41      41483.65       649.35 o
  -8   2  18       7716.88       7143.04       145.61 o
  -6   2  18      80573.47      75752.39      1755.79 o
  -4   2  18       1325.79       1368.24        78.04 o
  -2   2  18      12431.57      12695.88       311.94 o
   0   2  18      19632.09      17472.75       250.48 o
   2   2  18      25689.86      24762.45       426.25 o
   4   2  18      18070.20      17359.00      1095.04 o
   6   2  18      21778.41      20808.31       791.73 o
   8   2  18       6885.63       6787.00       111.31 o
  10   2  18      25983.15      25581.68       291.79 o
  12   2  18       5055.91       5606.49       100.72 o
  14   2  18       2335.63       2530.70       124.12 o
  16   2  18       9609.63       9976.48       115.83 o
  18   2  18       1544.21       1798.18        66.31 o
  20   2  18        790.74        911.84        60.96 o
  22   2  18       2551.68       2601.24       146.55 o
  24   2  18       1513.38       1541.83       134.53 o
  26   2  18         65.20         32.95        58.60 o
 -39   3  18        769.48        714.80        52.44 o
 -37   3  18        451.94        682.17        81.37 o
 -35   3  18       3737.33       4149.23        99.75 o
 -33   3  18       2395.85       2450.75       118.13 o
 -31   3  18        515.60        560.70        59.93 o
 -29   3  18       5364.74       5867.14        90.14 o
 -27   3  18        743.69        975.41        52.58 o
 -25   3  18       1688.61       1837.43        63.56 o
 -23   3  18       7472.64       7442.34       208.30 o
 -21   3  18        951.68        818.00        53.87 o
 -19   3  18       1786.69       1865.04        55.89 o
 -17   3  18       9531.01       8840.69       142.98 o
 -15   3  18      69340.25      69430.72      1281.27 o
 -13   3  18       1432.97       1582.61        51.70 o
 -11   3  18      81948.69      78751.29      1086.77 o
  -9   3  18         26.55         69.33        54.02 o
  -7   3  18         18.12         85.15        65.56 o
  -5   3  18        595.67        830.89        71.78 o
  -3   3  18       7319.47       6447.82       119.84 o
  -1   3  18        117.98        151.15        95.77 o
   1   3  18       7015.18       6881.91        95.16 o
   3   3  18      29820.12      28494.38      1040.02 o
   5   3  18      17042.85      16366.95       376.46 o
   7   3  18        589.70        679.24        95.21 o
   9   3  18       5554.39       5707.06       195.07 o
  11   3  18       1354.04       1431.64       115.23 o
  13   3  18       2563.86       3049.02       127.60 o
  15   3  18        256.34        296.67        75.88 o
  17   3  18       2513.63       2555.23        90.55 o
  19   3  18       1231.64       1266.68        82.91 o
  21   3  18        270.21        326.37        61.90 o
  23   3  18        163.62        172.50        57.10 o
  25   3  18          7.50         36.33        57.16 o
 -38   4  18          2.81          0.32        57.87 o
 -36   4  18       1261.60       1168.78        52.29 o
 -34   4  18        943.15        952.28        69.15 o
 -32   4  18       2357.14       2504.27       113.04 o
 -30   4  18       2078.82       2027.91       127.47 o
 -28   4  18        868.00        937.08        53.13 o
 -26   4  18         17.87         90.62        49.36 o
 -24   4  18        133.74         84.56        50.75 o
 -22   4  18       2917.52       2780.78       127.32 o
 -20   4  18         10.32         43.29        52.63 o
 -18   4  18        983.56       1141.34        48.69 o
 -16   4  18        699.50        701.00        49.40 o
 -14   4  18       5480.93       5685.65        97.53 o
 -12   4  18      10502.80      10688.67       140.76 o
 -10   4  18        821.98        783.48        56.27 o
  -8   4  18      39041.91      38189.97       395.69 o
  -6   4  18      75676.39      74758.84       717.61 o
  -4   4  18       5741.13       6483.65        93.50 o
  -2   4  18       1103.07       1358.89       104.92 o
   0   4  18       4199.38       4498.43        90.78 o
   2   4  18       1306.10       1354.95        88.07 o
   4   4  18       3819.19       3774.93        93.65 o
   6   4  18       9842.52       9380.90       249.38 o
   8   4  18       5740.94       6039.20       230.54 o
  10   4  18       4364.09       4832.88       118.05 o
  12   4  18       1222.32       1416.15       107.64 o
  14   4  18        868.57        808.27       118.06 o
  16   4  18       1302.87       1440.20        88.95 o
  18   4  18       1586.97       1557.57        90.93 o
  20   4  18        217.48        332.03       116.63 o
  22   4  18        290.26        474.39       105.58 o
  24   4  18          3.14         -3.28        67.98 o
 -37   5  18         27.50         25.80        55.98 o
 -35   5  18        745.22        780.19       117.76 o
 -33   5  18         64.72        129.31        49.78 o
 -31   5  18        394.01        396.75        45.34 o
 -29   5  18       1563.88       1637.60        68.82 o
 -27   5  18        275.93        259.13        49.56 o
 -25   5  18        736.80        762.33        48.17 o
 -23   5  18       2117.18       2108.66       137.91 o
 -21   5  18         17.99         53.28        51.49 o
 -19   5  18          2.54         88.02        50.02 o
 -17   5  18       1431.96       1354.36        61.64 o
 -15   5  18        220.01        263.63        62.10 o
 -13   5  18       3769.48       4081.72        95.82 o
 -11   5  18        447.25        626.78        56.82 o
  -9   5  18          8.08         26.98        56.44 o
  -7   5  18       2500.45       2267.20        63.12 o
  -5   5  18      18698.02      18513.50       325.19 o
  -3   5  18       7942.74       7798.81       288.60 o
  -1   5  18       8043.96       8165.13       200.81 o
   1   5  18       3522.92       3556.64        91.34 o
   3   5  18         38.97        105.79        79.23 o
   5   5  18      18436.70      20060.62       499.10 o
   7   5  18         62.18        205.23        76.97 o
   9   5  18      14151.03      15729.02       682.19 o
  11   5  18      15631.39      15441.74      1048.17 o
  13   5  18        821.81        977.68        96.84 o
  15   5  18       1164.35       1295.08       152.53 o
  17   5  18        228.05        217.54        94.56 o
  19   5  18        368.31        333.08        88.72 o
  21   5  18       2149.10       1738.97       193.18 o
  23   5  18        424.64        399.98       110.98 o
 -36   6  18       4229.77       3884.23       305.58 o
 -34   6  18         89.89         93.61        52.42 o
 -32   6  18         35.82        146.97        45.59 o
 -30   6  18        252.69        218.03        46.96 o
 -28   6  18        628.78        439.57        48.74 o
 -26   6  18        618.99        719.27        65.52 o
 -24   6  18        755.09        820.65        62.67 o
 -22   6  18      16401.45      17085.12       767.11 o
 -20   6  18          6.87        110.01        59.27 o
 -18   6  18      12632.28      12150.85       371.28 o
 -16   6  18       5966.48       6387.20       159.11 o
 -14   6  18       1448.86       1532.99        52.48 o
 -12   6  18       3176.30       3251.03        77.61 o
 -10   6  18        210.06        261.92        53.40 o
  -8   6  18       1364.12       1495.89        59.54 o
  -6   6  18      19405.59      18571.06       352.85 o
  -4   6  18       8445.71       7793.16       121.63 o
  -2   6  18        802.80        931.74       113.56 o
   0   6  18      11820.33      11582.91       434.46 o
   2   6  18      16660.54      16801.84       231.90 o
   4   6  18        291.71        258.60        88.22 o
   6   6  18       5595.58       5836.22        94.08 o
   8   6  18         24.91         46.43       117.15 o
  10   6  18       1843.46       1912.17       124.76 o
  12   6  18         32.28          8.77        80.67 o
  14   6  18        227.31        264.55        73.50 o
  16   6  18        477.65        573.98        74.03 o
  18   6  18       3171.15       3227.47        85.97 o
  20   6  18       2914.67       2815.46        86.01 o
  22   6  18       1241.41       1045.43        90.79 o
 -33   7  18        128.59         57.22        51.12 o
 -31   7  18      12668.81      11790.87       703.91 o
 -29   7  18        175.67        157.96        52.44 o
 -27   7  18       5930.65       5908.21       282.12 o
 -25   7  18        893.75       1067.52       100.90 o
 -23   7  18       6338.86       6559.25       421.21 o
 -21   7  18       3009.62       3186.89       234.01 o
 -19   7  18        142.93        125.41        56.24 o
 -17   7  18      48836.68      51661.61      2070.24 o
 -15   7  18        295.93        427.15        58.70 o
 -13   7  18      12278.04      12437.02       470.61 o
 -11   7  18       3891.23       4069.47       102.34 o
  -9   7  18         11.27         83.48        57.87 o
  -7   7  18         57.74         97.92        58.76 o
  -5   7  18        854.01        950.99        61.08 o
  -3   7  18      13351.95      13508.39       114.81 o
  -1   7  18        213.94        337.65       124.22 o
   1   7  18      17512.83      17062.54       665.02 o
   3   7  18       8143.58       8400.71       873.87 o
   5   7  18       3723.46       3631.09        86.79 o
   7   7  18      11619.19      11809.73       510.71 o
   9   7  18        116.27         96.93        74.69 o
  11   7  18       2571.80       2791.20       192.68 o
  13   7  18       3242.95       3306.02        91.79 o
  15   7  18        685.06        807.10       123.97 o
  17   7  18       2833.15       2740.84       187.40 o
  19   7  18       1343.37       1069.85       115.36 o
 -32   8  18       2286.59       2122.79       131.65 o
 -30   8  18       2082.84       1852.98        66.38 o
 -28   8  18        277.61        403.03        88.20 o
 -26   8  18       5589.89       5662.41       241.48 o
 -24   8  18        177.10        147.08        55.48 o
 -22   8  18       4366.85       4921.23       337.81 o
 -20   8  18        722.42        991.08        60.20 o
 -18   8  18         15.41         57.19        55.85 o
 -16   8  18        105.49        177.88        55.08 o
 -14   8  18        290.20        342.32        56.56 o
 -12   8  18       9976.69      10426.90       431.08 o
 -10   8  18        525.41        472.84        53.24 o
  -8   8  18      20729.12      21235.29       563.54 o
  -6   8  18       6545.55       7239.95       103.86 o
  -4   8  18       1323.42       1283.01       128.89 o
  -2   8  18       1187.04       1294.80        81.37 o
   0   8  18       1196.36       1056.26        87.32 o
   2   8  18       2200.18       2316.81       232.93 o
   4   8  18        109.48        114.47        75.61 o
   6   8  18      10823.38      11899.29       759.72 o
   8   8  18         93.03        151.75        73.66 o
  10   8  18       8901.46       8375.74       619.27 o
  12   8  18      12923.51      12545.07       643.43 o
  14   8  18        168.20        236.57        73.33 o
  16   8  18       2101.39       1834.84       327.45 o
 -27   9  18         56.96         85.05        59.13 o
 -25   9  18         79.06        238.91        67.30 o
 -23   9  18        256.27        125.43        67.76 o
 -21   9  18         85.77        130.58        66.22 o
 -19   9  18         96.13        154.66        73.35 o
 -17   9  18       5288.36       5511.91       478.00 o
 -15   9  18        416.88        442.20        57.65 o
 -13   9  18         86.82        158.40        65.70 o
 -11   9  18         68.40        117.86        55.61 o
  -9   9  18       3546.29       3524.29        74.52 o
  -7   9  18        829.39        751.23        62.40 o
  -5   9  18        716.33        689.79        52.58 o
  -3   9  18       2440.67       2425.22       116.22 o
  -1   9  18       1345.69       1272.28        79.78 o
   1   9  18       2582.54       2528.80       233.58 o
   3   9  18        932.22       1105.12       142.36 o
   5   9  18        177.81        144.71        81.01 o
   7   9  18       3346.61       3191.46        86.46 o
   9   9  18        287.51        344.56        75.20 o
  11   9  18         29.64         88.93        73.68 o
  13   9  18        347.75        526.83       161.00 o
 -22  10  18        137.61        167.28        85.98 o
 -20  10  18        326.49        392.16        80.64 o
 -18  10  18       1066.25       1007.38        85.64 o
 -16  10  18          9.25        141.75        79.48 o
 -14  10  18       1186.84        909.35        69.51 o
 -12  10  18        105.24         90.45        62.56 o
 -10  10  18        331.79        269.95        66.11 o
  -8  10  18        770.93        748.69        58.62 o
  -6  10  18        445.11        469.97        52.68 o
  -4  10  18        996.90       1049.16        63.07 o
  -2  10  18          4.70          5.66        60.18 o
   0  10  18          3.76         28.41        73.62 o
   2  10  18          0.48         -8.63        74.32 o
   4  10  18         42.95        233.49        74.21 o
   6  10  18        143.87        281.88        75.34 o
   8  10  18       1965.86       1732.69        85.21 o
 -15  11  18        108.58        117.21        69.63 o
 -13  11  18        251.61        294.74        66.15 o
 -11  11  18        632.88        543.91        54.12 o
  -9  11  18        139.32        109.08        51.64 o
  -7  11  18        701.52        773.84        62.79 o
  -5  11  18        456.15        293.46        59.58 o
  -3  11  18         31.92        176.21        74.92 o
  -1  11  18       5614.83       4009.95        77.42 o
   1  11  18        939.19        967.05        76.35 o
 -41   1  19        681.32        431.08       109.33 o
 -39   1  19        894.64        741.17        44.92 o
 -37   1  19          0.15        -42.84        43.86 o
 -35   1  19       3077.41       2677.68        82.97 o
 -33   1  19         48.41         46.87        49.59 o
 -31   1  19        200.03        251.29        42.95 o
 -29   1  19        290.45        276.04        45.67 o
 -27   1  19       1648.42       1666.02        89.39 o
 -25   1  19      21115.41      19926.30       457.55 o
 -23   1  19          8.09         87.24        47.02 o
 -21   1  19      54339.15      54506.88       728.51 o
 -19   1  19       2434.61       2161.27        50.60 o
 -17   1  19      13600.80      13063.75       296.44 o
 -15   1  19       1132.54       1090.06        48.09 o
 -13   1  19       9681.07       9782.52       284.18 o
 -11   1  19      18994.48      19676.04       529.67 o
  -9   1  19       3629.63       3552.95       122.02 o
  -7   1  19        530.18       2018.37       683.04 o
  -5   1  19       1123.12        825.60        78.88 o
  -3   1  19      38621.20      39269.00       607.09 o
  -1   1  19      40039.38      38195.15       305.11 o
   1   1  19      15409.91      14812.42       134.06 o
   3   1  19      16682.64      15849.58       542.53 o
   5   1  19      26092.32      23673.32       777.12 o
   7   1  19       1614.32       1676.47        91.34 o
   9   1  19         19.81         18.66        75.31 o
  11   1  19       2186.41       2029.44       113.32 o
  13   1  19       2283.03       2353.63        84.13 o
  15   1  19          3.45          5.81       130.26 o
  17   1  19      11275.69      11374.76       113.94 o
  19   1  19        770.94       1067.02       127.70 o
  21   1  19         91.72        139.19        55.40 o
  23   1  19       7970.81       7940.66       419.13 o
  25   1  19        425.43        308.73        64.77 o
 -40   2  19        323.53        269.32        51.25 o
 -38   2  19        945.22        957.02        47.70 o
 -36   2  19       2753.28       2647.83        93.03 o
 -34   2  19       4604.48       4447.80       123.67 o
 -32   2  19       3956.03       4114.44        88.36 o
 -30   2  19        799.77       1022.96        45.98 o
 -28   2  19         76.20         97.91        46.27 o
 -26   2  19        911.05        889.74        47.36 o
 -24   2  19       1001.98       1279.89        49.45 o
 -22   2  19       9600.85      10329.42       331.60 o
 -20   2  19      33757.95      35459.93       638.16 o
 -18   2  19         87.18         81.49        45.90 o
 -16   2  19       1791.12       1591.16        51.15 o
 -14   2  19       5198.61       5073.49        94.39 o
 -12   2  19         96.83         47.83        45.81 o
 -10   2  19      17736.37      18798.24       529.85 o
  -8   2  19       3154.25       3077.58        71.10 o
  -6   2  19       7543.71       7692.66       192.18 o
  -4   2  19       2235.96       2698.42        82.10 o
  -2   2  19       6349.92       6204.56       130.00 o
   0   2  19       1467.58       1323.45        84.30 o
   2   2  19        128.59         67.20        77.61 o
   4   2  19      15144.28      15272.41       411.05 o
   6   2  19       1865.96       1855.90        94.09 o
   8   2  19       4981.98       5091.02       102.08 o
  10   2  19       3110.12       3463.63        95.24 o
  12   2  19       4394.67       4543.72        97.29 o
  14   2  19       1045.07       1338.84       149.57 o
  16   2  19       1420.97       1432.55        82.19 o
  18   2  19       4762.87       4657.78       139.07 o
  20   2  19        721.81        705.01        77.87 o
  22   2  19         61.62         -1.52        58.24 o
  24   2  19        930.54        834.73        64.10 o
  26   2  19       1219.70       1037.93        84.45 o
 -39   3  19       2884.91       2536.58       133.32 o
 -37   3  19       5887.68       5442.51       147.58 o
 -35   3  19         80.06        102.67        43.80 o
 -33   3  19        814.65        729.64        46.02 o
 -31   3  19         12.56        106.37        43.39 o
 -29   3  19       2618.15       2707.66       104.84 o
 -27   3  19        125.24        190.84        48.54 o
 -25   3  19       3340.61       3018.77        90.16 o
 -23   3  19       7275.16       7344.76       217.48 o
 -21   3  19       2067.54       1942.93        74.88 o
 -19   3  19        102.48        139.02        60.14 o
 -17   3  19      21287.24      22937.73       338.43 o
 -15   3  19       7807.79       7344.35       136.31 o
 -13   3  19       5611.17       5512.63       152.30 o
 -11   3  19         17.93         47.28        57.13 o
  -9   3  19       1942.79       1993.76        70.77 o
  -7   3  19       4031.89       3413.80        79.49 o
  -5   3  19      11723.67      12149.23       106.57 o
  -3   3  19      17351.73      17257.72       180.10 o
  -1   3  19       1507.07       1768.36       100.80 o
   1   3  19       6233.52       6351.83       130.94 o
   3   3  19       1193.88       1362.77        91.87 o
   5   3  19       6584.88       6541.98       165.14 o
   7   3  19       9779.55      10277.73       373.23 o
   9   3  19       9198.95       8969.22       119.52 o
  11   3  19       1997.14       2358.63       118.72 o
  13   3  19        410.74        415.00        97.30 o
  15   3  19         48.46         -7.60        94.15 o
  17   3  19        191.40        135.13        77.47 o
  19   3  19         10.17        130.42        82.87 o
  21   3  19       2379.69       2379.59        89.76 o
  23   3  19          1.52          9.53        83.50 o
  25   3  19        161.10        158.15        62.97 o
 -38   4  19          0.88          9.74        59.50 o
 -36   4  19       1566.74       1564.72        95.92 o
 -34   4  19        240.61        242.23        47.84 o
 -32   4  19       2587.62       2700.10       131.93 o
 -30   4  19         57.72        147.03        46.75 o
 -28   4  19        181.21        245.36        60.98 o
 -26   4  19       2144.93       1974.59        54.74 o
 -24   4  19       7143.51       7370.27       200.76 o
 -22   4  19        198.77        175.01        50.78 o
 -20   4  19      25666.37      27370.79       595.98 o
 -18   4  19       8251.01       8670.46       124.31 o
 -16   4  19        126.04        107.01        47.33 o
 -14   4  19      14515.09      14777.26       236.76 o
 -12   4  19       4593.65       4927.73       105.16 o
 -10   4  19        118.55       1357.17       551.20 o
  -8   4  19       9779.83       9697.77       322.01 o
  -6   4  19      15223.34      15124.84       315.34 o
  -4   4  19       1810.82       1876.93        81.16 o
  -2   4  19       3243.06       2760.23       122.68 o
   0   4  19         51.19         64.38        74.47 o
   2   4  19        308.85        346.26        93.85 o
   4   4  19      13125.49      13405.62       313.49 o
   6   4  19      14597.34      14616.08       342.88 o
   8   4  19        723.85        685.45        94.06 o
  10   4  19       1480.57       1200.80        90.20 o
  12   4  19       3420.59       4180.85       120.34 o
  14   4  19         60.28        -54.18        85.58 o
  16   4  19       1225.09       1586.41        91.23 o
  18   4  19       3828.82       4192.36        97.11 o
  20   4  19      11055.59      11698.83      1231.95 o
  22   4  19        261.77        261.69        78.20 o
  24   4  19        711.90        471.74        79.40 o
 -37   5  19        761.13        755.57        78.92 o
 -35   5  19        107.80        114.87        50.31 o
 -33   5  19         10.96        -45.70        45.70 o
 -31   5  19        930.83        853.92        48.31 o
 -29   5  19         29.18         97.50        46.20 o
 -27   5  19       4040.88       3857.51       145.88 o
 -25   5  19        755.46        996.39        77.26 o
 -23   5  19      15229.89      16213.12       490.38 o
 -21   5  19        133.41        144.63        66.13 o
 -19   5  19        925.10        910.06        51.80 o
 -17   5  19         20.29        103.36        49.61 o
 -15   5  19       3421.30       3519.73        76.55 o
 -13   5  19        888.47        875.08        55.75 o
 -11   5  19       5465.26       5970.70       110.30 o
  -9   5  19        252.25        276.67        56.32 o
  -7   5  19        350.84        251.25        58.55 o
  -5   5  19          5.23         83.20        71.00 o
  -3   5  19      30726.76      29343.51       521.25 o
  -1   5  19       3154.58       3334.14       107.41 o
   1   5  19      23556.65      23699.93       622.34 o
   3   5  19        399.94        446.80        78.14 o
   5   5  19          1.97         63.80        86.70 o
   7   5  19       8788.37       8295.03       289.99 o
   9   5  19       2613.60       3055.26       238.34 o
  11   5  19        690.09        932.87        76.24 o
  13   5  19       4734.54       5447.09       204.43 o
  15   5  19        880.76        768.57       104.78 o
  17   5  19        366.10        552.03       108.15 o
  19   5  19         85.88         82.36        89.06 o
  21   5  19       1894.58       1685.54       290.40 o
  23   5  19       1052.74        811.07       195.86 o
 -36   6  19       1137.05        811.67        55.79 o
 -34   6  19       1018.15        993.10        53.00 o
 -32   6  19        200.77        345.71        86.39 o
 -30   6  19       1855.74       1907.67       116.15 o
 -28   6  19        152.24         90.64        50.60 o
 -26   6  19        472.16        388.00        48.70 o
 -24   6  19        746.19        960.78        59.07 o
 -22   6  19        120.86        105.65        53.83 o
 -20   6  19       1159.57       1262.16        60.23 o
 -18   6  19        569.28        553.17        58.36 o
 -16   6  19        277.26        421.76        56.30 o
 -14   6  19       4742.37       4917.47        96.29 o
 -12   6  19        976.93       1025.12        56.02 o
 -10   6  19         87.91        132.11        52.36 o
  -8   6  19        677.40        817.78        60.35 o
  -6   6  19        593.77        642.00        58.22 o
  -4   6  19         40.48         93.13       119.08 o
  -2   6  19        403.48        401.52       126.67 o
   0   6  19       1793.24       1765.63        83.28 o
   2   6  19        105.68        109.02        75.90 o
   4   6  19        128.04        221.02        75.88 o
   6   6  19        625.21        581.13        74.56 o
   8   6  19        868.80        682.10       117.28 o
  10   6  19       3443.53       3502.52       245.56 o
  12   6  19        146.62         72.62        73.40 o
  14   6  19        565.56        653.15        75.87 o
  16   6  19        500.82        732.73       256.04 o
  18   6  19        188.87        198.55        75.10 o
  20   6  19        172.46        227.10        73.67 o
 -33   7  19        816.35        731.29       143.25 o
 -31   7  19       1040.20       1051.17        68.53 o
 -29   7  19          9.39        162.58        52.20 o
 -27   7  19        687.28        536.38        52.51 o
 -25   7  19        418.85        508.90        57.04 o
 -23   7  19       2545.01       2623.16       148.62 o
 -21   7  19       9276.25       9303.49       384.55 o
 -19   7  19       2723.03       3324.46       184.69 o
 -17   7  19        376.43        308.90        62.00 o
 -15   7  19         69.91         46.32        59.21 o
 -13   7  19       1886.79       1870.28        59.13 o
 -11   7  19       5071.01       5126.84       147.04 o
  -9   7  19        182.54        236.61        55.65 o
  -7   7  19        189.80        168.20        56.08 o
  -5   7  19       5959.20       5658.01       136.99 o
  -3   7  19       3281.85       3320.15       170.19 o
  -1   7  19          2.65         46.82        78.32 o
   1   7  19       7279.03       7211.37       223.40 o
   3   7  19       2364.66       2284.45        80.35 o
   5   7  19       2032.84       2036.39        80.01 o
   7   7  19         39.27         43.59       140.81 o
   9   7  19        749.66        558.12       112.65 o
  11   7  19         82.76        240.36        73.77 o
  13   7  19         39.56         97.43        71.14 o
  15   7  19       1189.73       1292.63        85.37 o
  17   7  19        695.04        729.21        76.85 o
  19   7  19        150.88        141.00        86.80 o
 -30   8  19         22.38          3.72        58.31 o
 -28   8  19        506.12        444.74        67.69 o
 -26   8  19        295.25        184.11        58.92 o
 -24   8  19       2263.10       2197.05       204.74 o
 -22   8  19        896.47        886.74        59.97 o
 -20   8  19       3023.43       2950.06       114.85 o
 -18   8  19        444.79        622.97        59.73 o
 -16   8  19       4849.96       4986.34       390.43 o
 -14   8  19       2216.55       2469.02        62.26 o
 -12   8  19        800.63       1033.22        57.92 o
 -10   8  19        446.95        372.06        53.98 o
  -8   8  19        990.80       1316.17        62.10 o
  -6   8  19       3520.46       3302.38        62.25 o
  -4   8  19       2624.80       2574.05        68.95 o
  -2   8  19        112.75        302.93        75.70 o
   0   8  19        536.07        558.92        76.43 o
   2   8  19        384.18        305.39       104.81 o
   4   8  19        411.72        554.40        84.45 o
   6   8  19       2773.51       2911.06       272.94 o
   8   8  19        170.80        214.82       160.48 o
  10   8  19       3515.72       3658.16        87.16 o
  12   8  19         58.93         14.62        90.52 o
  14   8  19        271.26        513.63       163.06 o
  16   8  19        152.64        138.95       108.27 o
 -27   9  19         59.42         92.06        70.56 o
 -25   9  19        167.69        134.55        54.35 o
 -23   9  19        171.87        229.53       104.35 o
 -21   9  19       1207.66       1053.55       100.28 o
 -19   9  19       1689.93       1895.11       113.53 o
 -17   9  19        188.51        126.97        55.98 o
 -15   9  19       1724.33       1787.55        74.04 o
 -13   9  19        199.32        348.61        67.55 o
 -11   9  19       2438.21       2696.45       145.14 o
  -9   9  19        261.12        373.30        54.97 o
  -7   9  19        371.34        430.73        51.18 o
  -5   9  19       1065.79       1168.90        74.33 o
  -3   9  19        185.45        239.24        71.03 o
  -1   9  19       3778.24       3647.06       126.06 o
   1   9  19       1572.36       2051.56       272.14 o
   3   9  19        726.47        827.73       128.86 o
   5   9  19         42.29        129.14        76.62 o
   7   9  19         21.13        -75.68        75.68 o
   9   9  19        195.90        201.05        74.45 o
  11   9  19        343.81        287.81        83.27 o
 -22  10  19        362.78        286.58       105.46 o
 -20  10  19        243.33        152.33        63.04 o
 -18  10  19        131.61        221.91        70.21 o
 -16  10  19       1655.38       1398.52       158.35 o
 -14  10  19       3431.47       3169.32       218.10 o
 -12  10  19        390.17        356.85        63.30 o
 -10  10  19          0.69        -20.30        61.31 o
  -8  10  19        784.11        877.12        59.09 o
  -6  10  19        858.10        730.17        59.13 o
  -4  10  19       2299.51       2130.90        67.67 o
  -2  10  19         60.84         11.06        59.22 o
   0  10  19        735.67        872.13        77.28 o
   2  10  19        737.60        393.60        78.57 o
   4  10  19        830.27        617.31        77.82 o
   6  10  19       1272.90       1092.39        79.02 o
 -13  11  19       2068.80       1711.09        71.35 o
 -11  11  19       1498.63       1661.52        64.13 o
  -9  11  19       1005.12        780.19        66.73 o
  -7  11  19        236.08        125.33        57.55 o
  -5  11  19          9.24        -10.71        62.84 o
  -3  11  19         44.46         86.41        65.00 o
 -42   0  20        361.82        404.71       224.53 o
 -40   0  20        431.79        198.64        88.61 o
 -38   0  20       6360.08       6329.05       620.56 o
 -36   0  20      17241.35      15149.62       590.63 o
 -34   0  20      33452.40      31781.03      2215.19 o
 -32   0  20       2973.51       3411.07       249.44 o
 -30   0  20       6291.92       6481.66       215.70 o
 -28   0  20      25725.06      25939.99       690.94 o
 -26   0  20         27.15        -22.56        72.38 o
 -24   0  20       3053.83       3256.24       201.48 o
 -22   0  20      34505.29      34287.47       710.93 o
 -20   0  20      13217.67      12724.14       324.31 o
 -18   0  20       2225.97       2421.44        86.04 o
 -16   0  20      36043.13      32546.46      1299.47 o
 -14   0  20     301720.62     268804.94       628.20 o
 -12   0  20      18203.76      18639.63       794.66 o
 -10   0  20        429.31        359.45        70.75 o
  -8   0  20     103124.98      95417.94      3503.19 o
  -6   0  20      59724.29      60602.84       312.33 o
  -4   0  20     123906.91     117399.74       447.22 o
  -2   0  20       1399.52       1485.54       131.45 o
   0   0  20       6973.39       6551.22       162.96 o
   2   0  20       2504.87       2447.95       141.76 o
   4   0  20        225.38        356.72       152.00 o
   6   0  20      92624.54      90081.04       384.88 o
   8   0  20       8064.55       8434.60       151.37 o
  10   0  20      31470.71      31554.45       239.02 o
  12   0  20        243.00        262.33       102.88 o
  14   0  20       6776.30       6873.44       156.74 o
  16   0  20       7193.84       8592.98       140.27 o
  18   0  20       9016.01      10270.42       149.04 o
  20   0  20       5093.81       5373.74       131.22 o
  22   0  20       1574.94       1268.34       128.87 o
  24   0  20       2074.72       1400.85       131.96 o
  26   0  20        191.26         12.08        78.64 o
 -41   1  20         14.06         37.93        48.89 o
 -39   1  20        438.79        481.08        43.39 o
 -37   1  20       3371.43       2952.72        93.64 o
 -35   1  20         41.75         88.83        45.96 o
 -33   1  20        760.18        723.04        61.51 o
 -31   1  20       6891.11       6953.13       181.02 o
 -29   1  20       3241.98       3453.18        84.80 o
 -27   1  20       3619.53       3461.90       112.55 o
 -25   1  20          8.60         38.01        45.70 o
 -23   1  20      29133.38      30038.03       620.50 o
 -21   1  20        359.77        446.17        45.38 o
 -19   1  20       3851.38       3952.73        72.65 o
 -17   1  20       1408.16       1284.87        48.55 o
 -15   1  20      24788.61      23921.55       522.73 o
 -13   1  20     104861.97     103120.64      3209.54 o
 -11   1  20      18648.89      20952.51       650.64 o
  -9   1  20      17155.40      17751.90       455.23 o
  -7   1  20       2120.91       1814.40        82.01 o
  -5   1  20       1920.52       2356.15        95.97 o
  -3   1  20       2914.14       2966.18        98.06 o
  -1   1  20        769.59        660.78        91.48 o
   1   1  20      49697.97      45630.96       480.99 o
   3   1  20       3519.28       3490.86       104.85 o
   5   1  20      32361.41      31594.92      1103.07 o
   7   1  20      10944.58      10585.04       146.54 o
   9   1  20       5909.46       5839.49       250.03 o
  11   1  20        292.90        278.07        85.60 o
  13   1  20       1186.47       1434.16        96.28 o
  15   1  20      15049.27      15668.50       122.41 o
  17   1  20       1133.54       1052.83        81.82 o
  19   1  20       3791.04       3996.16        89.86 o
  21   1  20       5478.29       5607.43       278.28 o
  23   1  20        442.17        501.23        87.19 o
  25   1  20       1159.98       1043.61        72.48 o
 -40   2  20       3338.38       2953.80        85.08 o
 -38   2  20       1005.58       1015.33        44.54 o
 -36   2  20          9.76         20.82        45.15 o
 -34   2  20       2311.56       2408.07        74.39 o
 -32   2  20         82.53         53.99        45.25 o
 -30   2  20       2062.52       2023.97        47.97 o
 -28   2  20        639.02        666.75        49.74 o
 -26   2  20       1698.83       1481.09        51.68 o
 -24   2  20       1141.58       1294.78        57.46 o
 -22   2  20       1606.21       1698.84        49.05 o
 -20   2  20       8695.67       9179.07       176.33 o
 -18   2  20        533.51        492.22        46.15 o
 -16   2  20        298.23        316.77        46.57 o
 -14   2  20      19246.44      18230.30       418.09 o
 -12   2  20       7592.50       7581.74       173.20 o
 -10   2  20      37982.64      35170.55       804.62 o
  -8   2  20        185.24        215.12        66.82 o
  -6   2  20       8567.99       9691.69        98.85 o
  -4   2  20       9656.79       9058.60       131.73 o
  -2   2  20         81.70        100.81        86.81 o
   0   2  20      23201.89      21863.58       383.33 o
   2   2  20       3247.06       3409.48        92.39 o
   4   2  20       7372.18       6858.32       106.95 o
   6   2  20        430.73        321.25        89.79 o
   8   2  20        337.35        557.38        84.70 o
  10   2  20       1343.14       1302.72        93.08 o
  12   2  20        410.72        557.98        83.79 o
  14   2  20       3235.61       3154.04        87.53 o
  16   2  20         35.46          8.27        77.00 o
  18   2  20        755.86        727.58        87.70 o
  20   2  20       1703.21       1904.52       104.17 o
  22   2  20        263.29        247.99        77.47 o
  24   2  20         15.46         59.20        76.99 o
 -39   3  20        414.68        229.90        44.24 o
 -37   3  20         51.51        100.15        49.15 o
 -35   3  20        207.44        172.42        45.30 o
 -33   3  20       3072.40       3461.49        87.23 o
 -31   3  20       2617.79       2526.78       104.11 o
 -29   3  20       5523.43       5705.62       161.87 o
 -27   3  20       3095.24       3486.34       126.72 o
 -25   3  20        417.77        356.93        49.29 o
 -23   3  20       2741.02       2985.54       132.03 o
 -21   3  20      15910.23      16547.67       260.50 o
 -19   3  20       6231.99       6374.99       133.13 o
 -17   3  20       6362.80       6638.54       110.38 o
 -15   3  20      14157.29      14516.63       361.33 o
 -13   3  20       1253.28       1341.82        53.41 o
 -11   3  20       5352.53       5320.69       101.06 o
  -9   3  20      35857.93      31704.01       740.14 o
  -7   3  20       6077.75       6191.34       180.19 o
  -5   3  20       4104.09       4022.44        84.06 o
  -3   3  20      10513.45      10472.01       101.75 o
  -1   3  20       3143.07       3046.91       103.98 o
   1   3  20      10704.73       9820.55       202.60 o
   3   3  20      10746.83      11059.89       423.30 o
   5   3  20       1360.80       1187.63        86.89 o
   7   3  20       5092.08       5371.94       159.54 o
   9   3  20         50.22         -9.46        87.81 o
  11   3  20          4.69         29.79        83.37 o
  13   3  20       7461.12       7465.63       235.50 o
  15   3  20       4303.04       4585.09       123.63 o
  17   3  20         72.37        100.40        76.90 o
  19   3  20          1.05         15.00        75.86 o
  21   3  20         65.34        100.98       114.06 o
  23   3  20        210.65        269.93        84.56 o
 -38   4  20        197.36        239.52        46.45 o
 -36   4  20          6.25        153.24        51.71 o
 -34   4  20       2851.83       2715.34       194.39 o
 -32   4  20       1288.76       1135.15        50.62 o
 -30   4  20        457.50        655.83        48.63 o
 -28   4  20        207.98        256.45        49.48 o
 -26   4  20        232.74        303.11        50.85 o
 -24   4  20       4581.74       5203.02       131.53 o
 -22   4  20        800.26        938.46        75.92 o
 -20   4  20       1133.61       1158.35        47.57 o
 -18   4  20       5512.47       5747.76       102.72 o
 -16   4  20       2295.95       2347.88        55.46 o
 -14   4  20        289.37        356.66        51.49 o
 -12   4  20       1446.61       1521.42        59.76 o
 -10   4  20       3802.49       3870.13        82.48 o
  -8   4  20        297.10        623.97       248.21 o
  -6   4  20       7792.87       7149.58       110.36 o
  -4   4  20      16026.82      14846.90       182.08 o
  -2   4  20      12250.43      13308.86       139.87 o
   0   4  20      19466.03      18985.71       460.24 o
   2   4  20       3028.43       3021.93        82.55 o
   4   4  20       1758.57       2157.48        79.15 o
   6   4  20       2593.02       2526.20        82.04 o
   8   4  20        273.11        352.81        90.62 o
  10   4  20       5087.27       4863.92       104.74 o
  12   4  20        865.28        817.99        99.92 o
  14   4  20       3642.53       3674.49       102.09 o
  16   4  20       2482.15       2497.12        99.31 o
  18   4  20       1689.16       1839.43        98.94 o
  20   4  20        917.46        860.90        86.07 o
  22   4  20        507.87        510.66        90.15 o
 -37   5  20       1696.84       1604.59       104.44 o
 -35   5  20       1567.62       1458.08        53.47 o
 -33   5  20         12.58         29.74        48.77 o
 -31   5  20       1857.37       1742.80        83.66 o
 -29   5  20       1891.74       2286.97        98.62 o
 -27   5  20        112.76        104.61        47.98 o
 -25   5  20      14930.01      15370.46       539.35 o
 -23   5  20       2904.49       2943.61        68.88 o
 -21   5  20       1411.52       1391.65        53.05 o
 -19   5  20       1328.88       1371.33        67.33 o
 -17   5  20       8366.79       8733.45       176.38 o
 -15   5  20         55.99         91.74        50.76 o
 -13   5  20       4401.24       4286.69        61.78 o
 -11   5  20      54614.74      54553.46       523.19 o
  -9   5  20       3059.23       3111.23        63.03 o
  -7   5  20      35914.47      35040.03       386.20 o
  -5   5  20      10939.24      10678.70       149.74 o
  -3   5  20        430.15        542.26       101.05 o
  -1   5  20      11801.40      12173.99       110.91 o
   1   5  20       6453.33       6307.00       239.36 o
   3   5  20       5438.62       5317.59       193.78 o
   5   5  20       5538.95       5867.41        97.86 o
   7   5  20       4468.74       4506.73       380.55 o
   9   5  20      12213.98      12686.22       468.02 o
  11   5  20        118.02        268.93        72.11 o
  13   5  20       5662.33       7131.37       670.32 o
  15   5  20         42.51        120.24        72.20 o
  17   5  20       5763.77       6534.22       829.19 o
  19   5  20       2386.05       2495.81       239.36 o
  21   5  20       1451.19       1202.13       126.03 o
 -36   6  20         67.48         80.90        52.98 o
 -34   6  20       5124.13       5179.60       324.80 o
 -32   6  20        448.85        515.04        54.51 o
 -30   6  20       3112.26       3048.68       170.79 o
 -28   6  20         47.68         48.66        48.57 o
 -26   6  20       1732.92       2037.63       150.18 o
 -24   6  20       1288.87       1549.23        54.25 o
 -22   6  20       1163.30       1232.96        58.54 o
 -20   6  20      33141.04      34061.54      1002.56 o
 -18   6  20        869.71        820.99        89.66 o
 -16   6  20      22373.77      24230.28       736.72 o
 -14   6  20      10170.65      10572.72       210.10 o
 -12   6  20         37.53         32.43        52.75 o
 -10   6  20       4276.64       4146.78        64.39 o
  -8   6  20        809.27        954.83        59.41 o
  -6   6  20        387.15        524.88        68.92 o
  -4   6  20         87.68         25.76        84.69 o
  -2   6  20      22874.94      22311.97       972.45 o
   0   6  20       3739.36       3807.46       270.41 o
   2   6  20        114.92        256.88        78.62 o
   4   6  20      18209.57      19011.25      1037.14 o
   6   6  20       1755.19       1730.28        78.51 o
   8   6  20       2748.93       2918.90       144.70 o
  10   6  20        158.90         94.22        74.40 o
  12   6  20       6793.50       7289.06       490.24 o
  14   6  20        160.55        155.72        71.90 o
  16   6  20        198.06         30.31        95.03 o
  18   6  20       1977.55       2134.29       196.65 o
  20   6  20       2739.05       2460.21       138.27 o
 -33   7  20          0.52         39.99        50.27 o
 -31   7  20        915.14        593.73        47.61 o
 -29   7  20        667.71        611.83        51.08 o
 -27   7  20          2.32         41.56        54.44 o
 -25   7  20       1341.27       1650.10        63.60 o
 -23   7  20        957.79       1211.38        74.60 o
 -21   7  20       1659.10       1781.82        90.00 o
 -19   7  20       4133.08       4195.95       180.47 o
 -17   7  20        341.55        383.24        60.00 o
 -15   7  20        299.13        392.14        60.34 o
 -13   7  20       2249.62       2529.08        87.42 o
 -11   7  20       3259.67       3155.09        99.85 o
  -9   7  20       6646.10       7008.28       125.05 o
  -7   7  20        295.55        317.68        55.96 o
  -5   7  20        493.67        492.99       106.99 o
  -3   7  20       1017.73        798.17        78.84 o
  -1   7  20       1699.42       1752.68        83.13 o
   1   7  20       4298.49       4728.44       234.52 o
   3   7  20       2838.86       2954.28       121.17 o
   5   7  20        169.06        276.24        80.47 o
   7   7  20          0.60        -10.62        74.39 o
   9   7  20        523.84        497.57        74.32 o
  11   7  20          4.36        267.80        80.26 o
  13   7  20       1287.10       1138.07       128.35 o
  15   7  20        253.82        396.51        75.84 o
  17   7  20       2168.61       1894.96        87.24 o
 -30   8  20        187.05        166.73        62.36 o
 -28   8  20        409.15        413.26        87.48 o
 -26   8  20        516.95        542.20        67.35 o
 -24   8  20       2655.08       3028.82        96.84 o
 -22   8  20         40.74        111.96        54.78 o
 -20   8  20       3640.03       3735.49       242.70 o
 -18   8  20       2377.91       2635.74       156.98 o
 -16   8  20       2298.05       2351.51       118.09 o
 -14   8  20       7420.22       7393.14       249.18 o
 -12   8  20        807.43        834.27        55.18 o
 -10   8  20       2725.78       2541.53        60.22 o
  -8   8  20       4878.46       5051.88        78.48 o
  -6   8  20       8540.52       8462.88       225.03 o
  -4   8  20        204.17        244.19        62.50 o
  -2   8  20       4205.98       4292.72        89.64 o
   0   8  20       1411.96       1478.27        79.80 o
   2   8  20         14.76        169.44        75.13 o
   4   8  20        143.89        132.28        83.38 o
   6   8  20       2521.48       2507.46       505.86 o
   8   8  20          8.09        131.56        88.98 o
  10   8  20       1143.75       1188.58        86.34 o
  12   8  20        757.67        765.64        76.80 o
  14   8  20         82.65        169.50        89.49 o
 -27   9  20       1843.08       1917.95       181.30 o
 -25   9  20       1472.31       1514.78       131.00 o
 -23   9  20        224.21        183.62        60.30 o
 -21   9  20       6369.96       6170.37       262.81 o
 -19   9  20       1927.84       1681.55        94.06 o
 -17   9  20       1204.81       1270.35        66.86 o
 -15   9  20       6241.46       6276.87       435.75 o
 -13   9  20          2.55        118.76        57.26 o
 -11   9  20       1268.85       1500.21        65.78 o
  -9   9  20       3566.60       3307.31       134.03 o
  -7   9  20       1277.90       1310.82        71.44 o
  -5   9  20        123.78        198.48        65.80 o
  -3   9  20         22.74         -3.56       120.38 o
  -1   9  20       6708.00       6937.13       288.60 o
   1   9  20        288.87        222.73        84.56 o
   3   9  20      14993.76      15007.36      1988.07 o
   5   9  20        979.52        926.70        78.00 o
   7   9  20        338.53        422.79        75.16 o
   9   9  20        206.83        134.34        80.81 o
  11   9  20          6.22        -44.14        72.28 o
 -22  10  20        310.60        333.34        70.98 o
 -20  10  20       2028.52       1735.47        85.36 o
 -18  10  20        566.41        579.38        60.50 o
 -16  10  20       1315.00       1339.80       122.46 o
[truncated: 200,980 more chars]
